# Supplementary material for: ARL5b inhibits human rhinovirus 16 propagation and impairs macrophage-mediated bacterial clearance
Source: EMBO Rep. 2024 Feb 8;25(3):16. doi: 10.1038/s44319-024-00069-x (PMC10933434; doi:10.1038/s44319-024-00069-x)
Supplement: Supplementary file 1 — Dataset EV1 [file 44319_2024_69_MOESM1_ESM.xls]

## Sheet: Legend
Dataset EV1 - Differentially expressed genes in HRV16- versus MI-treated macrophages as identified by RNA sequencing analysis.

## Sheet: HRV16_vs_MI
Ensembl	baseMean	log2FoldChange	lfcSE	stat	pvalue	padj	Associated Gene Name	Gene type
ENSG00000001084	5307.148643	-0.29282465	0.091521724	-3.199509776	0.001376615	0.014240133	GCLC	protein_coding
ENSG00000002586	1303.998939	-0.277290768	0.084100958	-3.29711783	0.000976825	0.01082523	CD99	protein_coding
ENSG00000002822	269.2568543	-0.347257561	0.126845707	-2.737637478	0.006188225	0.044892589	MAD1L1	protein_coding
ENSG00000003402	2736.268768	0.732450854	0.088843581	8.244274284	1.66E-16	4.85E-14	CFLAR	protein_coding
ENSG00000004468	284.3131959	0.723749896	0.203351593	3.559106112	0.000372119	0.005039826	CD38	protein_coding
ENSG00000005486	526.2679485	0.558674991	0.162693159	3.433918145	0.000594924	0.007323036	RHBDD2	protein_coding
ENSG00000005882	227.085692	-0.320521106	0.103170354	-3.106717136	0.001891773	0.018104645	PDK2	protein_coding
ENSG00000005884	498.9421491	-0.930116995	0.161807229	-5.748303096	9.01E-09	5.64E-07	ITGA3	protein_coding
ENSG00000005889	373.394611	0.30032013	0.098026012	3.063677945	0.002186341	0.020370612	ZFX	protein_coding
ENSG00000005893	3949.138225	-0.166812428	0.054344215	-3.069552633	0.002143796	0.02005178	LAMP2	protein_coding
ENSG00000006118	448.7052205	0.778488682	0.156494811	4.974533499	6.54E-07	2.24E-05	TMEM132A	protein_coding
ENSG00000006194	199.3282898	-0.297574537	0.090751738	-3.278995449	0.001041773	0.0113906	ZNF263	protein_coding
ENSG00000006210	16.36803447	0.644894952	0.196988012	3.273777651	0.001061201	0.011556453	CX3CL1	protein_coding
ENSG00000006432	30.75606311	0.966047309	0.196943789	4.905193064	9.33E-07	3.06E-05	MAP3K9	protein_coding
ENSG00000006534	1252.269284	-0.321808881	0.075255762	-4.276202519	1.90E-05	0.000417516	ALDH3B1	protein_coding
ENSG00000006638	37.07708323	0.664775228	0.168786405	3.938559086	8.20E-05	0.001435859	TBXA2R	protein_coding
ENSG00000006747	118.904467	-0.820737335	0.198093646	-4.143178491	3.43E-05	0.000690353	SCIN	protein_coding
ENSG00000007038	82.79474156	-0.379937784	0.127230101	-2.986225595	0.002824442	0.024933421	PRSS21	protein_coding
ENSG00000007202	4065.988146	-0.210100157	0.077122479	-2.724240211	0.006444961	0.046313344	KIAA0100	protein_coding
ENSG00000007237	1857.773364	-0.431901705	0.109184927	-3.955689818	7.63E-05	0.00135149	GAS7	protein_coding
ENSG00000008283	218.9503682	-0.304194845	0.095732386	-3.177554209	0.001485229	0.015007302	CYB561	protein_coding
ENSG00000008394	2557.347152	-0.31363523	0.085505738	-3.668002133	0.000244453	0.003597345	MGST1	protein_coding
ENSG00000008513	1215.003746	0.408421573	0.112405442	3.633467975	0.000279637	0.004001026	ST3GAL1	protein_coding
ENSG00000008517	308.3028713	0.614618333	0.159589045	3.85125642	0.000117513	0.001938417	IL32	protein_coding
ENSG00000008853	977.6554509	-0.458786662	0.098378012	-4.663508144	3.11E-06	8.86E-05	RHOBTB2	protein_coding
ENSG00000009790	131.7036055	0.395670373	0.130023353	3.043071596	0.002341766	0.021552383	TRAF3IP3	protein_coding
ENSG00000010244	1383.694143	0.171296633	0.048420361	3.537698352	0.000403631	0.005379577	ZNF207	protein_coding
ENSG00000010278	5165.773385	-0.621942254	0.09632645	-6.45660932	1.07E-10	9.86E-09	CD9	protein_coding
ENSG00000010319	23.61552268	-0.81715903	0.200389786	-4.077847719	4.55E-05	0.000881696	SEMA3G	protein_coding
ENSG00000010322	310.4356573	-0.292854115	0.092164387	-3.177519277	0.001485408	0.015007302	NISCH	protein_coding
ENSG00000010327	293.6581597	-1.865802211	0.162496163	-11.48213085	1.62E-30	2.34E-27	STAB1	protein_coding
ENSG00000010610	2336.562707	-0.542897891	0.090319166	-6.010882434	1.85E-09	1.31E-07	CD4	protein_coding
ENSG00000010671	678.2141526	-0.168410643	0.058176903	-2.894802483	0.003793972	0.030984814	BTK	protein_coding
ENSG00000010818	353.9072507	0.461930838	0.170478514	2.709613235	0.006736171	0.047811593	HIVEP2	protein_coding
ENSG00000011007	564.7088235	0.20815091	0.069849618	2.979986353	0.002882612	0.025307794	TCEB3	protein_coding
ENSG00000011028	149.0985679	-0.577174224	0.136634806	-4.224210805	2.40E-05	0.000507329	MRC2	protein_coding
ENSG00000011304	1707.045437	0.157286859	0.052763467	2.980980346	0.002873272	0.025264624	PTBP1	protein_coding
ENSG00000011347	55.41240283	0.517348729	0.156096458	3.314288709	0.000918766	0.010318537	SYT7	protein_coding
ENSG00000011422	4099.787506	0.78531206	0.115933391	6.773821199	1.25E-11	1.36E-09	PLAUR	protein_coding
ENSG00000012124	182.1377694	-0.663399954	0.132040773	-5.024205308	5.06E-07	1.82E-05	CD22	protein_coding
ENSG00000013374	1100.528128	0.25910814	0.093334362	2.776128062	0.005501054	0.041104305	NUB1	protein_coding
ENSG00000013441	503.2588022	0.387530033	0.114008341	3.399137547	0.000675987	0.008100074	CLK1	protein_coding
ENSG00000013583	506.6103234	-0.436934264	0.087366543	-5.001162327	5.70E-07	2.00E-05	HEBP1	protein_coding
ENSG00000013619	40.586486	0.762969594	0.165395063	4.613013116	3.97E-06	0.000108212	MAMLD1	protein_coding
ENSG00000014257	306.9718567	0.656511202	0.20014133	3.280238032	0.001037195	0.011380798	ACPP	protein_coding
ENSG00000014641	3210.490196	-0.263276524	0.061573416	-4.275814802	1.90E-05	0.000417609	MDH1	protein_coding
ENSG00000015133	368.466181	-0.426241992	0.104935666	-4.061936328	4.87E-05	0.000927826	CCDC88C	protein_coding
ENSG00000015475	1285.047966	0.872054258	0.079593239	10.95638608	6.19E-28	6.88E-25	BID	protein_coding
ENSG00000017797	1111.803638	-0.193661943	0.064348997	-3.009556515	0.002616294	0.023454134	RALBP1	protein_coding
ENSG00000018510	890.5451431	-0.240223852	0.087506607	-2.745208149	0.006047253	0.044292373	AGPS	protein_coding
ENSG00000019991	8.460113295	-0.712431826	0.205185428	-3.472136562	0.000516334	0.006545208	HGF	protein_coding
ENSG00000020577	404.8704805	-0.461342852	0.100182187	-4.60503876	4.12E-06	0.0001116	SAMD4A	protein_coding
ENSG00000022267	368.1233673	-0.663364852	0.157458697	-4.212945145	2.52E-05	0.000528672	FHL1	protein_coding
ENSG00000022567	253.8936609	-0.344564555	0.108993692	-3.161325654	0.001570528	0.015695505	SLC45A4	protein_coding
ENSG00000023191	2366.449567	-0.335755116	0.098516686	-3.408104049	0.000654159	0.007897459	RNH1	protein_coding
ENSG00000023330	4330.50601	0.293026111	0.105682497	2.772702384	0.005559294	0.041496568	ALAS1	protein_coding
ENSG00000023445	993.3158501	0.841388579	0.144143069	5.837176813	5.31E-09	3.52E-07	BIRC3	protein_coding
ENSG00000023909	229.526325	0.278892805	0.10025205	2.781916219	0.005403899	0.040567139	GCLM	protein_coding
ENSG00000025039	744.9810447	-0.452949042	0.090082096	-5.028180524	4.95E-07	1.78E-05	RRAGD	protein_coding
ENSG00000025434	4391.990528	0.571140578	0.093489783	6.109122911	1.00E-09	7.66E-08	NR1H3	protein_coding
ENSG00000025772	237.9783138	0.229950909	0.082385852	2.791145609	0.005252184	0.039634104	TOMM34	protein_coding
ENSG00000026297	569.6876651	-0.576488519	0.143233086	-4.024827873	5.70E-05	0.001053648	RNASET2	protein_coding
ENSG00000026508	16875.40422	0.508865817	0.090563413	5.618889566	1.92E-08	1.09E-06	CD44	protein_coding
ENSG00000026751	24956.80412	0.667759292	0.079455073	8.404237369	4.31E-17	1.38E-14	SLAMF7	protein_coding
ENSG00000027001	241.2138105	-0.303555453	0.086668084	-3.502505642	0.000460904	0.005978926	MIPEP	protein_coding
ENSG00000027869	66.63052383	0.535887504	0.169458109	3.16235976	0.001564961	0.015650692	SH2D2A	protein_coding
ENSG00000028137	5609.17304	0.575350301	0.065962187	8.722426112	2.72E-18	1.06E-15	TNFRSF1B	protein_coding
ENSG00000028277	205.4161947	1.606452984	0.124869972	12.86500634	7.08E-38	3.41E-34	POU2F2	protein_coding
ENSG00000029153	263.3308039	0.32453205	0.100358659	3.233722469	0.001221881	0.012945313	ARNTL2	protein_coding
ENSG00000030582	15705.02973	-0.283858496	0.102723587	-2.763323436	0.005721604	0.042423241	GRN	protein_coding
ENSG00000033627	1544.762235	-0.29196593	0.096162142	-3.036183718	0.002395933	0.021882308	ATP6V0A1	protein_coding
ENSG00000034152	1518.808984	0.374457424	0.086384251	4.334788082	1.46E-05	0.000334138	MAP2K3	protein_coding
ENSG00000035403	660.6389933	-0.4209259	0.125160901	-3.363078234	0.000770785	0.009063154	VCL	protein_coding
ENSG00000035664	81.14015884	0.657574465	0.168623026	3.899671827	9.63E-05	0.001647859	DAPK2	protein_coding
ENSG00000035681	729.2525408	0.15764595	0.058464442	2.696441557	0.007008469	0.049284376	NSMAF	protein_coding
ENSG00000035862	10526.35583	-0.285989607	0.074663399	-3.830385591	0.000127943	0.002077414	TIMP2	protein_coding
ENSG00000037241	181.1638269	-0.274522128	0.097494226	-2.815778319	0.004865923	0.037482651	RPL26L1	protein_coding
ENSG00000038945	2850.668854	-0.913706901	0.101624745	-8.990988424	2.45E-19	1.07E-16	MSR1	protein_coding
ENSG00000040608	139.8381636	-0.877680153	0.138059701	-6.357250866	2.05E-10	1.80E-08	RTN4R	protein_coding
ENSG00000040933	700.0986578	-0.298686083	0.092443741	-3.231003853	0.001233563	0.013049938	INPP4A	protein_coding
ENSG00000042088	163.9597055	0.231526581	0.085137035	2.719457879	0.006538902	0.046802217	TDP1	protein_coding
ENSG00000042445	411.7573762	-0.267144417	0.084457071	-3.163079335	0.001561098	0.015633697	RETSAT	protein_coding
ENSG00000043143	433.8240589	0.379792989	0.117971389	3.219365244	0.001284747	0.013492648	JADE2	protein_coding
ENSG00000043462	1516.344284	0.330701926	0.05744738	5.756605927	8.58E-09	5.42E-07	LCP2	protein_coding
ENSG00000044115	3367.176907	-0.146041907	0.049105886	-2.974020399	0.002939255	0.025735313	CTNNA1	protein_coding
ENSG00000046604	52.24462894	1.261467779	0.193500439	6.519198529	7.07E-11	6.68E-09	DSG2	protein_coding
ENSG00000047457	33.41078366	0.79880489	0.203997524	3.915757771	9.01E-05	0.001554098	CP	protein_coding
ENSG00000048052	408.4112986	0.471264406	0.108704804	4.335267507	1.46E-05	0.00033394	HDAC9	protein_coding
ENSG00000048140	1848.791741	-0.31762387	0.110187499	-2.882576265	0.003944376	0.031790398	TSPAN17	protein_coding
ENSG00000048342	20.24789732	-0.603381215	0.204139894	-2.955724153	0.003119359	0.026768327	CC2D2A	protein_coding
ENSG00000048649	262.5644328	0.280050331	0.087571994	3.197943979	0.001384112	0.014286998	RSF1	protein_coding
ENSG00000049239	1827.398989	0.461326257	0.082877618	5.566355133	2.60E-08	1.42E-06	H6PD	protein_coding
ENSG00000049245	1761.025116	-0.187466778	0.049607961	-3.778965584	0.000157481	0.002468287	VAMP3	protein_coding
ENSG00000049246	151.6573446	-0.543083584	0.126423651	-4.295743535	1.74E-05	0.000386489	PER3	protein_coding
ENSG00000049249	203.0420136	0.731788726	0.173096815	4.227626745	2.36E-05	0.000501157	TNFRSF9	protein_coding
ENSG00000049449	826.1703749	0.331984768	0.092567739	3.586398153	0.000335277	0.004640888	RCN1	protein_coding
ENSG00000049860	5933.951853	-0.477004947	0.072507395	-6.578707571	4.75E-11	4.60E-09	HEXB	protein_coding
ENSG00000050327	37.9612314	0.494045756	0.175708824	2.811729907	0.004927586	0.03785675	ARHGEF5	protein_coding
ENSG00000050344	342.5740017	0.554698062	0.10783288	5.144053101	2.69E-07	1.07E-05	NFE2L3	protein_coding
ENSG00000050730	39.14174874	1.321355327	0.196889197	6.711162145	1.93E-11	1.95E-09	TNIP3	protein_coding
ENSG00000050767	142.9137658	-1.013735135	0.162327189	-6.245011314	4.24E-10	3.52E-08	COL23A1	protein_coding
ENSG00000051009	241.510142	0.207400255	0.076707818	2.703769466	0.006855784	0.048446419	FAM160A2	protein_coding
ENSG00000051128	132.2074248	-0.517597264	0.170041305	-3.043950191	0.002334938	0.02151164	HOMER3	protein_coding
ENSG00000052802	1562.752427	-0.420602736	0.097890763	-4.296653976	1.73E-05	0.000385498	MSMO1	protein_coding
ENSG00000053918	140.1440053	-0.633728216	0.13722858	-4.618048358	3.87E-06	0.000106019	KCNQ1	protein_coding
ENSG00000054219	261.4530665	0.38362731	0.140092089	2.738393806	0.00617401	0.044882717	LY75	protein_coding
ENSG00000054277	384.9057171	-0.334585176	0.09409471	-3.555834075	0.000376782	0.005093428	OPN3	protein_coding
ENSG00000054983	686.7105952	-0.259172345	0.087200967	-2.972126946	0.002957444	0.025745795	GALC	protein_coding
ENSG00000055957	6.330216428	0.737537991	0.204109768	3.613437988	0.000302164	0.004247633	ITIH1	protein_coding
ENSG00000056558	929.5752241	1.417927324	0.130697604	10.84891602	2.02E-27	2.08E-24	TRAF1	protein_coding
ENSG00000056972	212.7852246	0.49175175	0.095607865	5.14342359	2.70E-07	1.07E-05	TRAF3IP2	protein_coding
ENSG00000057657	783.618134	0.484382489	0.106288095	4.557260055	5.18E-06	0.000136168	PRDM1	protein_coding
ENSG00000057704	209.9427672	0.576638553	0.132470638	4.352953694	1.34E-05	0.000311556	TMCC3	protein_coding
ENSG00000057757	334.8001709	-0.49079705	0.097029853	-5.058206695	4.23E-07	1.58E-05	PITHD1	protein_coding
ENSG00000058091	493.8679303	0.586333778	0.096969736	6.04656463	1.48E-09	1.09E-07	CDK14	protein_coding
ENSG00000058404	81.43738887	-1.114179017	0.184661749	-6.033621062	1.60E-09	1.16E-07	CAMK2B	protein_coding
ENSG00000059145	72.48524737	0.386098068	0.120269598	3.210271545	0.001326096	0.0138464	UNKL	protein_coding
ENSG00000059377	948.437046	-0.305221414	0.073877835	-4.131434197	3.61E-05	0.000720565	TBXAS1	protein_coding
ENSG00000059728	1220.69735	0.555904684	0.082255923	6.758232885	1.40E-11	1.51E-09	MXD1	protein_coding
ENSG00000059769	103.0671993	-0.318594227	0.098542778	-3.233055065	0.00122474	0.012966089	DNAJC25	protein_coding
ENSG00000060762	667.6380807	-0.346616238	0.082972651	-4.177475739	2.95E-05	0.0006042	MPC1	protein_coding
ENSG00000063180	456.7356706	-0.504468334	0.149851167	-3.366462491	0.000761389	0.008967268	CA11	protein_coding
ENSG00000063438	132.7384922	-0.578493845	0.169650912	-3.409907067	0.00064985	0.007871739	AHRR	protein_coding
ENSG00000063601	426.3152898	-0.28053126	0.102366026	-2.740472309	0.006135095	0.044686623	MTMR1	protein_coding
ENSG00000064201	248.1906321	-0.361401696	0.124386621	-2.905470807	0.003667011	0.030177669	TSPAN32	protein_coding
ENSG00000064652	174.9060589	-0.561558898	0.109303035	-5.137633155	2.78E-07	1.10E-05	SNX24	protein_coding
ENSG00000064666	531.2969452	-0.242119344	0.081521067	-2.970021779	0.002977786	0.025860571	CNN2	protein_coding
ENSG00000064886	214.6200291	0.502021688	0.164985288	3.042826993	0.00234367	0.021552383	CHI3L2	protein_coding
ENSG00000064932	761.6876259	0.372684714	0.107483872	3.467354754	0.000525608	0.006645282	SBNO2	protein_coding
ENSG00000064961	1730.401546	0.248483442	0.080496468	3.08688627	0.00202265	0.019116619	HMG20B	protein_coding
ENSG00000065308	154.2708167	-0.326051346	0.112107096	-2.908391693	0.00363293	0.03000915	TRAM2	protein_coding
ENSG00000065491	248.3249234	0.364229357	0.079399656	4.587291361	4.49E-06	0.000120389	TBC1D22B	protein_coding
ENSG00000065600	268.897372	-0.260879613	0.085298405	-3.058434831	0.002224965	0.020703776	TMEM206	protein_coding
ENSG00000065809	1350.797505	0.243023977	0.089705452	2.709132758	0.006745934	0.047853109	FAM107B	protein_coding
ENSG00000065911	2518.823787	0.22383835	0.07106443	3.149794506	0.001633853	0.016193975	MTHFD2	protein_coding
ENSG00000065978	5181.050608	-0.306524802	0.051326651	-5.972039826	2.34E-09	1.64E-07	YBX1	protein_coding
ENSG00000066027	631.5679963	-0.262058446	0.074665885	-3.509748074	0.000448531	0.005839395	PPP2R5A	protein_coding
ENSG00000066379	75.58958616	0.42756225	0.139965768	3.054763006	0.002252384	0.020931965	ZNRD1	protein_coding
ENSG00000066697	718.3041874	0.574008568	0.080476298	7.132641277	9.85E-13	1.34E-10	MSANTD3	protein_coding
ENSG00000066926	371.4323886	-0.268094661	0.068271222	-3.926905847	8.60E-05	0.001494526	FECH	protein_coding
ENSG00000067066	804.3882584	0.246318479	0.081385782	3.026554193	0.002473585	0.022425203	SP100	protein_coding
ENSG00000067334	669.1538003	0.198950284	0.072822533	2.731987984	0.006295344	0.045464274	DNTTIP2	protein_coding
ENSG00000067560	6488.171604	-0.140395011	0.042399497	-3.311242388	0.000928827	0.010413096	RHOA	protein_coding
ENSG00000067596	669.7649906	0.200541346	0.071334914	2.811264962	0.004934713	0.037891359	DHX8	protein_coding
ENSG00000068024	234.338594	-0.266098783	0.084501318	-3.149048912	0.001638028	0.016224222	HDAC4	protein_coding
ENSG00000068354	188.4676068	0.271260515	0.080962277	3.350455596	0.000806787	0.009319652	TBC1D25	protein_coding
ENSG00000068366	3041.537709	0.515642344	0.100939184	5.108445738	3.25E-07	1.26E-05	ACSL4	protein_coding
ENSG00000068903	493.1771335	-0.232223922	0.069435539	-3.344453382	0.000824449	0.009474021	SIRT2	protein_coding
ENSG00000069020	56.3845304	0.458536679	0.168676158	2.718443942	0.006558977	0.046881227	MAST4	protein_coding
ENSG00000069399	272.7164101	0.607092875	0.106634139	5.693231851	1.25E-08	7.44E-07	BCL3	protein_coding
ENSG00000069424	3196.84876	-0.397951639	0.063934571	-6.224357658	4.84E-10	3.95E-08	KCNAB2	protein_coding
ENSG00000069493	252.8580978	0.523241395	0.109427042	4.781646133	1.74E-06	5.31E-05	CLEC2D	protein_coding
ENSG00000069667	135.8059271	0.709332187	0.178154905	3.981547333	6.85E-05	0.001229108	RORA	protein_coding
ENSG00000069702	25.12659838	0.691651659	0.188730284	3.664762454	0.000247568	0.0036267	TGFBR3	protein_coding
ENSG00000070669	141.3566446	0.455358624	0.149830046	3.039167607	0.002372328	0.021752866	ASNS	protein_coding
ENSG00000070731	148.5687397	-0.539420278	0.133940433	-4.027314708	5.64E-05	0.001043904	ST6GALNAC2	protein_coding
ENSG00000070756	4468.56694	-0.200057517	0.041272897	-4.847188567	1.25E-06	3.97E-05	PABPC1	protein_coding
ENSG00000071127	4654.265833	-0.138937695	0.043056717	-3.226852967	0.001251598	0.013192441	WDR1	protein_coding
ENSG00000071242	866.0423704	-0.551090072	0.100257618	-5.496740136	3.87E-08	2.00E-06	RPS6KA2	protein_coding
ENSG00000071246	1027.551856	-0.428536543	0.100718493	-4.254795047	2.09E-05	0.000451978	VASH1	protein_coding
ENSG00000071967	320.4439119	-0.557502356	0.129984486	-4.28899151	1.79E-05	0.000395993	CYBRD1	protein_coding
ENSG00000072210	997.0397873	-0.52938914	0.100439809	-5.270710326	1.36E-07	6.02E-06	ALDH3A2	protein_coding
ENSG00000072274	17076.87675	0.219837806	0.075949368	2.894531084	0.003797253	0.030984814	TFRC	protein_coding
ENSG00000072310	452.3991153	0.277296343	0.086807379	3.194386765	0.001401282	0.014386141	SREBF1	protein_coding
ENSG00000072422	39.34966134	-0.498208793	0.182956192	-2.723104294	0.006467164	0.046449793	RHOBTB1	protein_coding
ENSG00000072736	582.7775004	-0.340074593	0.066994379	-5.07616604	3.85E-07	1.45E-05	NFATC3	protein_coding
ENSG00000073008	237.5111311	0.320733057	0.098098184	3.269510636	0.001077337	0.011688134	PVR	protein_coding
ENSG00000073060	594.8367369	-0.392822228	0.117373627	-3.346767385	0.000817598	0.009406932	SCARB1	protein_coding
ENSG00000073350	65.97397559	0.453936855	0.132584982	3.423742621	0.000617651	0.007532214	LLGL2	protein_coding
ENSG00000073464	13.79900468	-0.5562366	0.203245629	-2.736770295	0.00620456	0.044988508	CLCN4	protein_coding
ENSG00000073578	1560.376866	-0.17456947	0.057552101	-3.033242352	0.002419412	0.022016955	SDHA	protein_coding
ENSG00000073711	285.9648723	0.325828611	0.119664153	2.722858966	0.006471968	0.046461207	PPP2R3A	protein_coding
ENSG00000073737	2236.518671	-0.364175152	0.105316366	-3.457916054	0.000544371	0.00683467	DHRS9	protein_coding
ENSG00000073756	495.0162117	0.752973078	0.204709778	3.678246753	0.000234843	0.003477164	PTGS2	protein_coding
ENSG00000073861	324.407017	0.555999547	0.123134755	4.515374607	6.32E-06	0.000161089	TBX21	protein_coding
ENSG00000074266	282.1987743	0.25548981	0.088503707	2.88676959	0.003892191	0.031513485	EED	protein_coding
ENSG00000074410	46.86714515	0.9789356	0.205125015	4.772385257	1.82E-06	5.54E-05	CA12	protein_coding
ENSG00000074660	395.6470888	0.516606009	0.089276364	5.786593311	7.18E-09	4.67E-07	SCARF1	protein_coding
ENSG00000074935	61.71124851	0.384436585	0.131269634	2.928602551	0.003404895	0.02871597	TUBE1	protein_coding
ENSG00000075213	163.3407875	0.635194027	0.167482197	3.792606245	0.000149074	0.002351828	SEMA3A	protein_coding
ENSG00000075240	318.4378764	-0.366860217	0.077897786	-4.709507603	2.48E-06	7.28E-05	GRAMD4	protein_coding
ENSG00000075275	270.87567	-0.442531593	0.111262316	-3.977371741	6.97E-05	0.001249334	CELSR1	protein_coding
ENSG00000075303	729.6986651	0.266598141	0.080986745	3.291873765	0.000995223	0.010995385	SLC25A40	protein_coding
ENSG00000075336	237.6789664	-0.312174679	0.088790836	-3.515843445	0.000438359	0.005748395	TIMM21	protein_coding
ENSG00000075340	14.25093845	-0.644802841	0.205148491	-3.143103008	0.00167167	0.016489627	ADD2	protein_coding
ENSG00000075413	640.107999	0.154457649	0.055838562	2.766146627	0.005672302	0.04220929	MARK3	protein_coding
ENSG00000075420	940.5433698	0.265826977	0.083724914	3.175004479	0.001498342	0.015105225	FNDC3B	protein_coding
ENSG00000075426	1240.743106	0.508063203	0.100397699	5.060506459	4.18E-07	1.57E-05	FOSL2	protein_coding
ENSG00000075624	49693.92239	-0.240339533	0.073250472	-3.281064655	0.00103416	0.011356118	ACTB	protein_coding
ENSG00000075785	4474.127396	-0.163015283	0.055958376	-2.913152517	0.003577998	0.029688189	RAB7A	protein_coding
ENSG00000075884	254.3891912	-0.33321374	0.113803628	-2.927971148	0.003411817	0.028748786	ARHGAP15	protein_coding
ENSG00000076351	42.8409097	-0.62956147	0.158424082	-3.973900076	7.07E-05	0.001262993	SLC46A1	protein_coding
ENSG00000076928	1286.697669	0.298602591	0.073311533	4.07306433	4.64E-05	0.000897374	ARHGEF1	protein_coding
ENSG00000077150	865.0932554	0.635214664	0.106284537	5.976548275	2.28E-09	1.60E-07	NFKB2	protein_coding
ENSG00000077235	776.4144863	0.167572201	0.061273907	2.734805239	0.006241719	0.04516766	GTF3C1	protein_coding
ENSG00000077713	315.9566579	-0.292807745	0.101304624	-2.890369015	0.003847898	0.031295039	SLC25A43	protein_coding
ENSG00000078081	133.0769107	1.039359108	0.183409697	5.666871069	1.45E-08	8.47E-07	LAMP3	protein_coding
ENSG00000078401	21.89872455	0.529594152	0.192714496	2.748076372	0.005994604	0.043953269	EDN1	protein_coding
ENSG00000078804	344.2652006	0.379007034	0.091783817	4.129344877	3.64E-05	0.000725138	TP53INP2	protein_coding
ENSG00000079277	727.2686667	-0.297623216	0.054017494	-5.509756047	3.59E-08	1.87E-06	MKNK1	protein_coding
ENSG00000079308	1582.833374	0.354924325	0.097387683	3.644447772	0.000267967	0.003860802	TNS1	protein_coding
ENSG00000079459	922.6062725	-0.258406966	0.066737361	-3.871998545	0.000107947	0.001805482	FDFT1	protein_coding
ENSG00000079691	354.2300504	0.319046785	0.118161106	2.700099853	0.006931867	0.048888437	LRRC16A	protein_coding
ENSG00000080371	855.6249011	0.239880668	0.069234468	3.464757872	0.000530709	0.006698058	RAB21	protein_coding
ENSG00000080546	364.0207546	-0.294854266	0.107534117	-2.741960172	0.006107375	0.044529602	SESN1	protein_coding
ENSG00000080603	790.3777843	0.32241896	0.095339207	3.381808702	0.000720103	0.008571832	SRCAP	protein_coding
ENSG00000080815	1561.531182	0.193756111	0.042704124	4.537175622	5.70E-06	0.000146861	PSEN1	protein_coding
ENSG00000080822	384.7208789	0.266046149	0.095459681	2.787000201	0.005319845	0.040020475	CLDND1	protein_coding
ENSG00000081189	95.61414975	-0.911801462	0.129443638	-7.04400366	1.87E-12	2.45E-10	MEF2C	protein_coding
ENSG00000081985	29.12650568	0.734647467	0.201709186	3.642112108	0.00027041	0.00389213	IL12RB2	protein_coding
ENSG00000082074	2327.630862	-0.245432735	0.086726115	-2.829974963	0.004655165	0.036212612	FYB	protein_coding
ENSG00000082146	277.5552834	-0.319542231	0.085698879	-3.728662902	0.000192498	0.002933981	STRADB	protein_coding
ENSG00000082512	122.8991975	0.402779841	0.138984312	2.898023775	0.003755221	0.030763436	TRAF5	protein_coding
ENSG00000082641	2915.747004	0.297435163	0.056140191	5.298078971	1.17E-07	5.35E-06	NFE2L1	protein_coding
ENSG00000082781	3399.859064	-0.456633102	0.103566539	-4.409079463	1.04E-05	0.000248373	ITGB5	protein_coding
ENSG00000083123	57.24236004	-0.395215283	0.136024528	-2.905470706	0.003667012	0.030177669	BCKDHB	protein_coding
ENSG00000083457	320.6956284	-0.257390664	0.08887263	-2.896174702	0.00377742	0.030875284	ITGAE	protein_coding
ENSG00000083544	929.7490842	-0.336675685	0.097591124	-3.449859701	0.000560878	0.006985383	TDRD3	protein_coding
ENSG00000083750	100.9036733	-0.397441583	0.127636524	-3.113854644	0.001846604	0.017778334	RRAGB	protein_coding
ENSG00000083799	1068.612867	0.26879692	0.078839848	3.409404345	0.000651049	0.007879656	CYLD	protein_coding
ENSG00000084110	14.91952831	-0.657074315	0.199474491	-3.29402678	0.000987631	0.010927603	HAL	protein_coding
ENSG00000084112	754.5378685	0.446766633	0.089336288	5.000953645	5.70E-07	2.00E-05	SSH1	protein_coding
ENSG00000084754	2849.466848	-0.174458258	0.050521893	-3.45312193	0.000554138	0.00692087	HADHA	protein_coding
ENSG00000084774	291.22399	-0.26798755	0.080527757	-3.327890421	0.000875063	0.009957112	CAD	protein_coding
ENSG00000085117	2308.292886	0.768886997	0.114091146	6.73923456	1.59E-11	1.67E-09	CD82	protein_coding
ENSG00000085265	374.6310542	-0.584711615	0.147520246	-3.963602495	7.38E-05	0.001313887	FCN1	protein_coding
ENSG00000085662	1354.718402	0.510387481	0.102656713	4.971788636	6.63E-07	2.27E-05	AKR1B1	protein_coding
ENSG00000085733	1179.114911	0.319525311	0.091576702	3.489155024	0.00048455	0.00621381	CTTN	protein_coding
ENSG00000086061	2334.023529	0.193472636	0.064532921	2.998045537	0.002717171	0.024148729	DNAJA1	protein_coding
ENSG00000086062	1536.467816	0.53598183	0.083457489	6.422213742	1.34E-10	1.21E-08	B4GALT1	protein_coding
ENSG00000086289	138.6814207	-0.549308586	0.152796987	-3.595022362	0.000324364	0.004511434	EPDR1	protein_coding
ENSG00000086300	9306.941122	0.334394229	0.092647527	3.609316279	0.000307005	0.004307312	SNX10	protein_coding
ENSG00000086730	488.2416686	-0.653972694	0.121981069	-5.361263845	8.26E-08	3.99E-06	LAT2	protein_coding
ENSG00000087008	253.2004034	0.439290603	0.084779335	5.181576415	2.20E-07	9.01E-06	ACOX3	protein_coding
ENSG00000087077	348.2129761	-0.325497442	0.102243373	-3.18355539	0.001454783	0.01481433	TRIP6	protein_coding
ENSG00000087253	1129.997628	-0.384099148	0.112980632	-3.39969022	0.000674622	0.00809043	LPCAT2	protein_coding
ENSG00000087301	39.08742168	-0.539979911	0.182220771	-2.963327983	0.003043321	0.026256139	TXNDC16	protein_coding
ENSG00000087460	7667.628726	-0.368379012	0.06511745	-5.657147418	1.54E-08	8.90E-07	GNAS	protein_coding
ENSG00000087589	649.9325216	0.497084637	0.112485307	4.419107245	9.91E-06	0.000238308	CASS4	protein_coding
ENSG00000088038	178.6495332	0.259621535	0.090521396	2.868068173	0.004129865	0.032990981	CNOT3	protein_coding
ENSG00000088766	277.3753593	-0.276241186	0.074449108	-3.710470037	0.000206875	0.003111427	CRLS1	protein_coding
ENSG00000088826	206.4619061	0.585826654	0.131696055	4.448323471	8.65E-06	0.000213419	SMOX	protein_coding
ENSG00000089006	1315.508814	-0.530280666	0.084993972	-6.23903856	4.40E-10	3.64E-08	SNX5	protein_coding
ENSG00000089159	1815.796207	0.254506195	0.050568711	5.032878841	4.83E-07	1.75E-05	PXN	protein_coding
ENSG00000089220	1010.094613	-0.393456059	0.074272334	-5.297478023	1.17E-07	5.35E-06	PEBP1	protein_coding
ENSG00000089248	1446.296475	-0.407012048	0.098772168	-4.120715969	3.78E-05	0.000749739	ERP29	protein_coding
ENSG00000089351	1364.099229	1.295734688	0.129280918	10.02262909	1.21E-23	8.34E-21	GRAMD1A	protein_coding
ENSG00000089639	939.4091346	0.159166476	0.055078971	2.889786666	0.003855033	0.03129724	GMIP	protein_coding
ENSG00000089692	145.1387488	0.496166505	0.169701701	2.923756825	0.003458348	0.02898874	LAG3	protein_coding
ENSG00000089723	109.2496097	-0.405708467	0.127446906	-3.183352829	0.001455801	0.01481433	OTUB2	protein_coding
ENSG00000089820	653.7923295	-0.307663663	0.098441228	-3.125353758	0.001775913	0.017260123	ARHGAP4	protein_coding
ENSG00000090013	474.0166674	-0.370873581	0.130631073	-2.839091593	0.004524217	0.035474475	BLVRB	protein_coding
ENSG00000090061	467.4972394	0.21318123	0.057499969	3.707501634	0.000209314	0.003134505	CCNK	protein_coding
ENSG00000090339	4906.704253	0.92004158	0.12824825	7.173911369	7.29E-13	1.01E-10	ICAM1	protein_coding
ENSG00000090376	791.1641959	0.871917888	0.129610926	6.727194326	1.73E-11	1.80E-09	IRAK3	protein_coding
ENSG00000090382	113223.2675	-0.2997146	0.084477321	-3.547870556	0.000388359	0.005210934	LYZ	protein_coding
ENSG00000090530	54.56784841	0.72476519	0.205234761	3.531395884	0.000413373	0.005460372	P3H2	protein_coding
ENSG00000090539	47.75697693	-0.501280601	0.182299174	-2.749768914	0.005963731	0.043813864	CHRD	protein_coding
ENSG00000090621	1054.180907	-0.245099682	0.070736677	-3.464958941	0.000530312	0.006698058	PABPC4	protein_coding
ENSG00000091073	302.3835323	0.603299014	0.118116076	5.107679089	3.26E-07	1.26E-05	DTX2	protein_coding
ENSG00000091129	33.77044571	-0.580647171	0.192583203	-3.015045763	0.002569405	0.023076737	NRCAM	protein_coding
ENSG00000091136	6.43811614	0.821509114	0.201405567	4.078879878	4.53E-05	0.000878971	LAMB1	protein_coding
ENSG00000092871	192.2779538	0.594603505	0.108458041	5.482336762	4.20E-08	2.17E-06	RFFL	protein_coding
ENSG00000093000	495.1601312	0.222795977	0.075144335	2.964907181	0.003027743	0.026152964	NUP50	protein_coding
ENSG00000093072	2157.096167	-0.527948734	0.065355799	-8.078070238	6.58E-16	1.58E-13	CECR1	protein_coding
ENSG00000093134	20.96282762	0.667595285	0.205126568	3.254552993	0.00113571	0.012184217	VNN3	protein_coding
ENSG00000093167	479.7829228	0.220167331	0.070726696	3.112931084	0.001852393	0.017822188	LRRFIP2	protein_coding
ENSG00000095383	1041.516188	-0.454356765	0.093088673	-4.880902784	1.06E-06	3.38E-05	TBC1D2	protein_coding
ENSG00000095585	154.2474661	-0.708028036	0.101308353	-6.988841632	2.77E-12	3.42E-10	BLNK	protein_coding
ENSG00000095637	210.8164802	0.64309982	0.154312549	4.167514721	3.08E-05	0.000627648	SORBS1	protein_coding
ENSG00000095970	2878.917706	-0.736523852	0.146897863	-5.013850007	5.34E-07	1.90E-05	TREM2	protein_coding
ENSG00000096060	918.354606	0.625658813	0.082127026	7.618184252	2.57E-14	4.77E-12	FKBP5	protein_coding
ENSG00000096433	109.7030163	0.610357187	0.163033727	3.743747984	0.000181295	0.002805033	ITPR3	protein_coding
ENSG00000099219	670.6966947	-0.304875044	0.088279663	-3.453513914	0.000553334	0.00692087	ERMP1	protein_coding
ENSG00000099282	279.9716845	-0.398101556	0.139235197	-2.859202008	0.004247082	0.033722301	TSPAN15	protein_coding
ENSG00000099364	143.3897204	0.316512543	0.092280322	3.429902902	0.000603797	0.007400742	FBXL19	protein_coding
ENSG00000099377	1823.969143	-0.351717915	0.083223592	-4.226180402	2.38E-05	0.000503648	HSD3B7	protein_coding
ENSG00000099785	894.7514862	-0.303292834	0.105123928	-2.885097996	0.003912918	0.031642744	2023-03-02	protein_coding
ENSG00000099797	495.5321102	-0.260495123	0.092569153	-2.814059706	0.004892014	0.037603455	TECR	protein_coding
ENSG00000099904	185.0847302	-0.370889221	0.101208003	-3.664623436	0.000247703	0.0036267	ZDHHC8	protein_coding
ENSG00000099940	800.5282424	-0.288152353	0.074157723	-3.885668856	0.000102049	0.001718768	SNAP29	protein_coding
ENSG00000100055	2487.335795	-0.288916032	0.069745592	-4.142427099	3.44E-05	0.000691655	CYTH4	protein_coding
ENSG00000100075	394.4610562	-0.243957867	0.086551926	-2.81863012	0.004822906	0.037210792	SLC25A1	protein_coding
ENSG00000100100	358.453408	-0.447490884	0.112983296	-3.960681803	7.47E-05	0.001326795	PIK3IP1	protein_coding
ENSG00000100226	383.7434924	0.341202778	0.081592092	4.181811842	2.89E-05	0.000597023	GTPBP1	protein_coding
ENSG00000100242	2631.701636	0.26082248	0.093574745	2.787317031	0.005314646	0.040020475	SUN2	protein_coding
ENSG00000100311	220.400547	0.650017636	0.1294112	5.022885457	5.09E-07	1.83E-05	PDGFB	protein_coding
ENSG00000100350	67.96830638	-0.547153703	0.14710512	-3.719474236	0.000199638	0.003020908	FOXRED2	protein_coding
ENSG00000100351	34.89369964	0.542321535	0.183554399	2.954554824	0.003131205	0.026838105	GRAP2	protein_coding
ENSG00000100364	7526.079101	-0.429737347	0.082925802	-5.182191007	2.19E-07	9.00E-06	KIAA0930	protein_coding
ENSG00000100368	1659.702747	0.510382873	0.100660877	5.070320154	3.97E-07	1.49E-05	CSF2RB	protein_coding
ENSG00000100385	325.9264312	0.813226102	0.176800893	4.599671928	4.23E-06	0.000114087	IL2RB	protein_coding
ENSG00000100418	712.5692638	0.341130029	0.099152042	3.440474061	0.000580696	0.007190779	DESI1	protein_coding
ENSG00000100439	656.7289564	-0.232136732	0.085324665	-2.720628689	0.00651579	0.046683038	ABHD4	protein_coding
ENSG00000100453	374.5488365	0.696210023	0.181535767	3.835112133	0.000125507	0.002050679	GZMB	protein_coding
ENSG00000100504	948.9332877	-0.449732068	0.065532237	-6.862760837	6.75E-12	7.83E-10	PYGL	protein_coding
ENSG00000100567	1022.947738	0.21779284	0.079364795	2.744199607	0.006065864	0.044326959	PSMA3	protein_coding
ENSG00000100599	1015.306707	-0.33893315	0.092184487	-3.676683133	0.000236286	0.003494956	RIN3	protein_coding
ENSG00000100644	1376.956248	0.35724735	0.108107684	3.304550941	0.000951287	0.010614212	HIF1A	protein_coding
ENSG00000100647	2961.653332	0.392709135	0.085067926	4.616418375	3.90E-06	0.000106653	SUSD6	protein_coding
ENSG00000100711	258.7016182	-0.465480545	0.081073435	-5.741468153	9.39E-09	5.85E-07	ZFYVE21	protein_coding
ENSG00000100731	714.4526396	0.36056437	0.117460968	3.069652632	0.002143079	0.02005178	PCNX	protein_coding
ENSG00000100916	114.9155639	0.308891165	0.105844937	2.918336718	0.003519041	0.029412183	BRMS1L	protein_coding
ENSG00000100994	816.2644812	-0.161924603	0.058840877	-2.751906667	0.00592494	0.043595374	PYGB	protein_coding
ENSG00000100997	1726.749183	-0.252816016	0.083229348	-3.037582548	0.002384841	0.021812237	ABHD12	protein_coding
ENSG00000101000	181.2974291	0.843698482	0.176641799	4.776324115	1.79E-06	5.44E-05	PROCR	protein_coding
ENSG00000101017	1361.713204	0.445170383	0.129410419	3.439988731	0.000581738	0.007197519	CD40	protein_coding
ENSG00000101040	361.5789234	0.248109845	0.071178198	3.485756178	0.000490748	0.006263562	ZMYND8	protein_coding
ENSG00000101096	103.6394876	0.581063601	0.154070063	3.771424431	0.000162318	0.002533112	NFATC2	protein_coding
ENSG00000101150	2046.78267	-0.219412511	0.050768925	-4.321787612	1.55E-05	0.000350562	TPD52L2	protein_coding
ENSG00000101187	146.1809202	0.658077423	0.123657876	5.321759046	1.03E-07	4.82E-06	SLCO4A1	protein_coding
ENSG00000101213	51.58380367	-0.399604055	0.145945241	-2.738041005	0.006180637	0.044884629	PTK6	protein_coding
ENSG00000101220	171.2219286	-0.602353062	0.161923206	-3.719992186	0.000199229	0.003020908	C20orf27	protein_coding
ENSG00000101246	258.0768562	0.321887044	0.108765897	2.959448254	0.003081905	0.026494112	ARFRP1	protein_coding
ENSG00000101265	590.6687229	-0.37830245	0.108151663	-3.497888432	0.000468957	0.006050805	RASSF2	protein_coding
ENSG00000101307	387.679816	-0.555932253	0.108968685	-5.101761596	3.37E-07	1.29E-05	SIRPB1	protein_coding
ENSG00000101331	5.513685535	0.978353106	0.200415006	4.881635984	1.05E-06	3.38E-05	CCM2L	protein_coding
ENSG00000101333	5.372783406	0.679100243	0.202735176	3.349691245	0.000809017	0.009330489	PLCB4	protein_coding
ENSG00000101336	2540.099858	0.592609465	0.079358488	7.467499424	8.17E-14	1.39E-11	HCK	protein_coding
ENSG00000101347	6198.058062	-0.272248288	0.058051178	-4.689797794	2.73E-06	7.92E-05	SAMHD1	protein_coding
ENSG00000101350	515.762835	0.304099125	0.075293367	4.038856747	5.37E-05	0.001002376	KIF3B	protein_coding
ENSG00000101384	481.4044374	1.047113635	0.140993878	7.426660283	1.11E-13	1.83E-11	JAG1	protein_coding
ENSG00000101439	8237.457419	-0.336347878	0.123438507	-2.724821339	0.006433629	0.046300983	CST3	protein_coding
ENSG00000101444	826.0907144	-0.349376936	0.099863347	-3.498550221	0.000467795	0.006041202	AHCY	protein_coding
ENSG00000101474	1177.34166	-0.386831188	0.058574595	-6.604077942	4.00E-11	3.93E-09	APMAP	protein_coding
ENSG00000101695	192.7708159	-0.434599006	0.121219378	-3.585227158	0.000336785	0.004652848	RNF125	protein_coding
ENSG00000101811	140.4263581	0.271570657	0.0956083	2.840450626	0.004504985	0.035381268	CSTF2	protein_coding
ENSG00000101911	369.5637473	-0.26348208	0.08766246	-3.005643231	0.002650197	0.023626159	PRPS2	protein_coding
ENSG00000102003	514.6793404	0.883183596	0.107142877	8.243045349	1.68E-16	4.85E-14	SYP	protein_coding
ENSG00000102034	827.4110531	0.346229833	0.108197363	3.19998401	0.001374352	0.014237106	ELF4	protein_coding
ENSG00000102054	671.583081	-0.177421565	0.064326854	-2.758125938	0.00581338	0.042965749	RBBP7	protein_coding
ENSG00000102096	135.9867652	0.772118101	0.139188597	5.547279852	2.90E-08	1.57E-06	PIM2	protein_coding
ENSG00000102226	324.662435	0.278721264	0.080843898	3.44764749	0.000565492	0.007026585	USP11	protein_coding
ENSG00000102265	1951.949472	0.676671555	0.168005524	4.027674448	5.63E-05	0.001043645	TIMP1	protein_coding
ENSG00000102401	532.6116321	-0.265049705	0.083999343	-3.155378317	0.001602901	0.015919948	ARMCX3	protein_coding
ENSG00000102531	976.5800468	0.229267396	0.079061241	2.899870962	0.003733163	0.030617446	FNDC3A	protein_coding
ENSG00000102554	32.54960166	0.676140009	0.179074796	3.775740785	0.000159533	0.002492334	KLF5	protein_coding
ENSG00000102572	1177.771967	-0.260200061	0.069788073	-3.728431686	0.000192675	0.002933981	STK24	protein_coding
ENSG00000102575	23035.29365	-0.508900689	0.121788294	-4.178568185	2.93E-05	0.000602621	ACP5	protein_coding
ENSG00000102580	1573.829495	0.24679997	0.054450626	4.53254607	5.83E-06	0.000149319	DNAJC3	protein_coding
ENSG00000102804	3592.977592	0.659674849	0.080636663	8.180830161	2.82E-16	7.69E-14	TSC22D1	protein_coding
ENSG00000102882	229.8187595	-0.381434078	0.100037226	-3.812921382	0.000137334	0.002205123	MAPK3	protein_coding
ENSG00000102921	801.7085712	0.264207857	0.077463972	3.410719218	0.000647918	0.007854916	N4BP1	protein_coding
ENSG00000102962	25686.08429	1.078168831	0.160530745	6.716276253	1.86E-11	1.91E-09	CCL22	protein_coding
ENSG00000102970	35.05912229	0.574071631	0.200251965	2.866746552	0.00414715	0.033055964	CCL17	protein_coding
ENSG00000103034	176.3669778	0.406765138	0.138300724	2.941164199	0.003269812	0.027860877	NDRG4	protein_coding
ENSG00000103066	830.1185413	-0.59704528	0.113814642	-5.245768632	1.56E-07	6.79E-06	PLA2G15	protein_coding
ENSG00000103111	711.6968104	0.299907342	0.050014655	5.996389233	2.02E-09	1.43E-07	MON1B	protein_coding
ENSG00000103152	470.812916	-0.384931137	0.129700623	-2.967843399	0.002998971	0.025982091	MPG	protein_coding
ENSG00000103187	2842.405515	-0.322455937	0.0956513	-3.371161057	0.000748521	0.00885178	COTL1	protein_coding
ENSG00000103222	1578.449881	0.282584471	0.070498476	4.008377008	6.11E-05	0.00112119	ABCC1	protein_coding
ENSG00000103257	508.1981503	0.554632611	0.127148232	4.362094549	1.29E-05	0.000299778	SLC7A5	protein_coding
ENSG00000103335	1378.433772	-0.377105084	0.07883073	-4.783731962	1.72E-06	5.27E-05	PIEZO1	protein_coding
ENSG00000103365	496.0738439	-0.279264247	0.072087777	-3.873947262	0.000107087	0.001797338	GGA2	protein_coding
ENSG00000103485	52.60457143	-0.908489877	0.161093986	-5.63950212	1.71E-08	9.78E-07	QPRT	protein_coding
ENSG00000103489	226.5031915	-0.774503022	0.166465318	-4.652638942	3.28E-06	9.20E-05	XYLT1	protein_coding
ENSG00000103490	420.0862934	-0.441054574	0.151063078	-2.919671568	0.003504005	0.02933741	PYCARD	protein_coding
ENSG00000103495	519.6292153	-0.323362095	0.083952105	-3.85174495	0.000117279	0.001938417	MAZ	protein_coding
ENSG00000103544	628.5105948	-0.198425074	0.071080322	-2.791561254	0.005245443	0.039624618	C16orf62	protein_coding
ENSG00000103710	36.5416068	0.976059573	0.188200012	5.186288586	2.15E-07	8.86E-06	RASL12	protein_coding
ENSG00000103769	1354.769744	-0.190547209	0.05702533	-3.341448633	0.000833424	0.009551004	RAB11A	protein_coding
ENSG00000103966	1020.686405	-0.222321231	0.057493736	-3.866877471	0.000110238	0.001839545	EHD4	protein_coding
ENSG00000104043	490.9793427	-0.424529683	0.108159809	-3.925022506	8.67E-05	0.001501822	ATP8B4	protein_coding
ENSG00000104081	208.9331637	0.30273079	0.091692308	3.301594169	0.000961371	0.01069497	BMF	protein_coding
ENSG00000104154	9.931470507	-0.844416828	0.205035407	-4.11839517	3.82E-05	0.000756289	SLC30A4	protein_coding
ENSG00000104219	176.8718082	-0.341110237	0.10462393	-3.260346237	0.001112763	0.011991451	ZDHHC2	protein_coding
ENSG00000104312	889.0421398	0.701452963	0.105547307	6.645863189	3.01E-11	2.98E-09	RIPK2	protein_coding
ENSG00000104320	926.9979394	0.487675957	0.106102928	4.596253512	4.30E-06	0.000115542	NBN	protein_coding
ENSG00000104321	8.764460872	0.648202005	0.202458034	3.20166106	0.001366377	0.014184992	TRPA1	protein_coding
ENSG00000104368	5.178146298	0.652468056	0.197797512	3.298666645	0.000971452	0.010782222	PLAT	protein_coding
ENSG00000104419	2337.867365	0.470636666	0.119987243	3.922389203	8.77E-05	0.001515544	NDRG1	protein_coding
ENSG00000104427	43.08579017	-0.580706157	0.172050594	-3.375205764	0.000737605	0.008736994	ZC2HC1A	protein_coding
ENSG00000104450	89.03792717	0.58621821	0.132460519	4.425607066	9.62E-06	0.000232709	SPAG1	protein_coding
ENSG00000104635	171.5322851	0.597283105	0.154754202	3.85955985	0.000113591	0.001886793	SLC39A14	protein_coding
ENSG00000104643	187.38293	0.276269823	0.099509314	2.776321238	0.005497786	0.04110114	MTMR9	protein_coding
ENSG00000104689	300.0559824	0.387132294	0.095679143	4.046151331	5.21E-05	0.000978432	TNFRSF10A	protein_coding
ENSG00000104763	10428.203	-0.278008475	0.064215653	-4.329294541	1.50E-05	0.000341481	ASAH1	protein_coding
ENSG00000104765	1088.834701	-0.277959844	0.079111768	-3.51350818	0.000442231	0.005783418	BNIP3L	protein_coding
ENSG00000104783	1385.463751	0.303271555	0.09529588	3.182420423	0.001460496	0.014831788	KCNN4	protein_coding
ENSG00000104805	2973.302916	-0.210202225	0.069670988	-3.017069674	0.002552311	0.022980344	NUCB1	protein_coding
ENSG00000104824	954.1483494	0.142009837	0.051027363	2.783013447	0.005385657	0.040451214	HNRNPL	protein_coding
ENSG00000104856	435.9266443	0.540794593	0.116135235	4.65659359	3.21E-06	9.07E-05	RELB	protein_coding
ENSG00000104870	1909.221537	-0.417607858	0.100314339	-4.162992659	3.14E-05	0.000638412	FCGRT	protein_coding
ENSG00000104885	926.3338419	0.443371275	0.066323669	6.684963002	2.31E-11	2.32E-09	DOT1L	protein_coding
ENSG00000104894	743.7960306	-0.219554705	0.079170285	-2.773195828	0.005550871	0.041455107	CD37	protein_coding
ENSG00000104936	35.3957529	0.724516048	0.185649206	3.902607851	9.52E-05	0.001631297	DMPK	protein_coding
ENSG00000104951	696.0249498	0.830530178	0.112486727	7.383361608	1.54E-13	2.45E-11	IL4I1	protein_coding
ENSG00000104972	1116.52386	0.529796772	0.159369929	3.324320811	0.000886342	0.010030168	LILRB1	protein_coding
ENSG00000104974	134.0851982	0.542715606	0.163394506	3.321504626	0.000895335	0.010116095	LILRA1	protein_coding
ENSG00000105122	146.2389138	0.521096576	0.145768995	3.574810795	0.000350481	0.004805318	RASAL3	protein_coding
ENSG00000105223	14441.84069	-0.249385405	0.077105275	-3.234349481	0.001219202	0.0129264	PLD3	protein_coding
ENSG00000105246	120.5003125	2.046630563	0.192913116	10.60907936	2.70E-26	2.30E-23	EBI3	protein_coding
ENSG00000105355	1545.357674	0.20603923	0.059740275	3.448916658	0.00056284	0.006999661	PLIN3	protein_coding
ENSG00000105371	48.34802936	-0.913058784	0.177025904	-5.157769353	2.50E-07	1.01E-05	ICAM4	protein_coding
ENSG00000105501	22.85628374	-0.593390737	0.188669392	-3.145135148	0.001660101	0.016386696	SIGLEC5	protein_coding
ENSG00000105516	76.12780233	-0.988323	0.155863686	-6.340944626	2.28E-10	1.98E-08	DBP	protein_coding
ENSG00000105519	74.86312619	-0.508171736	0.162974457	-3.118106646	0.001820169	0.017594158	CAPS	protein_coding
ENSG00000105609	38.53088455	-0.718911119	0.20457523	-3.514165021	0.000441139	0.005774361	LILRB5	protein_coding
ENSG00000105612	1305.705961	-0.394815612	0.076165784	-5.183634828	2.18E-07	8.96E-06	DNASE2	protein_coding
ENSG00000105639	260.5410327	0.590664703	0.166325424	3.55125926	0.000383393	0.005158665	JAK3	protein_coding
ENSG00000105655	128.9624638	-0.700224299	0.150013446	-4.66774359	3.05E-06	8.71E-05	ISYNA1	protein_coding
ENSG00000105697	58.809828	-0.58965296	0.177335769	-3.325064998	0.000883979	0.010017519	HAMP	protein_coding
ENSG00000105698	1671.484539	-0.330271339	0.076752758	-4.303054987	1.68E-05	0.000377427	USF2	protein_coding
ENSG00000105699	309.9317197	0.343742821	0.114548867	3.000839989	0.00269236	0.023957694	LSR	protein_coding
ENSG00000105717	24.42571096	0.884011232	0.177236996	4.987735371	6.11E-07	2.10E-05	PBX4	protein_coding
ENSG00000105723	292.2629822	0.231348526	0.077826418	2.972622052	0.002952678	0.025735313	GSK3A	protein_coding
ENSG00000105835	1832.552081	0.889408656	0.142344401	6.248286893	4.15E-10	3.47E-08	NAMPT	protein_coding
ENSG00000105854	161.5519519	-0.583624047	0.133607736	-4.368190519	1.25E-05	0.000292004	PON2	protein_coding
ENSG00000105855	59.6467493	1.305653295	0.19982506	6.533981761	6.40E-11	6.09E-09	ITGB8	protein_coding
ENSG00000105866	74.23439724	0.530504906	0.155795977	3.405125834	0.000661336	0.007964135	SP4	protein_coding
ENSG00000105875	323.2245768	-0.317129959	0.110765581	-2.863073137	0.004195537	0.033368028	WDR91	protein_coding
ENSG00000105967	1976.69456	0.396683103	0.102568128	3.867508484	0.000109953	0.001836914	TFEC	protein_coding
ENSG00000105974	15.79324824	0.611892561	0.200910235	3.045601744	0.002322152	0.02145615	CAV1	protein_coding
ENSG00000105976	68.65059665	1.049548633	0.161776709	6.487637453	8.72E-11	8.13E-09	MET	protein_coding
ENSG00000105993	2256.33586	0.2366684	0.053768367	4.401628925	1.07E-05	0.000256634	DNAJB6	protein_coding
ENSG00000106012	250.7875336	-0.323966274	0.080517268	-4.023562671	5.73E-05	0.001057974	IQCE	protein_coding
ENSG00000106049	349.9506649	-0.358964181	0.082474947	-4.3524027	1.35E-05	0.00031184	HIBADH	protein_coding
ENSG00000106066	490.5685647	-0.854537711	0.111016304	-7.697407346	1.39E-14	2.75E-12	CPVL	protein_coding
ENSG00000106069	78.53654968	-0.493199321	0.139290988	-3.540784129	0.00039894	0.005328367	CHN2	protein_coding
ENSG00000106100	131.3368047	-0.291847933	0.105588089	-2.764023251	0.005709347	0.042375847	NOD1	protein_coding
ENSG00000106123	120.0400566	-0.879604789	0.129537294	-6.79035943	1.12E-11	1.22E-09	EPHB6	protein_coding
ENSG00000106266	577.5680993	-0.271658003	0.091379351	-2.972859849	0.002950391	0.025735313	SNX8	protein_coding
ENSG00000106348	726.6790078	-0.320586256	0.095611669	-3.353003458	0.000799397	0.00925648	IMPDH1	protein_coding
ENSG00000106366	733.6103302	0.57626249	0.133996859	4.300567138	1.70E-05	0.000380509	SERPINE1	protein_coding
ENSG00000106546	947.6168373	0.631208903	0.124856899	5.055458764	4.29E-07	1.59E-05	AHR	protein_coding
ENSG00000106665	103.902835	-1.123539347	0.155132425	-7.242453338	4.41E-13	6.43E-11	CLIP2	protein_coding
ENSG00000106689	14.12708357	0.94360809	0.20216566	4.667499355	3.05E-06	8.71E-05	LHX2	protein_coding
ENSG00000106789	197.7986551	-0.549791426	0.097598607	-5.633189265	1.77E-08	1.01E-06	CORO2A	protein_coding
ENSG00000106952	50.62369376	-0.698696555	0.192352549	-3.632374811	0.000280825	0.004011895	TNFSF8	protein_coding
ENSG00000107104	341.0381377	0.332719576	0.116951076	2.844946684	0.004441886	0.035019143	KANK1	protein_coding
ENSG00000107249	14.70117625	0.576657594	0.205385875	2.807678933	0.004989995	0.038190461	GLIS3	protein_coding
ENSG00000107282	9.274964086	-0.656412943	0.205234858	-3.198350168	0.001382163	0.014277086	APBA1	protein_coding
ENSG00000107338	111.3010838	-0.38774265	0.121261673	-3.197569688	0.001385909	0.014295342	SHB	protein_coding
ENSG00000107341	661.6359546	-0.21725387	0.061474427	-3.534052781	0.000409239	0.005421162	UBE2R2	protein_coding
ENSG00000107521	947.7811739	-0.186767752	0.066567841	-2.805675377	0.005021125	0.038371378	HPS1	protein_coding
ENSG00000107537	294.213709	-0.369259918	0.09499879	-3.886996018	0.000101492	0.001715241	PHYH	protein_coding
ENSG00000107551	2884.39458	0.211498484	0.078285803	2.701619928	0.006900259	0.048736873	RASSF4	protein_coding
ENSG00000107643	214.7437871	0.463798325	0.087898348	5.276530625	1.32E-07	5.89E-06	MAPK8	protein_coding
ENSG00000107731	139.6669032	-0.494600848	0.153367002	-3.224949574	0.001259949	0.013261119	UNC5B	protein_coding
ENSG00000107742	289.1766612	0.592407573	0.163263887	3.628527923	0.000285042	0.004058267	SPOCK2	protein_coding
ENSG00000107798	43878.31841	-0.598365797	0.127046329	-4.709823595	2.48E-06	7.28E-05	LIPA	protein_coding
ENSG00000107815	40.75877813	0.477227412	0.142251639	3.354811335	0.000794191	0.00922577	C10orf2	protein_coding
ENSG00000107819	1117.509678	-0.404791723	0.066075367	-6.126212234	9.00E-10	7.03E-08	SFXN3	protein_coding
ENSG00000107863	564.6714653	0.270608396	0.100505904	2.692462684	0.007092647	0.04966679	ARHGAP21	protein_coding
ENSG00000107902	106.4369076	-0.386898478	0.115473444	-3.350540723	0.000806539	0.009319652	LHPP	protein_coding
ENSG00000107937	517.6916894	0.280553571	0.069590764	4.031477087	5.54E-05	0.001028217	GTPBP4	protein_coding
ENSG00000107957	249.6479606	-0.679544349	0.117444218	-5.786103068	7.20E-09	4.67E-07	SH3PXD2A	protein_coding
ENSG00000107968	408.8435671	0.551695218	0.120367235	4.583433505	4.57E-06	0.000122406	MAP3K8	protein_coding
ENSG00000108021	329.5390134	0.307267099	0.112380235	2.734173836	0.006253702	0.045215699	FAM208B	protein_coding
ENSG00000108100	1342.191498	-0.309526498	0.060929014	-5.080116676	3.77E-07	1.43E-05	CCNY	protein_coding
ENSG00000108179	1360.53879	0.370839486	0.111798448	3.317036084	0.000909779	0.010247242	PPIF	protein_coding
ENSG00000108387	22.52968759	-0.779599442	0.177206085	-4.399394308	1.09E-05	0.000258436	2023-09-04	protein_coding
ENSG00000108405	96.4664793	-0.582212004	0.113806319	-5.115814362	3.12E-07	1.23E-05	P2RX1	protein_coding
ENSG00000108424	2779.38174	0.304785462	0.081590368	3.735556894	0.0001873	0.002879442	KPNB1	protein_coding
ENSG00000108479	216.6614731	-0.391400753	0.133758381	-2.926177414	0.003431552	0.02883102	GALK1	protein_coding
ENSG00000108510	740.6344755	0.342087841	0.104490735	3.273858112	0.001060899	0.011556453	MED13	protein_coding
ENSG00000108622	40.32288321	-0.478316742	0.16513112	-2.896587518	0.003772454	0.030852141	ICAM2	protein_coding
ENSG00000108639	1529.096818	-0.312182881	0.098046889	-3.184016176	0.001452469	0.014812723	SYNGR2	protein_coding
ENSG00000108671	693.382331	0.22379103	0.05741449	3.897814445	9.71E-05	0.001658017	PSMD11	protein_coding
ENSG00000108688	448.9388659	0.786718518	0.205149569	3.834853377	0.000125639	0.002050679	CCL7	protein_coding
ENSG00000108691	1084.315985	0.918202306	0.204404528	4.492083975	7.05E-06	0.000177465	CCL2	protein_coding
ENSG00000108700	474.2742757	1.096129808	0.205398827	5.336592337	9.47E-08	4.50E-06	CCL8	protein_coding
ENSG00000108702	2992.368007	2.458785594	0.19800114	12.41803755	2.09E-35	4.98E-32	CCL1	protein_coding
ENSG00000108773	133.2911359	-0.315676242	0.112059511	-2.817041042	0.004846833	0.037355513	KAT2A	protein_coding
ENSG00000108798	279.046221	-0.440454194	0.142745352	-3.085593946	0.00203146	0.019187342	ABI3	protein_coding
ENSG00000108828	3627.903311	-0.463043175	0.082930847	-5.583485406	2.36E-08	1.30E-06	VAT1	protein_coding
ENSG00000108840	453.9430399	-0.301875797	0.090453066	-3.337374959	0.000845738	0.009684433	HDAC5	protein_coding
ENSG00000108861	1219.053483	-0.158822722	0.043309418	-3.667163653	0.000245256	0.003601821	DUSP3	protein_coding
ENSG00000108932	451.0970508	0.633606883	0.135529831	4.675036332	2.94E-06	8.46E-05	SLC16A6	protein_coding
ENSG00000108950	1010.247847	0.444516529	0.11744159	3.785000961	0.000153708	0.002411763	FAM20A	protein_coding
ENSG00000108960	140.067295	-0.4138101	0.1314373	-3.148346026	0.001641972	0.016252149	MMD	protein_coding
ENSG00000108984	16.40875968	-0.628538275	0.19569616	-3.211806894	0.00131903	0.013802537	MAP2K6	protein_coding
ENSG00000109084	46.44410692	-0.564957984	0.160329668	-3.523727032	0.000425522	0.005600386	TMEM97	protein_coding
ENSG00000109103	280.4486693	0.266557708	0.091953972	2.898816692	0.003745738	0.030703155	UNC119	protein_coding
ENSG00000109111	1206.685681	0.18278822	0.063224892	2.891080009	0.003839204	0.031256525	SUPT6H	protein_coding
ENSG00000109113	362.8219169	0.269655829	0.092721641	2.90822968	0.003634813	0.03000915	RAB34	protein_coding
ENSG00000109220	111.6272439	0.367450275	0.104989209	3.4998861	0.000465457	0.006021772	CHIC2	protein_coding
ENSG00000109270	670.1791336	-0.204725743	0.06762428	-3.027399947	0.002466674	0.022390641	LAMTOR3	protein_coding
ENSG00000109320	750.2380066	0.740968384	0.116874599	6.339858208	2.30E-10	1.98E-08	NFKB1	protein_coding
ENSG00000109321	46.53352442	0.568407481	0.205393602	2.767405974	0.005650434	0.042068225	AREG	protein_coding
ENSG00000109436	1459.51196	0.625416139	0.085788558	7.290204571	3.09E-13	4.56E-11	TBC1D9	protein_coding
ENSG00000109472	148.0082458	-0.487453195	0.137798713	-3.53742924	0.000404042	0.005379577	CPE	protein_coding
ENSG00000109667	158.698084	-0.317018902	0.099203977	-3.195626953	0.001395274	0.014361184	SLC2A9	protein_coding
ENSG00000109689	335.7897792	0.217596443	0.076572876	2.841690865	0.004487498	0.035294509	STIM2	protein_coding
ENSG00000109756	704.996034	0.385844931	0.121229262	3.182770602	0.001458731	0.01482428	RAPGEF2	protein_coding
ENSG00000109787	159.7740396	-0.402663175	0.097011714	-4.150665497	3.32E-05	0.000669085	KLF3	protein_coding
ENSG00000109790	504.1870037	0.309666197	0.111424194	2.779164786	0.005449887	0.04078525	KLHL5	protein_coding
ENSG00000109919	952.1863687	-0.18028963	0.058226734	-3.096337685	0.001959271	0.018615006	MTCH2	protein_coding
ENSG00000109971	15715.08013	-0.207925663	0.048922326	-4.250118063	2.14E-05	0.00045946	HSPA8	protein_coding
ENSG00000110002	485.3780251	-0.274918814	0.097838132	-2.809935236	0.004955147	0.037987708	VWA5A	protein_coding
ENSG00000110013	480.246204	-0.38294687	0.082374353	-4.648860446	3.34E-06	9.35E-05	SIAE	protein_coding
ENSG00000110046	327.1644022	0.619572759	0.097836918	6.332709295	2.41E-10	2.05E-08	ATG2A	protein_coding
ENSG00000110047	890.9631349	1.267889838	0.120168002	10.55097711	5.03E-26	3.82E-23	EHD1	protein_coding
ENSG00000110066	253.5296464	0.22989873	0.085455394	2.690277554	0.007139261	0.049932139	KMT5B	protein_coding
ENSG00000110077	38.83935928	-1.980806978	0.189483414	-10.45372226	1.41E-25	1.02E-22	MS4A6A	protein_coding
ENSG00000110079	645.6484566	-0.680140363	0.116081593	-5.859157721	4.65E-09	3.13E-07	MS4A4A	protein_coding
ENSG00000110080	186.1363258	0.331411726	0.095388871	3.474322771	0.000512145	0.006504873	ST3GAL4	protein_coding
ENSG00000110090	506.8071929	-0.312812015	0.076881093	-4.068776909	4.73E-05	0.000908195	CPT1A	protein_coding
ENSG00000110092	4419.324039	0.343803093	0.10024752	3.429542127	0.000604601	0.007404307	CCND1	protein_coding
ENSG00000110237	53.32773473	-0.63247851	0.174128191	-3.632257966	0.000280952	0.004011895	ARHGEF17	protein_coding
ENSG00000110315	177.5227827	-0.687287203	0.083454736	-8.235448754	1.79E-16	5.07E-14	RNF141	protein_coding
ENSG00000110435	365.4945836	0.239466604	0.064468123	3.714496264	0.000203609	0.003071349	PDHX	protein_coding
ENSG00000110436	988.1527968	1.590550564	0.162837117	9.767739659	1.55E-22	8.61E-20	SLC1A2	protein_coding
ENSG00000110442	636.3978623	-0.30060271	0.084960594	-3.538142736	0.000402952	0.005376788	COMMD9	protein_coding
ENSG00000110446	6633.638494	0.335441153	0.10464912	3.205389136	0.0013488	0.014022668	SLC15A3	protein_coding
ENSG00000110448	85.79815817	0.509911191	0.164003006	3.109157591	0.001876216	0.018014089	CD5	protein_coding
ENSG00000110514	1231.269108	0.492741703	0.096365258	5.113271254	3.17E-07	1.24E-05	MADD	protein_coding
ENSG00000110660	70.53878298	0.614831955	0.187369155	3.281393655	0.001032955	0.011351504	SLC35F2	protein_coding
ENSG00000110665	220.9566145	-0.655403498	0.123014588	-5.327851825	9.94E-08	4.69E-06	C11orf21	protein_coding
ENSG00000110713	1433.167314	0.465339727	0.095242541	4.885839044	1.03E-06	3.32E-05	NUP98	protein_coding
ENSG00000110799	112.8210862	-0.615565739	0.13044508	-4.718964773	2.37E-06	7.01E-05	VWF	protein_coding
ENSG00000110880	4822.500793	-0.337633438	0.074757514	-4.516381261	6.29E-06	0.000160609	CORO1C	protein_coding
ENSG00000110881	17.61114325	-0.732567921	0.203799422	-3.594553473	0.000324948	0.00451427	ASIC1	protein_coding
ENSG00000110888	143.3091462	-0.338503682	0.102673545	-3.296892889	0.000977608	0.010825601	CAPRIN2	protein_coding
ENSG00000110911	1512.033979	0.525068671	0.075287838	6.974149946	3.08E-12	3.77E-10	SLC11A2	protein_coding
ENSG00000110917	1682.220312	-0.293281991	0.059855077	-4.899868282	9.59E-07	3.13E-05	MLEC	protein_coding
ENSG00000110921	168.186422	-0.356170149	0.128561841	-2.770418868	0.005598425	0.041723999	MVK	protein_coding
ENSG00000110931	277.4917228	-0.388345579	0.077739308	-4.995485411	5.87E-07	2.04E-05	CAMKK2	protein_coding
ENSG00000110944	21.3024141	1.11346169	0.205133009	5.427998609	5.70E-08	2.85E-06	IL23A	protein_coding
ENSG00000111012	1505.528926	1.251483049	0.125566347	9.966707477	2.13E-23	1.40E-20	CYP27B1	protein_coding
ENSG00000111144	3907.52154	-0.349471024	0.09189673	-3.802866804	0.000143031	0.002271368	LTA4H	protein_coding
ENSG00000111266	299.8312916	0.40719145	0.111268367	3.659543677	0.000252665	0.003680704	DUSP16	protein_coding
ENSG00000111305	5.774068706	-0.590596857	0.204541561	-2.887417378	0.003884186	0.031480859	GSG1	protein_coding
ENSG00000111348	6128.264266	-0.178349619	0.050789502	-3.511544973	0.00044551	0.005815778	ARHGDIB	protein_coding
ENSG00000111424	322.7614074	0.430478458	0.115205332	3.736619207	0.000186511	0.002870363	VDR	protein_coding
ENSG00000111554	122.6626013	0.811070875	0.126972263	6.387779961	1.68E-10	1.49E-08	MDM1	protein_coding
ENSG00000111666	295.7333239	-0.303644376	0.094636008	-3.208550144	0.00133406	0.0139195	CHPT1	protein_coding
ENSG00000111674	343.6628739	0.31554906	0.088212084	3.577163623	0.000347343	0.004766809	ENO2	protein_coding
ENSG00000111684	368.1875421	0.193276923	0.067848819	2.848640953	0.00439064	0.03467166	LPCAT3	protein_coding
ENSG00000111732	9.932457604	0.571983192	0.201212331	2.842684584	0.004473532	0.035229977	AICDA	protein_coding
ENSG00000111737	773.8927758	0.260255344	0.075676479	3.439051969	0.000583755	0.007216292	RAB35	protein_coding
ENSG00000111843	1043.64858	-0.25596913	0.064421669	-3.97333898	7.09E-05	0.00126441	TMEM14C	protein_coding
ENSG00000111912	281.1897884	-0.262930638	0.08966105	-2.932495645	0.003362496	0.028465984	NCOA7	protein_coding
ENSG00000112039	329.9291429	-0.419564019	0.108337735	-3.8727413	0.000107618	0.001804163	FANCE	protein_coding
ENSG00000112096	35642.73572	1.434269465	0.115606882	12.40643667	2.41E-35	4.98E-32	SOD2	protein_coding
ENSG00000112149	3650.076576	0.461095806	0.100232064	4.600282447	4.22E-06	0.000113965	CD83	protein_coding
ENSG00000112182	53.30418635	0.596023468	0.19008643	3.135539278	0.001715385	0.016852531	BACH2	protein_coding
ENSG00000112294	270.9662657	-0.837618307	0.130358113	-6.425517274	1.31E-10	1.19E-08	ALDH5A1	protein_coding
ENSG00000112299	387.3027058	0.512399766	0.142556685	3.594358034	0.000325192	0.00451427	VNN1	protein_coding
ENSG00000112304	671.695096	-0.217699723	0.078725042	-2.76531733	0.005686745	0.042273223	ACOT13	protein_coding
ENSG00000112715	129.770953	0.646158824	0.181219581	3.565612617	0.000363007	0.00494422	VEGFA	protein_coding
ENSG00000112739	829.2948145	0.340371886	0.092951719	3.661813788	0.000250436	0.003655605	PRPF4B	protein_coding
ENSG00000112763	304.3526793	0.353307755	0.079361527	4.451876961	8.51E-06	0.00021094	BTN2A1	protein_coding
ENSG00000112773	338.4445503	-0.426703528	0.094884241	-4.49709585	6.89E-06	0.000174038	FAM46A	protein_coding
ENSG00000112782	23.55509619	0.728131323	0.195088926	3.732304741	0.000189736	0.002910692	CLIC5	protein_coding
ENSG00000112799	386.9186007	-0.650445041	0.114577154	-5.676917433	1.37E-08	8.09E-07	LY86	protein_coding
ENSG00000112941	204.4573355	0.30992306	0.108071735	2.867753151	0.004133979	0.0330056	PAPD7	protein_coding
ENSG00000112972	876.5038206	-0.323922988	0.084443798	-3.835959494	0.000125075	0.002046953	HMGCS1	protein_coding
ENSG00000112992	1142.870932	-0.22443416	0.075297482	-2.98063301	0.002876533	0.025269773	NNT	protein_coding
ENSG00000113048	383.2419598	-0.201470749	0.060458558	-3.332377698	0.000861073	0.009813381	MRPS27	protein_coding
ENSG00000113068	638.7872037	0.315362961	0.063207024	4.989365724	6.06E-07	2.09E-05	PFDN1	protein_coding
ENSG00000113070	583.2864701	1.227435151	0.133969112	9.162075753	5.09E-20	2.37E-17	HBEGF	protein_coding
ENSG00000113140	7740.68205	-0.621224348	0.101389658	-6.127097752	8.95E-10	7.03E-08	SPARC	protein_coding
ENSG00000113161	1104.530315	-0.287010765	0.087537642	-3.278712531	0.001042818	0.0113906	HMGCR	protein_coding
ENSG00000113263	137.8760955	0.562892402	0.18318421	3.072821618	0.002120452	0.019910755	ITK	protein_coding
ENSG00000113269	4379.831078	-0.274350399	0.060983298	-4.498779288	6.83E-06	0.000172969	RNF130	protein_coding
ENSG00000113407	867.9675682	0.352482793	0.070508758	4.999134874	5.76E-07	2.01E-05	TARS	protein_coding
ENSG00000113552	668.583102	-0.274631541	0.059025929	-4.65272712	3.28E-06	9.20E-05	GNPDA1	protein_coding
ENSG00000113555	46.78421146	0.515059029	0.179334971	2.872050145	0.004078183	0.032671629	PCDH12	protein_coding
ENSG00000113580	1163.343021	0.261003504	0.085346883	3.058149222	0.002227086	0.020710184	NR3C1	protein_coding
ENSG00000113648	3449.679946	-0.215156595	0.054779022	-3.927718796	8.58E-05	0.001491277	H2AFY	protein_coding
ENSG00000113719	1182.410041	-0.396274763	0.087156297	-4.546714093	5.45E-06	0.00014188	ERGIC1	protein_coding
ENSG00000113916	1333.943606	0.44520795	0.078501905	5.671301202	1.42E-08	8.29E-07	BCL6	protein_coding
ENSG00000114127	651.8498199	0.350151072	0.120398275	2.908273157	0.003634307	0.03000915	XRN1	protein_coding
ENSG00000114251	28.9954671	1.727759435	0.199908849	8.642736129	5.49E-18	2.03E-15	WNT5A	protein_coding
ENSG00000114315	10.27553444	0.544641361	0.201048892	2.708999567	0.006748643	0.047853109	HES1	protein_coding
ENSG00000114541	494.3682549	-0.309302682	0.104641071	-2.955843991	0.003118148	0.026768327	FRMD4B	protein_coding
ENSG00000114554	1263.415797	0.334077832	0.080137597	4.168802687	3.06E-05	0.000625877	PLXNA1	protein_coding
ENSG00000114738	1601.518256	-0.17851376	0.057552335	-3.101764016	0.001923712	0.018337446	MAPKAPK3	protein_coding
ENSG00000114770	282.0511156	-0.542877074	0.097428462	-5.572058363	2.52E-08	1.38E-06	ABCC5	protein_coding
ENSG00000114784	437.2143025	0.269513981	0.084009926	3.20812068	0.001336054	0.013930245	EIF1B	protein_coding
ENSG00000114812	11.28016387	-0.64223092	0.205077929	-3.131643285	0.001738309	0.016974589	VIPR1	protein_coding
ENSG00000114841	149.426199	0.45487399	0.12127267	3.750836765	0.000176245	0.002732749	DNAH1	protein_coding
ENSG00000114850	2116.632763	-0.251503622	0.067401906	-3.731402239	0.000190417	0.00291109	SSR3	protein_coding
ENSG00000114982	548.3586948	0.36325611	0.071189545	5.10266096	3.35E-07	1.28E-05	KANSL3	protein_coding
ENSG00000114993	38.65206913	-0.563333362	0.154873698	-3.637372715	0.000275433	0.003948696	RTKN	protein_coding
ENSG00000115008	55.36296174	0.618272025	0.205465554	3.00912738	0.002619992	0.023472728	IL1A	protein_coding
ENSG00000115129	340.2158019	-0.363771329	0.095613934	-3.804584901	0.000142042	0.002262897	TP53I3	protein_coding
ENSG00000115271	466.8164523	-0.332815283	0.086289469	-3.856962944	0.000114805	0.001901857	GCA	protein_coding
ENSG00000115310	4508.081572	-0.183381728	0.043504536	-4.215232404	2.50E-05	0.000525631	RTN4	protein_coding
ENSG00000115318	237.8729377	-0.348627598	0.127018437	-2.74470074	0.00605661	0.044293558	LOXL3	protein_coding
ENSG00000115419	1895.396252	0.352740735	0.093045972	3.79103712	0.00015002	0.002359012	GLS	protein_coding
ENSG00000115520	584.535142	0.260055036	0.082141579	3.165936668	0.001545844	0.015513193	COQ10B	protein_coding
ENSG00000115594	159.0667803	-0.809540965	0.123540068	-6.552861565	5.64E-11	5.40E-09	IL1R1	protein_coding
ENSG00000115604	19.8413979	0.564466639	0.195294265	2.890339038	0.003848265	0.031295039	IL18R1	protein_coding
ENSG00000115652	950.3182476	0.647684852	0.079435231	8.153622056	3.53E-16	9.11E-14	UXS1	protein_coding
ENSG00000115677	4724.373289	-0.169102115	0.046281939	-3.653738792	0.000258449	0.003753617	HDLBP	protein_coding
ENSG00000115694	423.0456267	-0.190685325	0.068598628	-2.779725055	0.005440494	0.04075203	STK25	protein_coding
ENSG00000115718	84.05860295	-0.534052429	0.173132561	-3.08464466	0.002037955	0.019223554	PROC	protein_coding
ENSG00000115756	891.4371917	-0.551981815	0.104091299	-5.302862224	1.14E-07	5.25E-06	HPCAL1	protein_coding
ENSG00000115902	3872.848132	-0.309120206	0.057019346	-5.421321446	5.92E-08	2.92E-06	SLC1A4	protein_coding
ENSG00000115919	3395.624647	0.867530864	0.118817186	7.30139208	2.85E-13	4.29E-11	KYNU	protein_coding
ENSG00000115935	2754.450357	-0.124073396	0.037400456	-3.317430067	0.000908497	0.010240783	WIPF1	protein_coding
ENSG00000115947	171.6726293	-0.399670759	0.079884738	-5.003092789	5.64E-07	1.98E-05	ORC4	protein_coding
ENSG00000115970	402.9113617	-0.291422543	0.097683226	-2.983342731	0.002851185	0.025123462	THADA	protein_coding
ENSG00000116005	508.6724923	-0.424385861	0.088578339	-4.79107948	1.66E-06	5.10E-05	PCYOX1	protein_coding
ENSG00000116016	980.3985236	-0.560921719	0.106492279	-5.267252484	1.38E-07	6.10E-06	EPAS1	protein_coding
ENSG00000116017	549.6315452	0.262238624	0.084999641	3.085173304	0.002034336	0.019201951	ARID3A	protein_coding
ENSG00000116044	2446.220434	0.325863742	0.077579727	4.200372392	2.66E-05	0.000556481	NFE2L2	protein_coding
ENSG00000116133	2703.478388	-0.474693686	0.06774004	-7.00757901	2.42E-12	3.10E-10	DHCR24	protein_coding
ENSG00000116161	567.9964366	-0.268993072	0.076045273	-3.537275359	0.000404278	0.005379577	CACYBP	protein_coding
ENSG00000116171	1579.120801	-0.257015853	0.086799212	-2.961039008	0.003066031	0.02638905	SCP2	protein_coding
ENSG00000116191	100.9222556	0.563038168	0.127505564	4.41579294	1.01E-05	0.000241587	RALGPS2	protein_coding
ENSG00000116209	2834.982303	-0.144900514	0.050542679	-2.866894231	0.004145215	0.033055964	TMEM59	protein_coding
ENSG00000116237	793.1414814	-0.294195878	0.065292563	-4.505809954	6.61E-06	0.000167927	ICMT	protein_coding
ENSG00000116337	781.4313457	0.42945353	0.097942837	4.384736456	1.16E-05	0.000273313	AMPD2	protein_coding
ENSG00000116514	476.0290468	0.504861093	0.13573404	3.719487716	0.000199627	0.003020908	RNF19B	protein_coding
ENSG00000116584	2003.44216	0.443084179	0.084906433	5.2184995	1.80E-07	7.64E-06	ARHGEF2	protein_coding
ENSG00000116604	752.874175	0.196147094	0.060296857	3.253023501	0.001141841	0.012240903	MEF2D	protein_coding
ENSG00000116667	284.6582673	-0.341185352	0.096977098	-3.518205438	0.000434476	0.005707828	C1orf21	protein_coding
ENSG00000116691	290.3282909	0.427155312	0.155770967	2.74220106	0.006102897	0.044519522	MIIP	protein_coding
ENSG00000116701	9113.05038	0.26238422	0.089364489	2.936112802	0.003323534	0.028218799	NCF2	protein_coding
ENSG00000116711	267.3814513	-0.382891719	0.1204961	-3.177627479	0.001484854	0.015007302	PLA2G4A	protein_coding
ENSG00000116729	38.84717395	-0.668799429	0.191833712	-3.486349837	0.00048966	0.006262017	WLS	protein_coding
ENSG00000116774	14.22561823	-0.689731277	0.204652856	-3.370249949	0.000751	0.008866589	OLFML3	protein_coding
ENSG00000116786	2161.846356	-0.146720483	0.052259466	-2.80753888	0.004992165	0.038190461	PLEKHM2	protein_coding
ENSG00000116791	113.0628813	-0.282785041	0.103753531	-2.725546199	0.006419519	0.046222457	CRYZ	protein_coding
ENSG00000116809	272.0880821	0.436811268	0.107527769	4.062311276	4.86E-05	0.000927826	ZBTB17	protein_coding
ENSG00000116815	588.0043242	0.303501839	0.072912964	4.162522299	3.15E-05	0.00063883	CD58	protein_coding
ENSG00000116824	314.107227	0.454434966	0.160649728	2.828731626	0.004673287	0.036308425	CD2	protein_coding
ENSG00000116833	5.116018485	0.623352613	0.19579926	3.183631101	0.001454402	0.01481433	NR5A2	protein_coding
ENSG00000116874	54.17487141	0.378655913	0.133799753	2.830019518	0.004654516	0.036212612	WARS2	protein_coding
ENSG00000117000	240.7116608	0.304296574	0.108905041	2.79414589	0.0052037	0.039329845	RLF	protein_coding
ENSG00000117009	520.7158193	0.301686444	0.083647483	3.606641043	0.000310186	0.004339305	KMO	protein_coding
ENSG00000117016	132.2114124	-0.384188466	0.115837305	-3.316621238	0.00091113	0.010254475	RIMS3	protein_coding
ENSG00000117020	173.7904084	0.493279568	0.114079992	4.3239797	1.53E-05	0.000347639	AKT3	protein_coding
ENSG00000117036	397.2202872	0.403022479	0.094211713	4.277838338	1.89E-05	0.000415091	ETV3	protein_coding
ENSG00000117054	1097.815484	-0.309979845	0.107780766	-2.8760219	0.004027218	0.032349818	ACADM	protein_coding
ENSG00000117090	112.5646775	0.852748889	0.182930409	4.661602712	3.14E-06	8.91E-05	SLAMF1	protein_coding
ENSG00000117091	1641.784735	0.566888263	0.076970499	7.36500701	1.77E-13	2.75E-11	CD48	protein_coding
ENSG00000117226	878.3062574	0.398117821	0.110867065	3.590947601	0.000329478	0.004569371	GBP3	protein_coding
ENSG00000117245	47.97798532	-0.709289766	0.186219053	-3.808900079	0.000139586	0.002237211	KIF17	protein_coding
ENSG00000117280	505.7421973	0.199969346	0.055104179	3.628932514	0.000284596	0.004058267	RAB29	protein_coding
ENSG00000117298	617.194324	0.298355629	0.081655702	3.653824795	0.000258363	0.003753617	ECE1	protein_coding
ENSG00000117360	320.0196147	0.345996994	0.078821655	4.38961848	1.14E-05	0.000269001	PRPF3	protein_coding
ENSG00000117394	293.0486312	0.392390013	0.117083926	3.35135682	0.000804166	0.009304247	SLC2A1	protein_coding
ENSG00000117586	68.42267152	0.636986294	0.165097711	3.858238179	0.000114207	0.001894845	TNFSF4	protein_coding
ENSG00000117594	224.8594055	0.594179459	0.182860049	3.249367278	0.00115662	0.012371523	HSD11B1	protein_coding
ENSG00000117597	226.7446517	0.240014881	0.082341974	2.914854602	0.003558543	0.029588322	DIEXF	protein_coding
ENSG00000117676	4039.446964	-0.285006313	0.054657103	-5.214442344	1.84E-07	7.72E-06	RPS6KA1	protein_coding
ENSG00000117791	18.43590858	-0.497323114	0.183163455	-2.715187457	0.006623827	0.047176401	2023-03-02	protein_coding
ENSG00000118257	2948.224833	0.218008927	0.079183855	2.753199201	0.005901598	0.043445739	NRP2	protein_coding
ENSG00000118482	418.2327168	0.222227806	0.071282065	3.117583755	0.001823401	0.017613618	PHF3	protein_coding
ENSG00000118503	3505.829147	0.697692775	0.136829936	5.098977586	3.41E-07	1.30E-05	TNFAIP3	protein_coding
ENSG00000118508	290.2715467	-0.592147835	0.133517879	-4.434970336	9.21E-06	0.000224027	RAB32	protein_coding
ENSG00000118557	110.7389197	-0.740163983	0.141775579	-5.220673329	1.78E-07	7.58E-06	PMFBP1	protein_coding
ENSG00000118564	1067.219853	-0.198345363	0.070049297	-2.831511136	0.004632862	0.036119839	FBXL5	protein_coding
ENSG00000118690	24.37626217	-0.553410384	0.178003665	-3.108983083	0.001877325	0.018014089	ARMC2	protein_coding
ENSG00000118707	234.018721	0.435458767	0.100927694	4.314561755	1.60E-05	0.000360531	TGIF2	protein_coding
ENSG00000118849	311.0692937	-0.448785134	0.146002789	-3.073812055	0.002113425	0.019870598	RARRES1	protein_coding
ENSG00000118855	2647.09005	-0.318292722	0.082398224	-3.862858983	0.000112068	0.001863625	MFSD1	protein_coding
ENSG00000118960	379.3413821	-0.397290644	0.078865269	-5.037586881	4.71E-07	1.71E-05	HS1BP3	protein_coding
ENSG00000118985	954.0917301	0.453933665	0.092061257	4.930778496	8.19E-07	2.71E-05	ELL2	protein_coding
ENSG00000119138	939.7209278	0.216690558	0.064521019	3.358449094	0.000783812	0.009134565	KLF9	protein_coding
ENSG00000119139	258.0597188	-0.29908921	0.09220177	-3.243855411	0.001179236	0.012585774	TJP2	protein_coding
ENSG00000119242	268.4506285	-0.418855181	0.078262629	-5.351918083	8.70E-08	4.18E-06	CCDC92	protein_coding
ENSG00000119408	4498.454357	0.305184166	0.093518939	3.263340756	0.00110107	0.011883173	NEK6	protein_coding
ENSG00000119471	238.6187569	-0.319631004	0.091752976	-3.483603683	0.000494711	0.006304299	HSDL2	protein_coding
ENSG00000119487	1103.861059	-0.15718796	0.052588867	-2.988996882	0.00279895	0.024738608	MAPKAP1	protein_coding
ENSG00000119508	785.4956417	0.540243783	0.157212915	3.436382959	0.000589537	0.00727532	NR4A3	protein_coding
ENSG00000119535	888.9295951	-0.338955931	0.095946274	-3.532768033	0.000411233	0.00544206	CSF3R	protein_coding
ENSG00000119686	505.3811974	0.30036892	0.092286587	3.25474079	0.001134959	0.012184217	FLVCR2	protein_coding
ENSG00000119729	2768.411976	0.383751124	0.086244464	4.449573975	8.60E-06	0.000212543	RHOQ	protein_coding
ENSG00000119772	169.4605845	-0.328488502	0.11738177	-2.798462669	0.00513465	0.038971026	DNMT3A	protein_coding
ENSG00000119862	65.90572408	-0.616215373	0.144627871	-4.260695886	2.04E-05	0.000442191	LGALSL	protein_coding
ENSG00000119900	2887.592456	0.473710413	0.082355569	5.752014351	8.82E-09	5.54E-07	OGFRL1	protein_coding
ENSG00000119906	413.8897573	-0.273448421	0.095260255	-2.870540518	0.004097707	0.032806626	SLF2	protein_coding
ENSG00000119950	168.0491928	-0.876390003	0.114443635	-7.657830857	1.89E-14	3.60E-12	MXI1	protein_coding
ENSG00000120051	31.23055073	0.867305134	0.171573412	5.055008951	4.30E-07	1.59E-05	CFAP58	protein_coding
ENSG00000120217	1866.923449	0.626529619	0.155132962	4.038662132	5.38E-05	0.001002376	CD274	protein_coding
ENSG00000120256	62.99280386	-0.491698023	0.147712089	-3.328759518	0.000872337	0.009933917	LRP11	protein_coding
ENSG00000120437	1768.098181	-0.316658535	0.104031733	-3.043864835	0.002335601	0.02151164	ACAT2	protein_coding
ENSG00000120457	117.2984474	-0.527965531	0.164657793	-3.206441196	0.001343878	0.013991626	KCNJ5	protein_coding
ENSG00000120539	183.7399372	0.372247219	0.119317994	3.119791131	0.001809793	0.01750557	MASTL	protein_coding
ENSG00000120549	12.34928679	0.862682887	0.20474036	4.213545819	2.51E-05	0.000528034	KIAA1217	protein_coding
ENSG00000120594	4226.568451	-0.421622957	0.102963667	-4.094871205	4.22E-05	0.000824885	PLXDC2	protein_coding
ENSG00000120708	3129.598325	-0.579697842	0.135608206	-4.274799121	1.91E-05	0.000418881	TGFBI	protein_coding
ENSG00000120875	515.9650469	0.634463143	0.16304346	3.891374386	9.97E-05	0.001690578	DUSP4	protein_coding
ENSG00000120896	406.3238312	-0.28285886	0.084132774	-3.362053186	0.000773652	0.009082086	SORBS3	protein_coding
ENSG00000120899	1111.108252	-0.210048389	0.070681443	-2.971761493	0.002960966	0.02576094	PTK2B	protein_coding
ENSG00000120910	238.8653644	0.444479133	0.108004534	4.115374753	3.87E-05	0.000763121	PPP3CC	protein_coding
ENSG00000120913	172.5084351	-0.355719791	0.107602876	-3.305857657	0.000946862	0.010589632	PDLIM2	protein_coding
ENSG00000120949	52.27136045	0.861107703	0.164571505	5.232422855	1.67E-07	7.26E-06	TNFRSF8	protein_coding
ENSG00000121152	1414.120745	-0.649359219	0.168915342	-3.844287989	0.000120903	0.001987678	NCAPH	protein_coding
ENSG00000121281	1608.734548	-0.274660491	0.081331467	-3.377050746	0.000732675	0.00869285	ADCY7	protein_coding
ENSG00000121316	2786.759261	-0.203466255	0.067453929	-3.016373643	0.002558178	0.0230045	PLBD1	protein_coding
ENSG00000121594	120.6225451	1.461838543	0.181224846	8.066435564	7.24E-16	1.71E-13	CD80	protein_coding
ENSG00000121691	1066.793694	-0.669556185	0.086606789	-7.730989586	1.07E-14	2.20E-12	CAT	protein_coding
ENSG00000121769	696.3373033	-0.498072068	0.134329787	-3.707830404	0.000209043	0.003134505	FABP3	protein_coding
ENSG00000121897	114.2081065	-0.321971421	0.1100953	-2.924479252	0.003450331	0.028938323	LIAS	protein_coding
ENSG00000121933	42.79456405	-0.502794789	0.165156996	-3.044344478	0.00233188	0.02151164	TMIGD3	protein_coding
ENSG00000121966	669.1773994	0.50765714	0.1147164	4.425323133	9.63E-06	0.000232709	CXCR4	protein_coding
ENSG00000122122	1353.133937	-0.167031801	0.05101384	-3.274244832	0.001059448	0.011554777	SASH3	protein_coding
ENSG00000122224	137.8410066	-0.692668949	0.145999125	-4.7443363	2.09E-06	6.26E-05	LY9	protein_coding
ENSG00000122254	50.63305399	-0.631437388	0.183633508	-3.438573906	0.000584787	0.007222868	HS3ST2	protein_coding
ENSG00000122359	4871.267122	-0.390091811	0.075622953	-5.158378437	2.49E-07	1.01E-05	ANXA11	protein_coding
ENSG00000122378	1898.378483	-0.261713235	0.088951841	-2.942190204	0.003258997	0.027785111	FAM213A	protein_coding
ENSG00000122482	233.8092093	0.382054582	0.115536943	3.306774196	0.000943769	0.010564222	ZNF644	protein_coding
ENSG00000122515	513.8437092	0.451128263	0.087675985	5.145402836	2.67E-07	1.07E-05	ZMIZ2	protein_coding
ENSG00000122547	195.1061766	-0.646911832	0.124683366	-5.188437355	2.12E-07	8.78E-06	EEPD1	protein_coding
ENSG00000122641	854.3155297	0.708597007	0.204851425	3.459077755	0.000542028	0.006817036	INHBA	protein_coding
ENSG00000122642	165.6547656	-0.377085448	0.102971193	-3.66204797	0.000250207	0.003655605	FKBP9	protein_coding
ENSG00000122687	284.1560221	-0.254345464	0.069789027	-3.644490773	0.000267922	0.003860802	FTSJ2	protein_coding
ENSG00000122694	1448.313255	-0.373646685	0.11163734	-3.346968718	0.000817004	0.009406932	GLIPR2	protein_coding
ENSG00000122729	2260.146145	0.485334896	0.106324638	4.564651265	5.00E-06	0.000132179	ACO1	protein_coding
ENSG00000122861	287.2405411	-0.401207599	0.143041757	-2.804828512	0.005034336	0.038431688	PLAU	protein_coding
ENSG00000122862	7705.63939	0.456518394	0.110276981	4.139743315	3.48E-05	0.000697852	SRGN	protein_coding
ENSG00000122863	25.77289262	0.779038329	0.205155327	3.797309777	0.000146275	0.002317784	CHST3	protein_coding
ENSG00000122986	976.1080086	-0.547485309	0.094843486	-5.772513549	7.81E-09	4.99E-07	HVCN1	protein_coding
ENSG00000123095	1770.162474	0.431206526	0.076759605	5.617623066	1.94E-08	1.09E-06	BHLHE41	protein_coding
ENSG00000123297	215.4942548	0.274126254	0.100221014	2.735217332	0.00623391	0.045156008	TSFM	protein_coding
ENSG00000123411	68.26145228	0.405996562	0.145992264	2.780945727	0.00542008	0.040630316	IKZF4	protein_coding
ENSG00000123416	11044.06678	-0.300678166	0.060638882	-4.95850447	7.10E-07	2.41E-05	TUBA1B	protein_coding
ENSG00000123427	157.8869852	0.327692892	0.093648964	3.499161942	0.000466723	0.00603275	METTL21B	protein_coding
ENSG00000123472	251.8114444	-0.396432498	0.072741815	-5.449857151	5.04E-08	2.55E-06	ATPAF1	protein_coding
ENSG00000123610	1216.767761	1.70476444	0.15728975	10.83836957	2.26E-27	2.18E-24	TNFAIP6	protein_coding
ENSG00000123636	330.6144661	0.325972874	0.118305114	2.755357433	0.005862805	0.043226221	BAZ2B	protein_coding
ENSG00000123643	723.0445387	-0.333716824	0.099277189	-3.361465269	0.000775301	0.009094055	SLC36A1	protein_coding
ENSG00000123689	351.939817	0.958791178	0.205213537	4.672163402	2.98E-06	8.55E-05	G0S2	protein_coding
ENSG00000123728	674.6697977	0.319739361	0.086238896	3.707600347	0.000209233	0.003134505	RAP2C	protein_coding
ENSG00000123892	176.516538	-0.470018382	0.165918588	-2.832825352	0.004613859	0.036021	RAB38	protein_coding
ENSG00000124006	63.45965446	-0.360498025	0.132467411	-2.721409147	0.006500425	0.046619178	OBSL1	protein_coding
ENSG00000124120	124.7860675	0.469022235	0.11224941	4.178393766	2.94E-05	0.000602621	TTPAL	protein_coding
ENSG00000124145	1035.679232	0.32633356	0.113920311	2.864577514	0.004175659	0.033246531	SDC4	protein_coding
ENSG00000124171	40.75853352	0.604804604	0.162005598	3.733232754	0.000189038	0.002903065	PARD6B	protein_coding
ENSG00000124201	2637.198783	0.280407303	0.087930245	3.188974431	0.001427785	0.014612551	ZNFX1	protein_coding
ENSG00000124224	71.50591797	0.348269958	0.127003836	2.742200301	0.006102911	0.044519522	PPP4R1L	transcribed_unprocessed_pseudogene
ENSG00000124225	56.48184251	0.681257482	0.183782642	3.706865218	0.000209841	0.003139136	PMEPA1	protein_coding
ENSG00000124299	1175.378938	-0.408584807	0.072717361	-5.618806856	1.92E-08	1.09E-06	PEPD	protein_coding
ENSG00000124406	133.6456832	-0.404186016	0.118814211	-3.401832266	0.000669357	0.008042683	ATP8A1	protein_coding
ENSG00000124466	7.466251761	0.593053764	0.202458224	2.929264874	0.003397648	0.028679559	LYPD3	protein_coding
ENSG00000124479	99.06117804	1.072080863	0.193863002	5.530095222	3.20E-08	1.71E-06	NDP	protein_coding
ENSG00000124532	468.1064141	-0.163484128	0.056891831	-2.873595829	0.004058279	0.032563129	MRS2	protein_coding
ENSG00000124766	334.9810866	0.434833242	0.09209317	4.721666566	2.34E-06	6.94E-05	SOX4	protein_coding
ENSG00000124767	798.4467829	-0.270356207	0.056451783	-4.78915264	1.67E-06	5.14E-05	GLO1	protein_coding
ENSG00000124788	735.3898096	0.380963619	0.093946989	4.055091311	5.01E-05	0.000950404	ATXN1	protein_coding
ENSG00000124813	70.7673477	0.7196098	0.172666376	4.167631339	3.08E-05	0.000627648	RUNX2	protein_coding
ENSG00000124882	377.281563	1.096500972	0.196392642	5.583208013	2.36E-08	1.30E-06	EREG	protein_coding
ENSG00000124920	96.35577235	0.678483129	0.146471102	4.63219789	3.62E-06	0.000100162	MYRF	protein_coding
ENSG00000125089	478.1858924	-0.256574542	0.084111786	-3.050399416	0.002285372	0.021184037	SH3TC1	protein_coding
ENSG00000125249	701.2602797	-0.391739801	0.105183437	-3.724348754	0.00019582	0.002978732	RAP2A	protein_coding
ENSG00000125430	284.8922831	1.317995987	0.172168697	7.65525912	1.93E-14	3.62E-12	HS3ST3B1	protein_coding
ENSG00000125457	215.2666361	-0.498065225	0.12229962	-4.07250018	4.65E-05	0.000897374	MIF4GD	protein_coding
ENSG00000125510	66.10826794	-0.571095142	0.142759552	-4.000398807	6.32E-05	0.001149583	OPRL1	protein_coding
ENSG00000125538	2371.350452	0.848134552	0.202891517	4.180236625	2.91E-05	0.000599461	IL1B	protein_coding
ENSG00000125629	407.840255	0.667750816	0.116604797	5.726615295	1.02E-08	6.30E-07	INSIG2	protein_coding
ENSG00000125648	206.1867208	-0.358642308	0.104988054	-3.416029663	0.000635413	0.007709787	SLC25A23	protein_coding
ENSG00000125657	97.795559	1.301173549	0.168178407	7.736864511	1.02E-14	2.13E-12	TNFSF9	protein_coding
ENSG00000125703	208.2584429	-0.409630199	0.099787186	-4.105038074	4.04E-05	0.000792645	ATG4C	protein_coding
ENSG00000125730	1149.22407	1.412566368	0.133653266	10.56888774	4.15E-26	3.33E-23	C3	protein_coding
ENSG00000125733	216.5568509	0.486601974	0.142426836	3.416504836	0.000634305	0.007702813	TRIP10	protein_coding
ENSG00000125834	144.7941907	0.397529645	0.104371313	3.808801806	0.000139642	0.002237211	STK35	protein_coding
ENSG00000125868	1096.006227	-0.285147996	0.072271246	-3.945524831	7.96E-05	0.001398953	DSTN	protein_coding
ENSG00000126003	251.6644397	0.437116054	0.118745686	3.681111039	0.00023222	0.003445389	PLAGL2	protein_coding
ENSG00000126262	14.63675896	0.764097306	0.205292662	3.721990352	0.000197659	0.003003537	FFAR2	protein_coding
ENSG00000126264	1005.322546	-0.446953028	0.127925406	-3.493856618	0.000476097	0.006126512	HCST	protein_coding
ENSG00000126351	520.5770495	-0.590737318	0.112941519	-5.230470785	1.69E-07	7.30E-06	THRA	protein_coding
ENSG00000126353	140.3420753	1.911204277	0.178092199	10.73154402	7.24E-27	6.54E-24	CCR7	protein_coding
ENSG00000126457	358.4126299	0.262189891	0.080306019	3.264884691	0.001095086	0.011836271	PRMT1	protein_coding
ENSG00000126561	949.3702301	0.33643357	0.108040892	3.11394663	0.001846029	0.017778334	STAT5A	protein_coding
ENSG00000126759	41.13854288	0.540200856	0.195404827	2.764521551	0.005700634	0.042341186	CFP	protein_coding
ENSG00000126767	287.4100402	0.212922479	0.078576711	2.709740269	0.006733591	0.047811593	ELK1	protein_coding
ENSG00000126803	17.06492649	0.532451501	0.197676934	2.693543908	0.007069683	0.049618258	HSPA2	protein_coding
ENSG00000126814	169.4539887	-0.420892725	0.09506354	-4.427488448	9.53E-06	0.000231159	TRMT5	protein_coding
ENSG00000126821	603.6353314	-0.254991923	0.077154928	-3.304933741	0.000949989	0.010609184	SGPP1	protein_coding
ENSG00000126861	10.25057497	-0.551075158	0.204050114	-2.700685378	0.006919676	0.04883073	OMG	protein_coding
ENSG00000126882	610.6757943	-0.32212995	0.095194912	-3.383898808	0.000714643	0.008513859	FAM78A	protein_coding
ENSG00000127080	200.9481891	0.238773337	0.079009091	3.022099514	0.00251028	0.022658374	IPPK	protein_coding
ENSG00000127152	33.77787603	0.635836798	0.182169002	3.490367686	0.000482356	0.006196029	BCL11B	protein_coding
ENSG00000127191	301.1696799	0.338943376	0.108234711	3.131558928	0.001738809	0.016974589	TRAF2	protein_coding
ENSG00000127311	60.02112096	0.484525073	0.150136664	3.227226842	0.001249963	0.013184831	HELB	protein_coding
ENSG00000127314	5130.876768	0.770521073	0.062777102	12.27391914	1.25E-34	2.26E-31	RAP1B	protein_coding
ENSG00000127328	50.55213354	0.47810757	0.141410972	3.380979318	0.00072228	0.008579121	RAB3IP	protein_coding
ENSG00000127399	107.4032718	0.398595849	0.136780733	2.914122765	0.003566896	0.029623687	LRRC61	protein_coding
ENSG00000127561	20.91669508	0.658661741	0.204808841	3.215982947	0.001299986	0.013637316	SYNGR3	protein_coding
ENSG00000127616	797.8328914	0.16678757	0.056490974	2.952464062	0.003152488	0.026988506	SMARCA4	protein_coding
ENSG00000127824	945.3753346	0.367957836	0.112965736	3.257251708	0.001124966	0.012095899	TUBA4A	protein_coding
ENSG00000127838	1776.907986	0.419692784	0.080513024	5.212731609	1.86E-07	7.77E-06	PNKD	protein_coding
ENSG00000127947	2332.469607	0.269653397	0.075204915	3.585582123	0.000336327	0.00465097	PTPN12	protein_coding
ENSG00000128039	697.3365972	-0.303424813	0.074692977	-4.062293764	4.86E-05	0.000927826	SRD5A3	protein_coding
ENSG00000128045	68.88247372	-0.730451263	0.168854813	-4.325913199	1.52E-05	0.000345689	RASL11B	protein_coding
ENSG00000128245	675.468019	-0.179795067	0.056286676	-3.194274023	0.00140183	0.014386141	YWHAH	protein_coding
ENSG00000128284	766.9357132	0.519086052	0.161134323	3.221449289	0.00127544	0.013414402	APOL3	protein_coding
ENSG00000128294	408.1735277	-0.452684223	0.105937526	-4.273124354	1.93E-05	0.000421403	TPST2	protein_coding
ENSG00000128342	113.0069425	0.685704105	0.179729272	3.815205485	0.00013607	0.002189691	LIF	protein_coding
ENSG00000128578	98.08675341	0.5521461	0.186819131	2.955511554	0.00312151	0.026770885	STRIP2	protein_coding
ENSG00000128594	54.50402087	-0.681745577	0.173558566	-3.928043376	8.56E-05	0.001491061	LRRC4	protein_coding
ENSG00000128641	670.0253419	0.661388739	0.153087411	4.320333937	1.56E-05	0.000352327	MYO1B	protein_coding
ENSG00000128656	83.35453893	0.555142857	0.182242474	3.046177141	0.002317712	0.021428831	CHN1	protein_coding
ENSG00000128973	456.0989543	-0.316939861	0.097545064	-3.249163508	0.001157449	0.012371523	CLN6	protein_coding
ENSG00000129219	196.2216122	0.377792506	0.102794702	3.67521379	0.00023765	0.003511539	PLD2	protein_coding
ENSG00000129244	59.35254294	0.679919177	0.203868183	3.335092149	0.000852711	0.009741132	ATP1B2	protein_coding
ENSG00000129315	289.5245892	0.25480808	0.089869721	2.835305105	0.004578194	0.035800585	CCNT1	protein_coding
ENSG00000129538	1206.115354	-0.89439544	0.192861663	-4.637497284	3.53E-06	9.78E-05	RNASE1	protein_coding
ENSG00000129625	1936.445037	-0.159148352	0.057615069	-2.762269591	0.005740106	0.042495017	REEP5	protein_coding
ENSG00000129657	1049.112169	-0.36007843	0.094200353	-3.822474323	0.000132119	0.002133246	SEC14L1	protein_coding
ENSG00000129667	1398.252283	0.465442233	0.087631705	5.311345166	1.09E-07	5.06E-06	RHBDF2	protein_coding
ENSG00000129911	273.8656529	-0.302133402	0.088978885	-3.395562927	0.000684876	0.008193003	KLF16	protein_coding
ENSG00000129993	77.83752254	-0.771372948	0.147855276	-5.217080994	1.82E-07	7.66E-06	CBFA2T3	protein_coding
ENSG00000130066	5578.078572	0.418273034	0.092020089	4.545453476	5.48E-06	0.000142219	SAT1	protein_coding
ENSG00000130150	478.3437339	-0.340622975	0.102579427	-3.320577869	0.000898313	0.010141813	MOSPD2	protein_coding
ENSG00000130208	4344.944895	-0.495559371	0.180968685	-2.738370849	0.006174441	0.044882717	APOC1	protein_coding
ENSG00000130304	288.9889543	-0.541894307	0.122116834	-4.437507016	9.10E-06	0.000221777	SLC27A1	protein_coding
ENSG00000130311	284.066235	0.29887923	0.090632937	3.297688914	0.000974841	0.01081153	DDA1	protein_coding
ENSG00000130340	768.7591164	0.225624374	0.080319825	2.80907453	0.004968414	0.038049049	SNX9	protein_coding
ENSG00000130477	28.74529057	0.953450502	0.20471306	4.657497189	3.20E-06	9.05E-05	UNC13A	protein_coding
ENSG00000130511	331.4235431	-0.366269023	0.127281882	-2.877621039	0.004006862	0.032204203	SSBP4	protein_coding
ENSG00000130592	9836.356547	-0.339727091	0.072388489	-4.693109288	2.69E-06	7.81E-05	LSP1	protein_coding
ENSG00000130638	565.1141418	-0.178498041	0.059789644	-2.985434054	0.002831762	0.024967536	ATXN10	protein_coding
ENSG00000130653	99.2204783	-0.526881858	0.135345098	-3.892877295	9.91E-05	0.001682196	PNPLA7	protein_coding
ENSG00000130699	93.2596481	-0.293645829	0.105363046	-2.786990686	0.005320001	0.040020475	TAF4	protein_coding
ENSG00000130702	23.42499617	0.506601865	0.186479407	2.716663852	0.006594354	0.047021413	LAMA5	protein_coding
ENSG00000130734	139.0758523	0.327054946	0.11979228	2.730183835	0.006329902	0.045691013	ATG4D	protein_coding
ENSG00000130803	350.0845141	0.262909044	0.086369919	3.043988566	0.00233464	0.02151164	ZNF317	protein_coding
ENSG00000130830	1673.234499	-0.453493641	0.059974934	-7.561386261	3.99E-14	7.11E-12	MPP1	protein_coding
ENSG00000130881	202.9492926	-0.408720622	0.123745111	-3.302923384	0.000956825	0.010652605	LRP3	protein_coding
ENSG00000131042	1003.142543	0.415362921	0.128355574	3.236033375	0.001212032	0.01286927	LILRB2	protein_coding
ENSG00000131069	1095.657322	-0.356787654	0.054086616	-6.596597829	4.21E-11	4.11E-09	ACSS2	protein_coding
ENSG00000131171	5303.85999	-0.308662337	0.087378825	-3.532461502	0.00041171	0.005443388	SH3BGRL	protein_coding
ENSG00000131203	3650.266723	1.169060267	0.205009702	5.702463138	1.18E-08	7.08E-07	IDO1	protein_coding
ENSG00000131236	6523.99998	-0.23760736	0.054336293	-4.372903421	1.23E-05	0.00028623	CAP1	protein_coding
ENSG00000131238	8590.641832	-0.234346498	0.061159907	-3.831701348	0.00012726	0.002072136	PPT1	protein_coding
ENSG00000131323	1114.219663	0.221454392	0.066665587	3.321869686	0.000894164	0.010110775	TRAF3	protein_coding
ENSG00000131378	1392.259825	0.652714476	0.066811164	9.769541978	1.52E-22	8.61E-20	RFTN1	protein_coding
ENSG00000131459	17.99465184	0.554957377	0.196439379	2.825082123	0.00472685	0.036685128	GFPT2	protein_coding
ENSG00000131669	1466.660229	0.500267504	0.111711312	4.478217053	7.53E-06	0.000188512	NINJ1	protein_coding
ENSG00000131778	497.8584162	-0.256420309	0.086381045	-2.968478889	0.002992777	0.025958537	CHD1L	protein_coding
ENSG00000131979	785.3316479	0.822553432	0.16893046	4.869183646	1.12E-06	3.58E-05	GCH1	protein_coding
ENSG00000131981	9277.853286	-0.356789707	0.121601026	-2.934101126	0.003345152	0.02835237	LGALS3	protein_coding
ENSG00000132003	109.8670517	0.975646666	0.16900276	5.772962923	7.79E-09	4.99E-07	ZSWIM4	protein_coding
ENSG00000132017	160.4358946	0.28557971	0.104424251	2.734802581	0.00624177	0.04516766	DCAF15	protein_coding
ENSG00000132155	1246.185618	0.169675309	0.058181095	2.916330619	0.00354175	0.029499611	RAF1	protein_coding
ENSG00000132185	90.68308498	0.975612818	0.196324321	4.969393569	6.72E-07	2.29E-05	FCRLA	protein_coding
ENSG00000132386	54.0103149	-0.448955277	0.14997828	-2.993468644	0.002758258	0.024438745	SERPINF1	protein_coding
ENSG00000132405	848.8790275	-0.39876288	0.091098164	-4.377287779	1.20E-05	0.000281444	TBC1D14	protein_coding
ENSG00000132436	75.07790894	0.370542623	0.117304985	3.1587969	0.001584219	0.015799233	FIGNL1	protein_coding
ENSG00000132481	198.8380784	-0.4486071	0.113493454	-3.95271342	7.73E-05	0.001365071	TRIM47	protein_coding
ENSG00000132510	436.8586049	0.980950357	0.13303192	7.373796899	1.66E-13	2.60E-11	KDM6B	protein_coding
ENSG00000132669	817.1433735	-0.315971328	0.079926494	-3.953273945	7.71E-05	0.001363543	RIN2	protein_coding
ENSG00000132688	1587.23155	0.281165953	0.069466204	4.047521505	5.18E-05	0.00097399	NES	protein_coding
ENSG00000132718	588.318796	0.616949287	0.081676325	7.55358772	4.23E-14	7.46E-12	SYT11	protein_coding
ENSG00000132846	69.58472069	-0.732090763	0.151897931	-4.819623011	1.44E-06	4.49E-05	ZBED3	protein_coding
ENSG00000132906	226.7252164	0.341086737	0.106475724	3.203422562	0.001358046	0.014108639	CASP9	protein_coding
ENSG00000133048	95791.07	0.298100337	0.094510089	3.154164178	0.001609585	0.015975353	CHI3L1	protein_coding
ENSG00000133055	111.7858512	0.502465333	0.144018679	3.488890023	0.000485031	0.00621381	MYBPH	protein_coding
ENSG00000133121	55.2023477	-0.485443743	0.153094437	-3.170877755	0.001519791	0.015287637	STARD13	protein_coding
ENSG00000133142	219.3001799	-0.281851862	0.102541253	-2.748668004	0.005983796	0.043916626	TCEAL4	protein_coding
ENSG00000133195	1055.248988	-0.205920864	0.061595294	-3.34312656	0.000828401	0.009500972	SLC39A11	protein_coding
ENSG00000133246	411.0520186	-0.523182343	0.138764909	-3.770278431	0.000163066	0.002542028	PRAM1	protein_coding
ENSG00000133313	2493.421977	-0.226335164	0.060885729	-3.717376259	0.000201303	0.003042911	CNDP2	protein_coding
ENSG00000133318	1579.864428	-0.231284352	0.052100583	-4.439189287	9.03E-06	0.000220796	RTN3	protein_coding
ENSG00000133392	74.97587185	1.07368433	0.205168168	5.233191573	1.67E-07	7.25E-06	MYH11	protein_coding
ENSG00000133639	2424.626723	0.921780339	0.109251132	8.43726119	3.25E-17	1.07E-14	BTG1	protein_coding
ENSG00000133805	2045.42005	0.981488017	0.088245525	11.12224124	9.78E-29	1.28E-25	AMPD3	protein_coding
ENSG00000133818	16.197582	0.749600218	0.202128734	3.708528733	0.000208467	0.003131556	RRAS2	protein_coding
ENSG00000133835	2653.281253	-0.347497005	0.10232404	-3.396044628	0.000683672	0.008185373	HSD17B4	protein_coding
ENSG00000133872	3392.702408	-0.283955015	0.046091713	-6.160652186	7.24E-10	5.75E-08	SARAF	protein_coding
ENSG00000133935	208.6052101	-0.549076105	0.094289325	-5.823311459	5.77E-09	3.79E-07	C14orf1	protein_coding
ENSG00000133943	606.5029968	-0.246185302	0.073490972	-3.349871371	0.000808491	0.009330489	C14orf159	protein_coding
ENSG00000133985	20.36720143	0.551439813	0.200084123	2.756039837	0.005850587	0.043180201	TTC9	protein_coding
ENSG00000134061	68.79568601	-0.994038081	0.199148821	-4.991433428	5.99E-07	2.08E-05	CD180	protein_coding
ENSG00000134070	135.5359122	0.849070364	0.186893395	4.543073154	5.54E-06	0.000143321	IRAK2	protein_coding
ENSG00000134072	669.0582448	-0.662296876	0.13110552	-5.051632279	4.38E-07	1.61E-05	CAMK1	protein_coding
ENSG00000134107	2508.408631	0.380413554	0.103098247	3.689815912	0.000224416	0.003343341	BHLHE40	protein_coding
ENSG00000134247	164.7096529	-0.967646651	0.138314493	-6.99598885	2.63E-12	3.34E-10	PTGFRN	protein_coding
ENSG00000134255	398.0811462	-0.221354504	0.073128793	-3.026913148	0.002470649	0.022412651	CEPT1	protein_coding
ENSG00000134256	41.26716054	-0.820229081	0.182068361	-4.505061034	6.64E-06	0.000168225	CD101	protein_coding
ENSG00000134352	572.4033648	0.314273539	0.114967505	2.733585792	0.00626488	0.04526689	IL6ST	protein_coding
ENSG00000134460	142.8671366	1.038434247	0.195612274	5.308635411	1.10E-07	5.12E-06	IL2RA	protein_coding
ENSG00000134470	198.0619632	0.631257922	0.166347167	3.794822187	0.000147749	0.002336023	IL15RA	protein_coding
ENSG00000134531	2543.588235	-0.599066925	0.124028216	-4.830085784	1.36E-06	4.29E-05	EMP1	protein_coding
ENSG00000134575	2357.086066	0.363694745	0.067068568	5.422730155	5.87E-08	2.91E-06	ACP2	protein_coding
ENSG00000134590	386.4911255	-0.340632802	0.116404799	-2.926277986	0.003430443	0.02883102	FAM127A	protein_coding
ENSG00000134602	130.5678703	0.630105915	0.155591736	4.049738968	5.13E-05	0.000967326	STK26	protein_coding
ENSG00000134684	957.0339953	0.153655143	0.050500004	3.042675838	0.002344848	0.021552383	YARS	protein_coding
ENSG00000134780	1120.829423	0.338675896	0.108030107	3.135013974	0.001718459	0.016852531	DAGLA	protein_coding
ENSG00000134802	1392.794385	0.378115017	0.111502771	3.391081794	0.000696173	0.008321256	SLC43A3	protein_coding
ENSG00000134824	862.2256828	-0.419039235	0.134567065	-3.113980626	0.001845816	0.017778334	FADS2	protein_coding
ENSG00000134830	247.0368432	-0.363251689	0.103724487	-3.502082281	0.000461637	0.005983064	C5AR2	protein_coding
ENSG00000134871	18.53011879	0.686566889	0.198495932	3.458846138	0.000542495	0.006817036	COL4A2	protein_coding
ENSG00000134905	520.4444407	-0.295154074	0.082698698	-3.569029271	0.000358306	0.00488941	CARS2	protein_coding
ENSG00000134954	489.1024431	0.728679803	0.172535307	4.223366309	2.41E-05	0.00050849	ETS1	protein_coding
ENSG00000134955	3155.649806	-0.434355051	0.101859435	-4.264259355	2.01E-05	0.000436504	SLC37A2	protein_coding
ENSG00000135074	139.3714418	0.724052853	0.186331547	3.885830747	0.000101981	0.001718768	ADAM19	protein_coding
ENSG00000135077	2666.730633	-0.284364215	0.051100337	-5.564820759	2.62E-08	1.43E-06	HAVCR2	protein_coding
ENSG00000135148	827.1754906	0.328427381	0.097734602	3.360400253	0.000778296	0.009095656	TRAFD1	protein_coding
ENSG00000135185	257.2152148	-0.268604066	0.083619024	-3.212236324	0.00131706	0.013791907	TMEM243	protein_coding
ENSG00000135218	1351.708656	-1.197240168	0.153105804	-7.81969157	5.30E-15	1.16E-12	CD36	protein_coding
ENSG00000135245	23.41473171	-0.568071089	0.177185624	-3.206078897	0.001345571	0.013999168	HILPDA	protein_coding
ENSG00000135272	1971.530142	0.248749788	0.086863463	2.863687215	0.004187413	0.033321752	MDFIC	protein_coding
ENSG00000135363	559.3760369	-0.48330667	0.132095289	-3.658772937	0.000253426	0.003688072	LMO2	protein_coding
ENSG00000135472	124.0445497	-0.452978471	0.115613662	-3.918035849	8.93E-05	0.001541327	FAIM2	protein_coding
ENSG00000135503	515.0735224	0.452147569	0.116127175	3.893555223	9.88E-05	0.001681451	ACVR1B	protein_coding
ENSG00000135549	13.88290132	-0.591004891	0.205377795	-2.877647467	0.004006526	0.032204203	PKIB	protein_coding
ENSG00000135587	126.0380296	0.331273681	0.100574084	3.293827486	0.000988331	0.010927603	SMPD2	protein_coding
ENSG00000135596	1010.302634	-0.297117295	0.095123504	-3.123489807	0.001787201	0.017321821	MICAL1	protein_coding
ENSG00000135604	1289.452637	0.419774023	0.143383322	2.927634937	0.003415508	0.028750345	STX11	protein_coding
ENSG00000135636	352.9247403	-0.515431005	0.140339743	-3.672737282	0.000239966	0.003542136	DYSF	protein_coding
ENSG00000135678	3630.058912	0.392983205	0.104022118	3.777881206	0.000158168	0.00247369	CPM	protein_coding
ENSG00000135679	2585.007283	0.224410131	0.073658905	3.046612381	0.002314359	0.021411529	MDM2	protein_coding
ENSG00000135723	255.8389783	-0.383616901	0.128246595	-2.991244337	0.002778431	0.024572279	FHOD1	protein_coding
ENSG00000135821	14197.00645	0.262642136	0.097043412	2.70643963	0.006800895	0.048129152	GLUL	protein_coding
ENSG00000135838	2486.292512	-0.6354694	0.085266196	-7.452770627	9.14E-14	1.54E-11	NPL	protein_coding
ENSG00000135912	390.0408519	0.436534133	0.07637638	5.715564561	1.09E-08	6.70E-07	TTLL4	protein_coding
ENSG00000135932	2017.949217	-0.387844538	0.077456365	-5.007264929	5.52E-07	1.96E-05	CAB39	protein_coding
ENSG00000135968	598.7586045	0.24238839	0.088964794	2.724542815	0.006439058	0.046313344	GCC2	protein_coding
ENSG00000136040	3111.772886	-0.588049684	0.114828483	-5.121113412	3.04E-07	1.20E-05	PLXNC1	protein_coding
ENSG00000136044	246.3696176	-0.341248051	0.094117608	-3.625762056	0.000288111	0.004097919	APPL2	protein_coding
ENSG00000136048	1890.186076	0.422504918	0.09768471	4.32518986	1.52E-05	0.00034628	DRAM1	protein_coding
ENSG00000136052	468.1566084	0.375565258	0.093384809	4.02169539	5.78E-05	0.001065038	SLC41A2	protein_coding
ENSG00000136059	66.5214279	0.743200473	0.161335575	4.606550496	4.09E-06	0.000111	VILL	protein_coding
ENSG00000136111	193.6729167	-0.399925335	0.089488471	-4.469015157	7.86E-06	0.000195874	TBC1D4	protein_coding
ENSG00000136147	315.0687259	0.266039642	0.09429563	2.821335848	0.004782411	0.037076511	PHF11	protein_coding
ENSG00000136156	6955.240579	-0.419523295	0.072557057	-5.781977848	7.38E-09	4.76E-07	ITM2B	protein_coding
ENSG00000136158	665.4493834	-0.263602105	0.093518752	-2.818708535	0.004821728	0.037210792	SPRY2	protein_coding
ENSG00000136161	1759.342706	-0.324754243	0.087037407	-3.731203096	0.000190568	0.00291109	RCBTB2	protein_coding
ENSG00000136167	32456.72768	-0.189889043	0.046717599	-4.064614777	4.81E-05	0.000922101	LCP1	protein_coding
ENSG00000136169	367.9544516	-0.299553465	0.073806837	-4.058614045	4.94E-05	0.000938646	SETDB2	protein_coding
ENSG00000136235	26464.82647	-0.668895284	0.118776483	-5.631546483	1.79E-08	1.02E-06	GPNMB	protein_coding
ENSG00000136286	337.8312708	0.979764373	0.197802195	4.953253292	7.30E-07	2.46E-05	MYO1G	protein_coding
ENSG00000136404	568.5893312	-0.506023002	0.085411208	-5.92455033	3.13E-09	2.15E-07	TM6SF1	protein_coding
ENSG00000136478	1107.117074	-0.382418172	0.113819053	-3.359878359	0.000779768	0.009095656	TEX2	protein_coding
ENSG00000136560	1283.624924	0.440087328	0.089169427	4.935406053	8.00E-07	2.66E-05	TANK	protein_coding
ENSG00000136603	416.7935996	0.74361306	0.137066129	5.425213827	5.79E-08	2.88E-06	SKIL	protein_coding
ENSG00000136689	8325.860544	0.590292869	0.12265147	4.812766371	1.49E-06	4.63E-05	IL1RN	protein_coding
ENSG00000136696	4.601984804	0.599920676	0.174906601	3.429948735	0.000603695	0.007400742	IL36B	protein_coding
ENSG00000136710	679.71657	0.2268925	0.056811122	3.993804216	6.50E-05	0.001177477	CCDC115	protein_coding
ENSG00000136720	370.0698249	-0.583923934	0.086817346	-6.725890197	1.75E-11	1.80E-09	HS6ST1	protein_coding
ENSG00000136783	258.7271557	-0.402466528	0.090058992	-4.468921099	7.86E-06	0.000195874	NIPSNAP3A	protein_coding
ENSG00000136802	1602.967584	0.192885463	0.071469032	2.698867699	0.006957583	0.049045869	LRRC8A	protein_coding
ENSG00000136810	4326.935924	0.501842258	0.106225414	4.724314451	2.31E-06	6.89E-05	TXN	protein_coding
ENSG00000136861	463.1338394	0.410710291	0.140916353	2.914567981	0.003561812	0.029598476	CDK5RAP2	protein_coding
ENSG00000136867	2057.258072	0.240025007	0.086785808	2.765717246	0.005679776	0.04224315	SLC31A2	protein_coding
ENSG00000136869	886.6194369	-0.448017888	0.105879027	-4.23141298	2.32E-05	0.000494245	TLR4	protein_coding
ENSG00000136943	19.29421044	-0.658908704	0.203957573	-3.230616519	0.001235235	0.013058074	CTSV	protein_coding
ENSG00000136999	11.3061981	-0.637282641	0.20379792	-3.127032116	0.001765806	0.017195194	NOV	protein_coding
ENSG00000137094	392.0002155	0.516402349	0.123048963	4.196722481	2.71E-05	0.000563892	DNAJB5	protein_coding
ENSG00000137106	384.7460629	-0.25573637	0.090708758	-2.81931288	0.004812658	0.037210792	GRHPR	protein_coding
ENSG00000137124	84.91058129	-0.404226067	0.13914406	-2.905090354	0.003671471	0.030194414	ALDH1B1	protein_coding
ENSG00000137145	995.0626601	-0.456569672	0.144318609	-3.163623005	0.001558185	0.015615347	DENND4C	protein_coding
ENSG00000137166	66.78458353	0.506652458	0.141904757	3.570369803	0.000356478	0.004869053	FOXP4	protein_coding
ENSG00000137193	2254.475385	0.690470256	0.097512402	7.080845526	1.43E-12	1.92E-10	PIM1	protein_coding
ENSG00000137225	46.75392987	-0.573915287	0.152595337	-3.761027672	0.000169217	0.002630012	CAPN11	protein_coding
ENSG00000137265	108.9775151	0.736776344	0.190710101	3.863331522	0.000111851	0.001862165	IRF4	protein_coding
ENSG00000137267	138.0740257	-0.721924412	0.131005349	-5.510648383	3.58E-08	1.87E-06	TUBB2A	protein_coding
ENSG00000137309	1779.948024	0.376723093	0.098144701	3.838445567	0.000123816	0.002028639	HMGA1	protein_coding
ENSG00000137312	644.3230416	0.359217151	0.113208434	3.173059976	0.001508414	0.015190303	FLOT1	protein_coding
ENSG00000137331	1136.868049	0.876984615	0.195269678	4.491145909	7.08E-06	0.00017773	IER3	protein_coding
ENSG00000137364	940.0098543	-0.335365741	0.093710423	-3.578745368	0.000345248	0.004747073	TPMT	protein_coding
ENSG00000137393	593.6424765	0.86455842	0.13653417	6.332176201	2.42E-10	2.05E-08	RNF144B	protein_coding
ENSG00000137486	1026.029463	-0.227799007	0.079773113	-2.855586263	0.004295745	0.034026928	ARRB1	protein_coding
ENSG00000137491	1028.499193	-0.772642301	0.127439053	-6.062837731	1.34E-09	9.96E-08	SLCO2B1	protein_coding
ENSG00000137496	342.5598494	-0.645653061	0.135521525	-4.764210412	1.90E-06	5.74E-05	IL18BP	protein_coding
ENSG00000137507	191.7791997	1.134531889	0.199949253	5.67409916	1.39E-08	8.19E-07	LRRC32	protein_coding
ENSG00000137509	2768.387109	-0.47675348	0.056465817	-8.443222965	3.09E-17	1.04E-14	PRCP	protein_coding
ENSG00000137522	226.6082355	0.227092415	0.081043739	2.802096955	0.005077161	0.038676888	RNF121	protein_coding
ENSG00000137673	19604.65206	1.056118605	0.154648951	6.82913528	8.54E-12	9.72E-10	MMP7	protein_coding
ENSG00000137710	1895.861436	0.678540853	0.09796927	6.92605808	4.33E-12	5.21E-10	RDX	protein_coding
ENSG00000137801	63.17681787	0.831366946	0.201966013	4.116370544	3.85E-05	0.000760873	THBS1	protein_coding
ENSG00000137841	2292.431254	-0.243969374	0.078611529	-3.103480858	0.001912586	0.018267536	PLCB2	protein_coding
ENSG00000137976	46.18500494	-0.750790703	0.200900397	-3.737129022	0.000186133	0.002867606	DNASE2B	protein_coding
ENSG00000138029	1744.215433	-0.289665221	0.067878815	-4.267387703	1.98E-05	0.000431078	HADHB	protein_coding
ENSG00000138061	10676.25842	0.510666099	0.134242239	3.804064221	0.000142341	0.002262897	CYP1B1	protein_coding
ENSG00000138101	66.61370893	-0.635156108	0.139036451	-4.568270415	4.92E-06	0.000130156	DTNB	protein_coding
ENSG00000138111	83.40900725	-0.384068549	0.131948912	-2.91073677	0.003605777	0.029860789	MFSD13A	protein_coding
ENSG00000138166	1056.648592	0.901195904	0.130191501	6.922079398	4.45E-12	5.32E-10	DUSP5	protein_coding
ENSG00000138172	304.9731561	-0.40726727	0.111178526	-3.66318285	0.000249101	0.003643474	CALHM2	protein_coding
ENSG00000138316	13.84658994	0.558341925	0.202763321	2.753663353	0.005893235	0.043406291	ADAMTS14	protein_coding
ENSG00000138378	289.9636851	0.71947629	0.142244004	5.058043014	4.24E-07	1.58E-05	STAT4	protein_coding
ENSG00000138386	233.5825414	0.294498079	0.094826472	3.105652584	0.001898596	0.018157919	NAB1	protein_coding
ENSG00000138413	3293.202633	-0.371822325	0.097742962	-3.804082831	0.000142331	0.002262897	IDH1	protein_coding
ENSG00000138448	1121.148069	0.38834329	0.121397154	3.198948872	0.001379296	0.014257661	ITGAV	protein_coding
ENSG00000138449	24.36850321	-1.091697362	0.186818666	-5.843620359	5.11E-09	3.42E-07	SLC40A1	protein_coding
ENSG00000138606	56.54700604	0.814440234	0.183773892	4.431751565	9.35E-06	0.000227016	SHF	protein_coding
ENSG00000138623	1366.905055	0.385661122	0.079248815	4.866459154	1.14E-06	3.62E-05	SEMA7A	protein_coding
ENSG00000138639	111.1040906	0.625117342	0.109491893	5.709256883	1.13E-08	6.86E-07	ARHGAP24	protein_coding
ENSG00000138744	288.1053022	-0.497326021	0.093087284	-5.342577437	9.16E-08	4.37E-06	NAAA	protein_coding
ENSG00000138756	867.5824684	-0.404677519	0.109451681	-3.697316631	0.000217891	0.00325619	BMP2K	protein_coding
ENSG00000138760	7290.082501	-0.450544838	0.079316875	-5.680315039	1.34E-08	7.96E-07	SCARB2	protein_coding
ENSG00000138796	194.350673	-0.805444637	0.087189959	-9.237814177	2.52E-20	1.25E-17	HADH	protein_coding
ENSG00000138801	1969.71644	-0.257814529	0.089372488	-2.884719157	0.00391763	0.03166277	PAPSS1	protein_coding
ENSG00000138821	2241.39384	0.87019172	0.152288217	5.714110631	1.10E-08	6.72E-07	SLC39A8	protein_coding
ENSG00000138835	182.1868071	-0.497340722	0.130383183	-3.814454524	0.000136484	0.002193917	RGS3	protein_coding
ENSG00000138964	1275.06963	-0.504555562	0.082469741	-6.11806893	9.47E-10	7.32E-08	PARVG	protein_coding
ENSG00000139117	154.7364419	-0.393344845	0.120188227	-3.272740234	0.001065103	0.011590215	CPNE8	protein_coding
ENSG00000139146	135.4603756	0.385374905	0.131768961	2.924625824	0.003448706	0.028938323	FAM60A	protein_coding
ENSG00000139178	341.3498313	0.597028251	0.156010684	3.826842081	0.000129798	0.00210281	C1RL	protein_coding
ENSG00000139269	59.72352065	1.327355125	0.190542311	6.966196219	3.26E-12	3.95E-10	INHBE	protein_coding
ENSG00000139289	1607.766582	0.304388108	0.089304041	3.408447194	0.000653337	0.007894128	PHLDA1	protein_coding
ENSG00000139354	62.84114659	-0.710923123	0.167077137	-4.255059274	2.09E-05	0.000451978	GAS2L3	protein_coding
ENSG00000139372	404.4528894	0.208320338	0.070068049	2.973114574	0.002947944	0.025735313	TDG	protein_coding
ENSG00000139428	269.4369718	-0.397842465	0.139766835	-2.846472598	0.004420653	0.034889602	MMAB	protein_coding
ENSG00000139437	119.3410421	-0.273818186	0.097942386	-2.795706708	0.005178637	0.039160904	TCHP	protein_coding
ENSG00000139508	315.5754475	-0.537912583	0.101752816	-5.286463864	1.25E-07	5.63E-06	SLC46A3	protein_coding
ENSG00000139567	219.6174917	0.505325098	0.158509827	3.18797331	0.001432738	0.014642497	ACVRL1	protein_coding
ENSG00000139597	305.6486822	0.360462923	0.099702787	3.615374595	0.000299914	0.004232286	N4BP2L1	protein_coding
ENSG00000139618	89.12537971	0.591245268	0.17296873	3.418220556	0.00063032	0.007673762	BRCA2	protein_coding
ENSG00000139641	1208.610951	-0.5368126	0.066016927	-8.131438757	4.24E-16	1.08E-13	ESYT1	protein_coding
ENSG00000139679	1118.325874	-0.377614476	0.094979632	-3.975741616	7.02E-05	0.001255181	LPAR6	protein_coding
ENSG00000139974	993.6758334	-0.647556554	0.065986739	-9.81343476	9.86E-23	6.19E-20	SLC38A6	protein_coding
ENSG00000140030	406.8628479	-0.315851232	0.11142706	-2.834600793	0.004588298	0.035860193	GPR65	protein_coding
ENSG00000140044	355.7279007	-0.329245485	0.108007683	-3.048352448	0.002300999	0.021315214	JDP2	protein_coding
ENSG00000140090	20.46574434	-0.609529385	0.195028811	-3.125329948	0.001776057	0.017260123	SLC24A4	protein_coding
ENSG00000140262	523.2879761	-0.266878342	0.095182937	-2.803846458	0.005049695	0.038528584	TCF12	protein_coding
ENSG00000140263	154.6830546	-0.403965874	0.111559533	-3.621078939	0.000293377	0.004164627	SORD	protein_coding
ENSG00000140350	892.6348551	-0.30467183	0.081441788	-3.740976706	0.000183307	0.002830088	ANP32A	protein_coding
ENSG00000140374	881.6631484	-0.160405395	0.056382605	-2.84494471	0.004441913	0.035019143	ETFA	protein_coding
ENSG00000140406	279.8769911	0.403917768	0.093706433	4.310459341	1.63E-05	0.000366142	MESDC1	protein_coding
ENSG00000140455	542.4279522	-0.209018232	0.068157468	-3.066695972	0.002164389	0.020218217	USP3	protein_coding
ENSG00000140474	254.8508949	-0.214255191	0.079644407	-2.690147347	0.007142048	0.049932139	ULK3	protein_coding
ENSG00000140479	84.61444253	-0.516778493	0.132745449	-3.893003475	9.90E-05	0.001682196	PCSK6	protein_coding
ENSG00000140497	1384.660437	-0.241870498	0.058790813	-4.114086637	3.89E-05	0.000766347	SCAMP2	protein_coding
ENSG00000140519	10.9361119	1.019701723	0.203552489	5.009527159	5.46E-07	1.94E-05	RHCG	protein_coding
ENSG00000140577	411.2084372	0.229207224	0.084620172	2.708659405	0.006755565	0.047878701	CRTC3	protein_coding
ENSG00000140612	914.382225	-0.219729165	0.055460148	-3.961928929	7.43E-05	0.001321505	SEC11A	protein_coding
ENSG00000140749	3421.26789	-0.340126842	0.081813302	-4.157353794	3.22E-05	0.000652535	IGSF6	protein_coding
ENSG00000140848	244.2885147	-0.277212977	0.09766074	-2.838530375	0.004532181	0.035507731	CPNE2	protein_coding
ENSG00000140853	1215.104383	0.300000946	0.109658718	2.735769217	0.006223466	0.045102959	NLRC5	protein_coding
ENSG00000140995	966.7022759	-0.316346958	0.071216071	-4.442072589	8.91E-06	0.000218613	DEF8	protein_coding
ENSG00000141380	562.1650369	0.185886609	0.06667298	2.788035128	0.005302879	0.039954072	SS18	protein_coding
ENSG00000141391	16.40219973	-0.631899399	0.197823774	-3.194254092	0.001401927	0.014386141	PRELID3A	protein_coding
ENSG00000141429	1486.606744	-0.222447403	0.080028633	-2.779597686	0.005442628	0.04075203	GALNT1	protein_coding
ENSG00000141447	555.0727842	-0.588363706	0.07347212	-8.007985949	1.17E-15	2.72E-13	OSBPL1A	protein_coding
ENSG00000141452	353.9502065	0.21174501	0.075208657	2.815433989	0.00487114	0.037502849	C18orf8	protein_coding
ENSG00000141506	916.4039507	0.40736796	0.104694607	3.891011868	9.98E-05	0.001690578	PIK3R5	protein_coding
ENSG00000141524	1060.893546	-0.272790892	0.08716145	-3.129719524	0.001749733	0.017050161	TMC6	protein_coding
ENSG00000141526	5059.65352	0.419905859	0.098953083	4.243484367	2.20E-05	0.000471158	SLC16A3	protein_coding
ENSG00000141527	43.72391241	-0.598853514	0.169784046	-3.527148326	0.000420061	0.005533552	CARD14	protein_coding
ENSG00000141556	337.0880875	-0.229614165	0.069379162	-3.309555156	0.000934444	0.010467941	TBCD	protein_coding
ENSG00000141560	225.9602867	-0.314602919	0.07326381	-4.29411083	1.75E-05	0.000388152	FN3KRP	protein_coding
ENSG00000141569	260.2757987	-0.379232659	0.074688713	-5.077509652	3.82E-07	1.45E-05	TRIM65	protein_coding
ENSG00000141655	297.6448749	-0.693081814	0.099165921	-6.989112847	2.77E-12	3.42E-10	TNFRSF11A	protein_coding
ENSG00000141665	20.97082737	-0.634427636	0.194396201	-3.263580425	0.00110014	0.011882	FBXO15	protein_coding
ENSG00000141753	48.1888866	0.914968364	0.197197412	4.639859903	3.49E-06	9.71E-05	IGFBP4	protein_coding
ENSG00000141867	435.4284212	0.227871883	0.075359003	3.023817631	0.002496069	0.022571335	BRD4	protein_coding
ENSG00000141968	1049.226932	0.475224303	0.082401702	5.767166081	8.06E-09	5.13E-07	VAV1	protein_coding
ENSG00000142002	1475.409404	0.160891802	0.057533502	2.796488959	0.005166118	0.039148725	DPP9	protein_coding
ENSG00000142166	2381.951115	0.307700242	0.056154001	5.47957828	4.26E-08	2.19E-06	IFNAR1	protein_coding
ENSG00000142327	1148.27376	-0.345312186	0.095604607	-3.611878113	0.000303987	0.004269118	RNPEPL1	protein_coding
ENSG00000142405	6.221881806	-0.621252269	0.197480634	-3.145889588	0.001655825	0.016355658	NLRP12	protein_coding
ENSG00000142494	161.0333279	-0.567606174	0.131996281	-4.300167943	1.71E-05	0.000380607	SLC47A1	protein_coding
ENSG00000142512	602.8130237	0.537580882	0.186365813	2.884546646	0.003919777	0.03166277	SIGLEC10	protein_coding
ENSG00000142765	81.99928067	-1.001168105	0.143131967	-6.994720503	2.66E-12	3.34E-10	SYTL1	protein_coding
ENSG00000142867	258.0420029	0.290761556	0.07138897	4.072919906	4.64E-05	0.000897374	BCL10	protein_coding
ENSG00000142875	712.0112321	-0.63183293	0.117149503	-5.393389751	6.91E-08	3.38E-06	PRKACB	protein_coding
ENSG00000142892	407.110737	-0.248203669	0.081679735	-3.038742338	0.002375679	0.021769781	PIGK	protein_coding
ENSG00000142949	27.15918572	0.574610819	0.205077377	2.801922019	0.005079915	0.038677478	PTPRF	protein_coding
ENSG00000143013	896.2114639	0.411645743	0.119316452	3.450033374	0.000560517	0.006985383	LMO4	protein_coding
ENSG00000143067	490.5105489	0.404918316	0.124273121	3.258293619	0.001120844	0.012060545	ZNF697	protein_coding
ENSG00000143110	459.6083397	-0.966574822	0.134080604	-7.208908616	5.64E-13	8.07E-11	C1orf162	protein_coding
ENSG00000143153	2172.486483	0.30251311	0.095093531	3.181216508	0.00146658	0.014872663	ATP1B1	protein_coding
ENSG00000143167	17.30155281	-0.637329823	0.201920733	-3.156336706	0.001597643	0.015889567	GPA33	protein_coding
ENSG00000143198	1050.566035	-0.333708867	0.093574417	-3.566240418	0.000362139	0.00493705	MGST3	protein_coding
ENSG00000143252	1706.837243	-0.154772937	0.051449749	-3.008235049	0.002627698	0.023483529	SDHC	protein_coding
ENSG00000143320	4364.787385	0.298503172	0.082013307	3.639691919	0.000272964	0.003917189	CRABP2	protein_coding
ENSG00000143321	1775.719884	0.256989597	0.055493703	4.630968594	3.64E-06	0.000100565	HDGF	protein_coding
ENSG00000143322	1624.337405	0.603426588	0.13172995	4.580785082	4.63E-06	0.000123737	ABL2	protein_coding
ENSG00000143333	131.4941367	0.50500831	0.158265588	3.190891449	0.001418346	0.014536533	RGS16	protein_coding
ENSG00000143344	372.07631	-0.396680493	0.125612778	-3.157962911	0.001588758	0.015822976	RGL1	protein_coding
ENSG00000143382	98.3066509	-0.466852549	0.16754013	-2.786511798	0.005327868	0.040058802	ADAMTSL4	protein_coding
ENSG00000143384	3116.271242	0.343821156	0.085869473	4.003997508	6.23E-05	0.00113496	MCL1	protein_coding
ENSG00000143409	197.0008567	-0.284203413	0.085752516	-3.314228259	0.000918965	0.010318537	FAM63A	protein_coding
ENSG00000143412	12.52572426	-0.702332026	0.19420537	-3.616439783	0.000298683	0.004219329	ANXA9	protein_coding
ENSG00000143418	1127.534068	-0.170283453	0.061173067	-2.783634411	0.005375359	0.040394855	CERS2	protein_coding
ENSG00000143515	264.4068155	0.584086638	0.155208612	3.763236016	0.000167729	0.002611906	ATP8B2	protein_coding
ENSG00000143537	695.7432168	-0.329330611	0.086737306	-3.796873869	0.000146532	0.002319319	ADAM15	protein_coding
ENSG00000143622	836.5804125	0.28525336	0.062436445	4.568699546	4.91E-06	0.000130128	RIT1	protein_coding
ENSG00000143653	458.005637	-0.56587854	0.087416317	-6.473374275	9.58E-11	8.88E-09	SCCPDH	protein_coding
ENSG00000143669	898.4332411	0.332098481	0.10877848	3.052979615	0.002265813	0.021029716	LYST	protein_coding
ENSG00000143702	460.8551715	0.374886791	0.127022668	2.951337708	0.003164008	0.027071093	CEP170	protein_coding
ENSG00000143772	1422.772689	-0.367410253	0.098862636	-3.716371208	0.000202105	0.003051843	ITPKB	protein_coding
ENSG00000143799	1075.972838	-0.265088441	0.073052232	-3.628752134	0.000284795	0.004058267	PARP1	protein_coding
ENSG00000143819	436.7853794	-0.474120592	0.105503784	-4.493872872	6.99E-06	0.000176386	EPHX1	protein_coding
ENSG00000143870	3202.31153	-0.263939126	0.052824136	-4.996563061	5.84E-07	2.03E-05	PDIA6	protein_coding
ENSG00000143891	1675.870943	-0.489935131	0.132541499	-3.696465882	0.000218622	0.003263741	GALM	protein_coding
ENSG00000143933	3785.394048	-0.605138318	0.069899798	-8.657225557	4.83E-18	1.84E-15	CALM2	protein_coding
ENSG00000144233	145.807267	0.236170622	0.085216753	2.771410719	0.005581398	0.04164005	AMMECR1L	protein_coding
ENSG00000144455	773.8035816	-0.260262672	0.070752407	-3.67849917	0.00023461	0.003477164	SUMF1	protein_coding
ENSG00000144550	13.44955876	-0.614219152	0.204194974	-3.008003289	0.002629703	0.02348692	CPNE9	protein_coding
ENSG00000144560	672.6520787	-0.237114135	0.06826107	-3.473636373	0.000513456	0.006514449	VGLL4	protein_coding
ENSG00000144655	545.5911696	0.512971699	0.144202781	3.557294078	0.000374695	0.005069955	CSRNP1	protein_coding
ENSG00000144677	142.3062173	-0.518507192	0.134664946	-3.850350122	0.000117949	0.001941324	CTDSPL	protein_coding
ENSG00000144681	106.8233596	0.498888371	0.146655849	3.40176252	0.000669528	0.008042683	STAC	protein_coding
ENSG00000144746	4018.564437	0.158956418	0.045752508	3.474266787	0.000512251	0.006504873	ARL6IP5	protein_coding
ENSG00000144802	1290.655449	1.065855136	0.156656979	6.803751392	1.02E-11	1.13E-09	NFKBIZ	protein_coding
ENSG00000144827	340.4865978	-0.279768509	0.09255803	-3.022628189	0.002505899	0.022632969	ABHD10	protein_coding
ENSG00000144834	25.07157144	0.804232047	0.203799152	3.946199186	7.94E-05	0.001397603	TAGLN3	protein_coding
ENSG00000144843	557.1463248	-0.173794133	0.056479509	-3.077118345	0.002090123	0.01968994	ADPRH	protein_coding
ENSG00000144909	731.4021065	-0.292298722	0.087161757	-3.353520289	0.000797906	0.009253497	OSBPL11	protein_coding
ENSG00000144959	3208.503371	-0.291303238	0.095571805	-3.048003936	0.002303669	0.021326279	NCEH1	protein_coding
ENSG00000145041	285.1583447	0.240354048	0.085964262	2.795976412	0.005174318	0.039148725	VPRBP	protein_coding
ENSG00000145293	441.2359608	-0.238696888	0.061091193	-3.907222588	9.34E-05	0.001602364	ENOPH1	protein_coding
ENSG00000145358	7.192770171	-0.529726692	0.194991054	-2.716671767	0.006594197	0.047021413	DDIT4L	protein_coding
ENSG00000145365	230.4027877	-0.339240589	0.116252248	-2.91814218	0.003521238	0.029413528	TIFA	protein_coding
ENSG00000145390	32.63688222	0.599224303	0.185110105	3.237123664	0.001207411	0.012829627	USP53	protein_coding
ENSG00000145414	221.0753412	0.274167963	0.101829972	2.692409302	0.007093783	0.04966679	NAF1	protein_coding
ENSG00000145476	510.690911	-0.252798797	0.084780056	-2.981819187	0.002865412	0.025218067	CYP4V2	protein_coding
ENSG00000145569	193.6129053	-0.986936591	0.109608955	-9.004160191	2.17E-19	9.81E-17	FAM105A	protein_coding
ENSG00000145685	5566.03416	-0.283405873	0.096531685	-2.935884445	0.003325982	0.028222998	LHFPL2	protein_coding
ENSG00000145779	937.1760998	0.398925405	0.110084006	3.623827107	0.000290276	0.004124655	TNFAIP8	protein_coding
ENSG00000145868	519.6183068	-0.269846355	0.100214189	-2.692696079	0.007087685	0.04966679	FBXO38	protein_coding
ENSG00000145901	2767.665024	1.258304816	0.100017284	12.58087365	2.69E-36	7.78E-33	TNIP1	protein_coding
ENSG00000146072	866.0301673	-0.478559129	0.117507273	-4.072591566	4.65E-05	0.000897374	TNFRSF21	protein_coding
ENSG00000146112	1747.550297	0.28210755	0.055912397	5.045527716	4.52E-07	1.65E-05	PPP1R18	protein_coding
ENSG00000146192	163.1782715	-0.729305747	0.134220891	-5.433623193	5.52E-08	2.77E-06	FGD2	protein_coding
ENSG00000146242	10.32374739	0.55077515	0.204173865	2.697579097	0.006984569	0.049164153	TPBG	protein_coding
ENSG00000146247	483.1542679	0.300464119	0.096190902	3.123623059	0.001786391	0.017321821	PHIP	protein_coding
ENSG00000146278	1482.792846	0.548035346	0.131405833	4.170555687	3.04E-05	0.000621962	PNRC1	protein_coding
ENSG00000146376	907.0600015	-0.266507403	0.088586214	-3.008452356	0.00262582	0.023482143	ARHGAP18	protein_coding
ENSG00000146426	87.79810065	0.774087077	0.159517142	4.85268898	1.22E-06	3.87E-05	TIAM2	protein_coding
ENSG00000146457	1239.147498	0.745178782	0.089205317	8.353524265	6.63E-17	2.08E-14	WTAP	protein_coding
ENSG00000146592	59.74850033	1.228739078	0.174426985	7.044432261	1.86E-12	2.45E-10	CREB5	protein_coding
ENSG00000146826	276.997986	0.421221279	0.104417644	4.034004823	5.48E-05	0.001021145	C7orf43	protein_coding
ENSG00000146828	359.0538525	-0.362616926	0.092389595	-3.92486759	8.68E-05	0.001501822	SLC12A9	protein_coding
ENSG00000146872	299.2869524	0.381169112	0.081202671	4.694046485	2.68E-06	7.79E-05	TLK2	protein_coding
ENSG00000147050	313.7240112	0.290012554	0.099952872	2.901492942	0.003713891	0.030493621	KDM6A	protein_coding
ENSG00000147130	329.7774396	-0.425738921	0.097027516	-4.387816361	1.14E-05	0.000270332	ZMYM3	protein_coding
ENSG00000147145	11.24906772	0.589366462	0.205209804	2.872019025	0.004078584	0.032671629	LPAR4	protein_coding
ENSG00000147231	47.33090292	-0.427070659	0.1437344	-2.971248771	0.002965914	0.025788464	CXorf57	protein_coding
ENSG00000147443	179.952635	-0.427554545	0.124261217	-3.440772228	0.000580057	0.007189021	DOK2	protein_coding
ENSG00000147459	1035.047477	0.355552712	0.12157669	2.924513838	0.003449947	0.028938323	DOCK5	protein_coding
ENSG00000147471	516.0341755	-0.171373944	0.055666852	-3.078563588	0.002080011	0.019607465	PROSC	protein_coding
ENSG00000147614	720.3624229	-0.618220725	0.172971519	-3.574118621	0.00035141	0.004807428	ATP6V0D2	protein_coding
ENSG00000147650	601.3324135	0.38560172	0.115972615	3.324937688	0.000884383	0.010017519	LRP12	protein_coding
ENSG00000147679	169.8660489	0.290036045	0.106732672	2.717406403	0.006579576	0.046977004	UTP23	protein_coding
ENSG00000148158	488.691716	-0.243969892	0.081036928	-3.010601434	0.002607308	0.023388091	SNX30	protein_coding
ENSG00000148218	383.9949872	-0.330600594	0.085719456	-3.856774296	0.000114893	0.001901857	ALAD	protein_coding
ENSG00000148229	462.7874626	-0.194088026	0.062589495	-3.100968067	0.001928891	0.018365442	POLE3	protein_coding
ENSG00000148331	390.3174266	0.318545768	0.060963847	5.225158565	1.74E-07	7.42E-06	ASB6	protein_coding
ENSG00000148344	86.02871302	1.610221846	0.198571904	8.109011459	5.10E-16	1.27E-13	PTGES	protein_coding
ENSG00000148411	816.4816223	-0.284276596	0.097005827	-2.930510529	0.003384055	0.028602069	NACC2	protein_coding
ENSG00000148429	273.4291211	0.313444152	0.109710218	2.857018779	0.004276405	0.033917856	USP6NL	protein_coding
ENSG00000148481	407.6822427	0.402589793	0.100250858	4.015823902	5.92E-05	0.001090516	FAM188A	protein_coding
ENSG00000148484	1108.011585	-0.387331161	0.074234965	-5.217637828	1.81E-07	7.66E-06	RSU1	protein_coding
ENSG00000148660	74.36993049	-0.470890484	0.122615801	-3.840373592	0.000122847	0.002015057	CAMK2G	protein_coding
ENSG00000148672	1558.33024	-0.189965926	0.059700942	-3.181958584	0.001462827	0.014845027	GLUD1	protein_coding
ENSG00000148677	34.37378632	1.247839531	0.204011984	6.116501133	9.57E-10	7.35E-08	ANKRD1	protein_coding
ENSG00000148700	412.8051684	-0.285816354	0.100498776	-2.843978454	0.004455406	0.035106365	ADD3	protein_coding
ENSG00000148737	156.0779464	0.419014064	0.104910354	3.994020116	6.50E-05	0.001177477	TCF7L2	protein_coding
ENSG00000148841	1603.214903	0.551625698	0.097562534	5.654073093	1.57E-08	9.02E-07	ITPRIP	protein_coding
ENSG00000148848	163.3199277	0.628500867	0.162562619	3.8662078	0.000110541	0.001842474	ADAM12	protein_coding
ENSG00000148908	757.3653877	-0.369318404	0.105953149	-3.485676524	0.000490894	0.006263562	RGS10	protein_coding
ENSG00000149016	119.5600956	0.535977385	0.130533069	4.106065907	4.02E-05	0.0007902	TUT1	protein_coding
ENSG00000149115	657.6863474	0.288034544	0.078541231	3.667303679	0.000245122	0.003601821	TNKS1BP1	protein_coding
ENSG00000149177	4550.097435	0.712291811	0.094781531	7.515090811	5.69E-14	9.90E-12	PTPRJ	protein_coding
ENSG00000149187	1649.627241	0.352564531	0.069004767	5.109277918	3.23E-07	1.26E-05	CELF1	protein_coding
ENSG00000149269	860.5920004	-0.519858914	0.084031097	-6.186506308	6.15E-10	4.94E-08	PAK1	protein_coding
ENSG00000149289	1246.017812	0.641966347	0.16499521	3.890818074	9.99E-05	0.001690578	ZC3H12C	protein_coding
ENSG00000149294	207.2820035	0.831662541	0.150693975	5.518883829	3.41E-08	1.81E-06	NCAM1	protein_coding
ENSG00000149346	86.96553317	0.346674165	0.124650755	2.781163785	0.00541644	0.040630316	SLX4IP	protein_coding
ENSG00000149418	1581.839527	-0.407437801	0.091797992	-4.43841736	9.06E-06	0.000221214	ST14	protein_coding
ENSG00000149483	1179.806382	0.234023267	0.070374945	3.325377615	0.000882989	0.010017519	TMEM138	protein_coding
ENSG00000149577	344.8938113	-0.383707763	0.088621642	-4.329729802	1.49E-05	0.000341365	SIDT2	protein_coding
ENSG00000149600	446.5176923	-0.219679497	0.077308915	-2.841580398	0.004489053	0.035294509	COMMD7	protein_coding
ENSG00000149635	1197.149087	0.907386708	0.124371709	7.29576455	2.97E-13	4.42E-11	OCSTAMP	protein_coding
ENSG00000149657	238.2914379	-0.261161103	0.084511438	-3.09024564	0.00199991	0.018926459	LSM14B	protein_coding
ENSG00000149798	32.69398405	0.778276837	0.189345447	4.110354125	3.95E-05	0.000776722	CDC42EP2	protein_coding
ENSG00000150337	545.4716329	-0.611072522	0.171898711	-3.554840639	0.000378208	0.005107932	FCGR1A	protein_coding
ENSG00000150347	924.6452903	0.302228665	0.109613314	2.757225867	0.005829407	0.043045866	ARID5B	protein_coding
ENSG00000150403	1347.290431	-0.400146339	0.086268537	-4.638380941	3.51E-06	9.76E-05	TMCO3	protein_coding
ENSG00000150433	164.4488152	-0.352936431	0.097857285	-3.606644434	0.000310182	0.004339305	TMEM218	protein_coding
ENSG00000150510	216.9277276	0.731662942	0.145097478	5.042561412	4.59E-07	1.67E-05	FAM124A	protein_coding
ENSG00000150636	61.08453175	-0.751302163	0.146374984	-5.132722441	2.86E-07	1.13E-05	CCDC102B	protein_coding
ENSG00000150637	169.4503979	0.622209966	0.204546082	3.041906053	0.002350853	0.021583335	CD226	protein_coding
ENSG00000150867	647.2013918	-0.216351277	0.057038783	-3.79305564	0.000148805	0.00235014	PIP4K2A	protein_coding
ENSG00000150938	1367.649192	0.540758597	0.114516564	4.722099386	2.33E-06	6.94E-05	CRIM1	protein_coding
ENSG00000150967	161.9260419	-0.43221126	0.136653858	-3.162817835	0.001562501	0.01563691	ABCB9	protein_coding
ENSG00000150977	716.3500066	0.310057599	0.084448594	3.671554293	0.00024108	0.003554944	RILPL2	protein_coding
ENSG00000151012	1536.531669	0.812991706	0.19176621	4.239494044	2.24E-05	0.000478901	SLC7A11	protein_coding
ENSG00000151092	343.8767682	-0.24337115	0.071984194	-3.380897063	0.000722496	0.008579121	NGLY1	protein_coding
ENSG00000151240	47.05967741	-0.460828827	0.169651927	-2.716319437	0.006601219	0.047038569	DIP2C	protein_coding
ENSG00000151292	297.1762355	0.511357486	0.091152621	5.609904384	2.02E-08	1.13E-06	CSNK1G3	protein_coding
ENSG00000151474	234.4141324	-0.584865696	0.096492934	-6.061228258	1.35E-09	1.00E-07	FRMD4A	protein_coding
ENSG00000151490	808.9127263	-0.242395877	0.07630922	-3.176495296	0.001490662	0.015042987	PTPRO	protein_coding
ENSG00000151491	330.9081298	-0.45948827	0.138117786	-3.326785662	0.000878539	0.009988804	EPS8	protein_coding
ENSG00000151502	481.6105327	-0.193909989	0.050969873	-3.804403993	0.000142146	0.002262897	VPS26B	protein_coding
ENSG00000151665	122.027624	-0.383660906	0.11174978	-3.433213982	0.000596471	0.007329596	PIGF	protein_coding
ENSG00000151693	353.2468965	0.817056586	0.121674445	6.715104285	1.88E-11	1.91E-09	ASAP2	protein_coding
ENSG00000151694	627.4724672	0.400167011	0.085965775	4.654957313	3.24E-06	9.13E-05	ADAM17	protein_coding
ENSG00000151702	440.4884729	-0.534137975	0.070192615	-7.609603544	2.75E-14	5.03E-12	FLI1	protein_coding
ENSG00000151726	5185.941547	0.565231616	0.091055831	6.207527937	5.38E-10	4.37E-08	ACSL1	protein_coding
ENSG00000151790	120.5593743	0.720445739	0.177025081	4.069738218	4.71E-05	0.000906868	TDO2	protein_coding
ENSG00000152127	982.6242844	-0.337956775	0.084481304	-4.000373572	6.32E-05	0.001149583	MGAT5	protein_coding
ENSG00000152229	905.5785048	0.465527581	0.109887047	4.236419078	2.27E-05	0.000484787	PSTPIP2	protein_coding
ENSG00000152315	110.2623551	-0.328286926	0.105336744	-3.116547127	0.001829824	0.017663855	KCNK13	protein_coding
ENSG00000152484	1210.520153	0.347607248	0.099017171	3.510575445	0.000447138	0.00583176	USP12	protein_coding
ENSG00000152495	34.85378391	0.703853363	0.178445609	3.944357984	8.00E-05	0.001403256	CAMK4	protein_coding
ENSG00000152520	236.0659138	0.258120549	0.0862776	2.991744654	0.002773882	0.024562111	PAN3	protein_coding
ENSG00000152642	153.1263717	-0.401329639	0.121614173	-3.300023573	0.000966767	0.010738471	GPD1L	protein_coding
ENSG00000152767	77.33708054	-0.487623167	0.167478463	-2.911557445	0.003596318	0.029799534	FARP1	protein_coding
ENSG00000152804	110.256525	-0.658933248	0.128821927	-5.115070575	3.14E-07	1.23E-05	HHEX	protein_coding
ENSG00000153046	425.7221656	0.337326176	0.09471141	3.561621298	0.000368572	0.005005856	CDYL	protein_coding
ENSG00000153071	2634.530773	-0.239785881	0.067517148	-3.551481205	0.000383069	0.005158665	DAB2	protein_coding
ENSG00000153094	167.3826111	0.418424379	0.116057732	3.605312388	0.000311778	0.004357349	BCL2L11	protein_coding
ENSG00000153113	1906.299603	-0.191596021	0.057982651	-3.304368051	0.000951908	0.010614212	CAST	protein_coding
ENSG00000153162	28.37453797	1.397959116	0.198982034	7.025554463	2.13E-12	2.75E-10	BMP6	protein_coding
ENSG00000153179	1179.01044	-0.207831424	0.068375207	-3.039572858	0.002369139	0.021737414	RASSF3	protein_coding
ENSG00000153207	292.0870133	0.310205908	0.113266537	2.7387251	0.006167792	0.044879539	AHCTF1	protein_coding
ENSG00000153208	412.0947621	-0.473406259	0.164289041	-2.881544967	0.003957308	0.031859082	MERTK	protein_coding
ENSG00000153283	216.2481968	0.465435725	0.158454745	2.937341669	0.003310392	0.028138067	CD96	protein_coding
ENSG00000153395	513.0073095	-0.265040683	0.094680417	-2.799318927	0.005121053	0.038900699	LPCAT1	protein_coding
ENSG00000153551	416.9978111	-0.3985654	0.086206249	-4.623393356	3.78E-06	0.000103913	CMTM7	protein_coding
ENSG00000153560	712.3247003	0.301906241	0.075763454	3.984853205	6.75E-05	0.001216656	UBP1	protein_coding
ENSG00000153574	106.9265304	0.362117569	0.12043393	3.006773648	0.002640363	0.023553015	RPIA	protein_coding
ENSG00000153786	1067.0026	-0.247209104	0.045595528	-5.421783943	5.90E-08	2.92E-06	ZDHHC7	protein_coding
ENSG00000153814	146.2023178	-0.355353893	0.09027481	-3.936357136	8.27E-05	0.001447336	JAZF1	protein_coding
ENSG00000153885	51.90477965	-0.464918328	0.161193653	-2.884222289	0.003923817	0.031677413	KCTD15	protein_coding
ENSG00000153898	140.5460843	1.339782116	0.157356828	8.514292851	1.68E-17	6.06E-15	MCOLN2	protein_coding
ENSG00000153922	324.8232679	0.525869648	0.129908553	4.047998668	5.17E-05	0.000973275	CHD1	protein_coding
ENSG00000153944	257.3546574	0.420756337	0.122892554	3.42377404	0.000617579	0.007532214	MSI2	protein_coding
ENSG00000153976	5.596210499	0.610022592	0.196144155	3.110072752	0.001870413	0.017971631	HS3ST3A1	protein_coding
ENSG00000154099	43.9802587	1.244543834	0.195058391	6.380365539	1.77E-10	1.56E-08	DNAAF1	protein_coding
ENSG00000154122	399.5641646	-0.561508086	0.125941955	-4.458467275	8.25E-06	0.000204965	ANKH	protein_coding
ENSG00000154127	678.078245	-0.380599221	0.098831369	-3.850996137	0.000117638	0.001938417	UBASH3B	protein_coding
ENSG00000154146	82.06111516	-0.771425473	0.171739569	-4.491833064	7.06E-06	0.000177465	NRGN	protein_coding
ENSG00000154262	43.79035209	0.696887251	0.172328784	4.043939936	5.26E-05	0.000985149	ABCA6	protein_coding
ENSG00000154265	156.7649525	0.405181711	0.127288796	3.183168709	0.001456727	0.01481433	ABCA5	protein_coding
ENSG00000154310	489.4280195	0.652720845	0.09283263	7.031157548	2.05E-12	2.67E-10	TNIK	protein_coding
ENSG00000154330	147.0806386	-0.450216833	0.136268656	-3.303891348	0.000953528	0.010624079	PGM5	protein_coding
ENSG00000154429	300.3830421	-0.429339573	0.08676961	-4.948040825	7.50E-07	2.52E-05	CCSAP	protein_coding
ENSG00000154548	18.16276087	0.517401278	0.187264029	2.762950693	0.005728142	0.04242818	SRSF12	protein_coding
ENSG00000154640	393.5241893	0.559749188	0.082841525	6.756867252	1.41E-11	1.51E-09	BTG3	protein_coding
ENSG00000154930	274.6735423	-0.361427989	0.108450677	-3.332648532	0.000860235	0.009811572	ACSS1	protein_coding
ENSG00000154978	2177.387161	0.248579723	0.068705688	3.618037017	0.000296846	0.004205609	VOPP1	protein_coding
ENSG00000155229	504.3502574	-0.193790433	0.068255265	-2.839201256	0.004522662	0.035474475	MMS19	protein_coding
ENSG00000155254	166.0599514	-0.418020119	0.09728462	-4.296877741	1.73E-05	0.000385498	MARVELD1	protein_coding
ENSG00000155256	277.989173	0.284847361	0.082571622	3.449700456	0.000561209	0.006985383	ZFYVE27	protein_coding
ENSG00000155265	108.4321167	-1.015595347	0.14838312	-6.844412946	7.68E-12	8.81E-10	GOLGA7B	protein_coding
ENSG00000155307	679.6786044	0.429646336	0.108227323	3.969850888	7.19E-05	0.001281482	SAMSN1	protein_coding
ENSG00000155368	2942.439101	-0.681844689	0.105787961	-6.445390202	1.15E-10	1.05E-08	DBI	protein_coding
ENSG00000155393	493.7433102	-0.221097179	0.072138105	-3.064915288	0.002177317	0.020299614	HEATR3	protein_coding
ENSG00000155545	168.7121078	0.322813632	0.109973427	2.935378489	0.003331411	0.028252473	MIER3	protein_coding
ENSG00000155659	521.7153623	-0.536236106	0.193975142	-2.764457856	0.005701747	0.042341186	VSIG4	protein_coding
ENSG00000155719	38.42743229	-0.649800219	0.195435038	-3.32489111	0.000884531	0.010017519	OTOA	protein_coding
ENSG00000155760	59.68997084	0.483818233	0.161209598	3.001175116	0.002689399	0.023946086	FZD7	protein_coding
ENSG00000155792	9.140962254	-0.813761675	0.198611528	-4.097252971	4.18E-05	0.000818659	DEPTOR	protein_coding
ENSG00000155849	365.5952318	-0.342358171	0.070505813	-4.85574389	1.20E-06	3.82E-05	ELMO1	protein_coding
ENSG00000155893	48.30884566	0.469352721	0.162325257	2.891433709	0.003834885	0.031238964	PXYLP1	protein_coding
ENSG00000155926	1604.469572	0.392486381	0.132889489	2.953479495	0.003142135	0.026915821	SLA	protein_coding
ENSG00000156011	1169.329189	0.561222505	0.157903418	3.554213787	0.000379111	0.005115342	PSD3	protein_coding
ENSG00000156110	466.3202903	-0.371809554	0.091991916	-4.041763347	5.31E-05	0.000993052	ADK	protein_coding
ENSG00000156113	436.8657942	-0.476433984	0.118153679	-4.032324591	5.52E-05	0.001025832	KCNMA1	protein_coding
ENSG00000156136	345.8541081	-0.312452561	0.102836175	-3.038352609	0.002378754	0.021778733	DCK	protein_coding
ENSG00000156171	725.9342914	-0.315629835	0.057070034	-5.530570325	3.19E-08	1.71E-06	DRAM2	protein_coding
ENSG00000156234	135.8858141	0.964573347	0.19544067	4.935376786	8.00E-07	2.66E-05	CXCL13	protein_coding
ENSG00000156304	256.9219857	0.272190788	0.094185649	2.889939091	0.003853165	0.03129724	SCAF4	protein_coding
ENSG00000156313	68.9876561	0.472359662	0.142893887	3.305667375	0.000947505	0.010589632	RPGR	protein_coding
ENSG00000156414	134.7439127	-0.805576414	0.151228676	-5.326876077	9.99E-08	4.70E-06	TDRD9	protein_coding
ENSG00000156599	1692.359782	0.15841458	0.053810729	2.943921816	0.003240819	0.02764644	ZDHHC5	protein_coding
ENSG00000156639	650.7702979	0.253201831	0.062221543	4.069359565	4.71E-05	0.000907133	ZFAND3	protein_coding
ENSG00000156671	514.8712387	0.448200245	0.094969425	4.719416202	2.37E-06	7.00E-05	SAMD8	protein_coding
ENSG00000156804	154.5128899	0.494938964	0.111415144	4.442295243	8.90E-06	0.000218613	FBXO32	protein_coding
ENSG00000156860	519.4975341	0.260133493	0.071873241	3.619337167	0.000295359	0.004188643	FBRS	protein_coding
ENSG00000156983	377.766901	-0.357667266	0.078632511	-4.548592685	5.40E-06	0.000140873	BRPF1	protein_coding
ENSG00000157045	640.6879219	-0.446113917	0.104728371	-4.259723619	2.05E-05	0.000443453	NTAN1	protein_coding
ENSG00000157193	197.5235029	0.306349932	0.103197374	2.968582631	0.002991767	0.025958537	LRP8	protein_coding
ENSG00000157227	6597.64407	0.752645955	0.101548814	7.411666592	1.25E-13	2.03E-11	MMP14	protein_coding
ENSG00000157240	201.423313	-0.547993805	0.123371104	-4.441832716	8.92E-06	0.000218613	FZD1	protein_coding
ENSG00000157379	121.5473325	-0.516297562	0.117659371	-4.388070045	1.14E-05	0.000270332	DHRS1	protein_coding
ENSG00000157426	95.87801788	-0.271701378	0.099012162	-2.744121268	0.006067312	0.044326959	AASDH	protein_coding
ENSG00000157470	71.78971369	-0.889306833	0.17285525	-5.14480661	2.68E-07	1.07E-05	FAM81A	protein_coding
ENSG00000157483	2574.295825	-0.372022854	0.10322621	-3.603957326	0.000313409	0.00437591	MYO1E	protein_coding
ENSG00000157500	415.4288627	-0.283475206	0.095727451	-2.961273936	0.003063693	0.02638905	APPL1	protein_coding
ENSG00000157510	329.8342996	-0.997767193	0.180873729	-5.516374329	3.46E-08	1.83E-06	AFAP1L1	protein_coding
ENSG00000157557	353.3971765	1.063342108	0.129432566	8.215413919	2.11E-16	5.88E-14	ETS2	protein_coding
ENSG00000157593	186.7716549	-0.293373605	0.091476813	-3.207081615	0.001340889	0.01397058	SLC35B2	protein_coding
ENSG00000157978	580.1612618	-0.246592876	0.078623135	-3.13639078	0.001710411	0.016825837	LDLRAP1	protein_coding
ENSG00000158019	444.3043402	0.306297111	0.080272054	3.815737788	0.000135777	0.002187411	BRE	protein_coding
ENSG00000158050	1111.11833	0.424934667	0.148308949	2.8651991	0.004167471	0.033199629	DUSP2	protein_coding
ENSG00000158104	12.56419081	0.688882664	0.205284028	3.355753828	0.00079149	0.009209195	HPD	protein_coding
ENSG00000158161	249.4244201	0.331161118	0.094459751	3.505843669	0.000455162	0.005909751	EYA3	protein_coding
ENSG00000158195	2400.743942	-0.269433571	0.065058266	-4.141419485	3.45E-05	0.000693735	WASF2	protein_coding
ENSG00000158286	65.35406713	0.668311885	0.143439926	4.659176171	3.17E-06	9.00E-05	RNF207	protein_coding
ENSG00000158517	2897.503053	1.150922846	0.151392751	7.602232198	2.91E-14	5.26E-12	NCF1	protein_coding
ENSG00000158615	1398.59054	0.366861964	0.080173834	4.575831625	4.74E-06	0.000126468	PPP1R15B	protein_coding
ENSG00000158636	117.3267206	0.377877278	0.116731652	3.237144946	0.001207321	0.012829627	EMSY	protein_coding
ENSG00000158717	391.2276724	-0.334043165	0.120635104	-2.769037817	0.005622211	0.041879675	RNF166	protein_coding
ENSG00000158825	354.3692935	-0.389385509	0.110944006	-3.509748069	0.000448531	0.005839395	CDA	protein_coding
ENSG00000158828	1180.668154	-0.266450401	0.077558477	-3.435477485	0.000591511	0.007287229	PINK1	protein_coding
ENSG00000159128	2571.012049	0.303524735	0.083148817	3.650379489	0.000261853	0.003791623	IFNGR2	protein_coding
ENSG00000159166	13.70536646	0.922887801	0.20221953	4.563791642	5.02E-06	0.00013248	LAD1	protein_coding
ENSG00000159202	1643.103607	0.264785923	0.055191654	4.797571781	1.61E-06	4.95E-05	UBE2Z	protein_coding
ENSG00000159231	191.629189	0.431711825	0.154203827	2.799618109	0.00511631	0.038893103	CBR3	protein_coding
ENSG00000159322	1373.04606	0.258476314	0.065441049	3.949758117	7.82E-05	0.001380348	ADPGK	protein_coding
ENSG00000159339	22.2058289	-0.572757883	0.204836297	-2.796173777	0.005171159	0.039148725	PADI4	protein_coding
ENSG00000159374	54.98775508	-0.442504517	0.141033486	-3.137584758	0.00170346	0.016768871	M1AP	protein_coding
ENSG00000159388	2589.650516	0.616176966	0.115988031	5.312418527	1.08E-07	5.05E-06	BTG2	protein_coding
ENSG00000159640	267.0075497	-0.63647386	0.131946659	-4.82372093	1.41E-06	4.41E-05	ACE	protein_coding
ENSG00000159674	2616.879445	-0.831869153	0.189409936	-4.391898191	1.12E-05	0.000266632	SPON2	protein_coding
ENSG00000159720	1841.7124	-0.328521374	0.076194348	-4.311623931	1.62E-05	0.000364786	ATP6V0D1	protein_coding
ENSG00000159784	101.0739622	-0.426966222	0.150836933	-2.830647733	0.004645385	0.036188928	FAM131B	protein_coding
ENSG00000159788	1003.685863	-0.306078263	0.086443877	-3.54077435	0.000398955	0.005328367	RGS12	protein_coding
ENSG00000159840	4051.024662	-0.383833698	0.087331908	-4.39511408	1.11E-05	0.000263147	ZYX	protein_coding
ENSG00000159842	3414.707676	-0.167533801	0.053699338	-3.119848524	0.001809441	0.01750557	ABR	protein_coding
ENSG00000160007	367.2360818	-0.269453976	0.099010561	-2.721467006	0.006499287	0.046619178	ARHGAP35	protein_coding
ENSG00000160013	37.66085787	0.735863008	0.20501049	3.589391981	0.00033145	0.004592316	PTGIR	protein_coding
ENSG00000160058	543.8858225	0.237705749	0.076098496	3.123658969	0.001786173	0.017321821	BSDC1	protein_coding
ENSG00000160179	197.7580019	1.115984376	0.131699071	8.47374524	2.38E-17	8.38E-15	ABCG1	protein_coding
ENSG00000160255	21974.66585	-0.24324282	0.072538027	-3.353314531	0.000798499	0.009253497	ITGB2	protein_coding
ENSG00000160285	949.7354024	0.692708763	0.094365858	7.340671508	2.13E-13	3.23E-11	LSS	protein_coding
ENSG00000160326	942.4843152	1.568210518	0.105223861	14.9035637	3.12E-50	4.52E-46	SLC2A6	protein_coding
ENSG00000160584	454.9614183	0.430560347	0.107483846	4.005814491	6.18E-05	0.001127691	SIK3	protein_coding
ENSG00000160633	510.8197671	0.18228415	0.059569586	3.060020449	0.002213219	0.020607748	SAFB	protein_coding
ENSG00000160683	35.78791418	1.031616271	0.186162485	5.541483135	3.00E-08	1.62E-06	CXCR5	protein_coding
ENSG00000160712	816.5225198	0.311568133	0.110039089	2.831431412	0.004634017	0.036119839	IL6R	protein_coding
ENSG00000160741	287.1500623	0.273296119	0.098275942	2.780905623	0.005420749	0.040630316	CRTC2	protein_coding
ENSG00000160752	939.6136002	-0.236170474	0.087110849	-2.7111488	0.006705053	0.047637522	FDPS	protein_coding
ENSG00000160785	395.3545908	0.336432516	0.09841346	3.418562001	0.00062953	0.007670602	SLC25A44	protein_coding
ENSG00000160991	719.5402896	0.602869364	0.100168087	6.018577187	1.76E-09	1.27E-07	ORAI2	protein_coding
ENSG00000161011	8421.136021	0.310169306	0.083120031	3.731583127	0.00019028	0.00291109	SQSTM1	protein_coding
ENSG00000161036	94.36111687	0.355815654	0.126972821	2.80229778	0.005074002	0.038673205	LRWD1	protein_coding
ENSG00000161202	428.6054803	0.324772433	0.068346485	4.751852742	2.02E-06	6.07E-05	DVL3	protein_coding
ENSG00000161277	60.31482017	-0.503189662	0.166194641	-3.027712919	0.002464121	0.022381525	THAP8	protein_coding
ENSG00000161533	824.4452437	0.194124497	0.063630447	3.050811478	0.002282238	0.021168565	ACOX1	protein_coding
ENSG00000161638	2596.510269	0.775007827	0.098557013	7.863548259	3.73E-15	8.30E-13	ITGA5	protein_coding
ENSG00000161791	1435.484685	0.521706557	0.082115208	6.353348758	2.11E-10	1.83E-08	FMNL3	protein_coding
ENSG00000161835	236.8987355	0.919029191	0.150121579	6.12189929	9.25E-10	7.18E-08	GRASP	protein_coding
ENSG00000161904	425.7649396	0.213414777	0.073773237	2.892848203	0.003817658	0.03111617	LEMD2	protein_coding
ENSG00000161911	48.84121712	-0.586835155	0.159018506	-3.690357623	0.000223939	0.003339672	TREML1	protein_coding
ENSG00000161921	5229.279284	0.3349602	0.080044726	4.184662949	2.86E-05	0.000590423	CXCL16	protein_coding
ENSG00000162066	270.8933684	-0.43265913	0.134320458	-3.221096295	0.001277012	0.013421167	AMDHD2	protein_coding
ENSG00000162073	205.4105481	-0.420461491	0.09242036	-4.549446568	5.38E-06	0.000140557	PAQR4	protein_coding
ENSG00000162174	119.5917725	-0.89744366	0.132131885	-6.792029503	1.11E-11	1.22E-09	ASRGL1	protein_coding
ENSG00000162267	24.19513954	0.787313637	0.176862141	4.451566801	8.52E-06	0.00021094	ITIH3	protein_coding
ENSG00000162302	301.3796476	-0.331036242	0.095392063	-3.470270294	0.000519935	0.006579316	RPS6KA4	protein_coding
ENSG00000162337	44.13633254	-0.565381988	0.19161051	-2.950683596	0.003170715	0.027112431	LRP5	protein_coding
ENSG00000162390	90.64995278	-0.339682963	0.124509032	-2.728179306	0.006368498	0.045900831	ACOT11	protein_coding
ENSG00000162413	616.307988	0.412228306	0.0969089	4.253771397	2.10E-05	0.000453373	KLHL21	protein_coding
ENSG00000162415	7.220485175	0.681001635	0.205217615	3.318436553	0.000905229	0.010211914	ZSWIM5	protein_coding
ENSG00000162419	144.5048664	0.353375157	0.106556905	3.316304641	0.000912163	0.010258111	GMEB1	protein_coding
ENSG00000162433	843.3394752	0.695123187	0.085101918	8.168125938	3.13E-16	8.38E-14	AK4	protein_coding
ENSG00000162512	689.7455372	-0.921778604	0.119484119	-7.714653709	1.21E-14	2.47E-12	SDC3	protein_coding
ENSG00000162694	85.94862643	-0.402594089	0.126969225	-3.170800553	0.001520195	0.015287637	EXTL2	protein_coding
ENSG00000162735	699.314382	-0.1630275	0.057645087	-2.8281248	0.004682155	0.036357776	PEX19	protein_coding
ENSG00000162739	494.3953816	-0.273772173	0.077432985	-3.535601427	0.000406848	0.005408796	SLAMF6	protein_coding
ENSG00000162775	156.474795	0.374071004	0.11561043	3.235616416	0.001213804	0.012878618	RBM15	protein_coding
ENSG00000162777	636.6735924	-0.197580094	0.067677308	-2.919443738	0.003506567	0.029341863	DENND2D	protein_coding
ENSG00000162817	74.42043031	-0.693511797	0.191849161	-3.614880528	0.000300486	0.004232286	C1orf115	protein_coding
ENSG00000162881	77.36570177	-0.405250171	0.133943779	-3.025524389	0.002482024	0.022487603	OXER1	protein_coding
ENSG00000162882	198.4033611	-0.386384747	0.127934036	-3.020187276	0.002526184	0.022761625	HAAO	protein_coding
ENSG00000162894	834.9068154	-0.610036705	0.114835867	-5.312248876	1.08E-07	5.05E-06	FCMR	protein_coding
ENSG00000162924	626.5881744	0.886342442	0.169942813	5.215533553	1.83E-07	7.70E-06	REL	protein_coding
ENSG00000162976	801.8075455	-0.36313997	0.078756684	-4.610909875	4.01E-06	0.000109107	PQLC3	protein_coding
ENSG00000163050	348.0854137	-0.395887888	0.093596044	-4.229750227	2.34E-05	0.00049718	ADCK3	protein_coding
ENSG00000163082	101.4067459	1.447812596	0.193006963	7.501349037	6.32E-14	1.09E-11	SGPP2	protein_coding
ENSG00000163121	55.55163846	0.865784441	0.190625441	4.54180951	5.58E-06	0.000143925	NEURL3	protein_coding
ENSG00000163131	33066.89097	-0.335908273	0.060932148	-5.512825061	3.53E-08	1.86E-06	CTSS	protein_coding
ENSG00000163219	1601.867524	-0.306184942	0.084856781	-3.608255448	0.000308263	0.004320763	ARHGAP25	protein_coding
ENSG00000163235	66.38434046	0.46264996	0.15603058	2.965123632	0.003025613	0.0261502	TGFA	protein_coding
ENSG00000163328	133.8268612	-0.831523762	0.131356374	-6.330288629	2.45E-10	2.07E-08	GPR155	protein_coding
ENSG00000163346	763.0972834	0.35524022	0.07129961	4.982358525	6.28E-07	2.16E-05	PBXIP1	protein_coding
ENSG00000163378	382.3726134	0.317583508	0.096685007	3.284723431	0.001020825	0.011243861	EOGT	protein_coding
ENSG00000163395	23.37963058	0.638024818	0.205334126	3.107251729	0.001888355	0.018104645	IGFN1	protein_coding
ENSG00000163444	499.8611152	-0.187412278	0.062651291	-2.991355427	0.00277742	0.024572279	TMEM183A	protein_coding
ENSG00000163513	1915.210478	-0.355760327	0.105079032	-3.385645269	0.000710111	0.00848084	TGFBR2	protein_coding
ENSG00000163563	478.4173334	-1.01373233	0.160919495	-6.299624088	2.98E-10	2.51E-08	MNDA	protein_coding
ENSG00000163602	438.4753182	0.301105226	0.098024146	3.071745447	0.002128111	0.019968292	RYBP	protein_coding
ENSG00000163605	484.3039561	0.30724947	0.091375539	3.362491452	0.000772425	0.009075054	PPP4R2	protein_coding
ENSG00000163681	443.2046558	0.262824062	0.075385067	3.486420734	0.00048953	0.006262017	SLMAP	protein_coding
ENSG00000163686	140.9043792	-0.595451976	0.11290025	-5.274142215	1.33E-07	5.93E-06	ABHD6	protein_coding
ENSG00000163734	563.6931724	0.580837787	0.204469342	2.840708455	0.004501344	0.035371902	CXCL3	protein_coding
ENSG00000163735	1300.634512	0.650882632	0.182688536	3.562799547	0.000366921	0.004988122	CXCL5	protein_coding
ENSG00000163739	615.3513161	0.852853635	0.204788134	4.164565684	3.12E-05	0.00063492	CXCL1	protein_coding
ENSG00000163788	424.7683063	0.229627657	0.076031718	3.02015611	0.002526444	0.022761625	SNRK	protein_coding
ENSG00000163803	131.8650226	-0.565344742	0.11501239	-4.915511629	8.86E-07	2.91E-05	PLB1	protein_coding
ENSG00000163874	1421.438846	1.369613002	0.15436745	8.872420952	7.16E-19	2.87E-16	ZC3H12A	protein_coding
ENSG00000163877	165.9006438	0.289137181	0.107339013	2.69368213	0.007066752	0.049618258	SNIP1	protein_coding
ENSG00000163902	3243.261839	-0.234710376	0.061673463	-3.805694788	0.000141407	0.002260473	RPN1	protein_coding
ENSG00000163947	1083.976671	-0.483977884	0.084343743	-5.738159868	9.57E-09	5.94E-07	ARHGEF3	protein_coding
ENSG00000163956	1985.652477	-0.222904615	0.08273124	-2.694322169	0.007053195	0.049550669	LRPAP1	protein_coding
ENSG00000164048	155.5054389	-0.599014811	0.120682154	-4.963574078	6.92E-07	2.35E-05	ZNF589	protein_coding
ENSG00000164124	285.5407294	-0.309345473	0.104024019	-2.973788894	0.002941474	0.025735313	TMEM144	protein_coding
ENSG00000164164	1412.464929	0.385961274	0.110731033	3.485574582	0.000491081	0.006263562	OTUD4	protein_coding
ENSG00000164221	69.93762309	-0.456265543	0.135799313	-3.359851622	0.000779843	0.009095656	CCDC112	protein_coding
ENSG00000164237	28.20048978	-1.203570819	0.188172453	-6.396105258	1.59E-10	1.43E-08	CMBL	protein_coding
ENSG00000164292	82.26697206	0.527111521	0.139254608	3.785235762	0.000153563	0.002411763	RHOBTB3	protein_coding
ENSG00000164327	384.3890525	0.428045166	0.122034862	3.507564628	0.000452228	0.005876937	RICTOR	protein_coding
ENSG00000164414	86.05586071	-0.452119223	0.149044669	-3.033447789	0.002417765	0.022015834	SLC35A1	protein_coding
ENSG00000164442	667.437385	-0.26504193	0.096561326	-2.744804165	0.006054702	0.044293558	CITED2	protein_coding
ENSG00000164463	265.6658736	0.341779503	0.114094955	2.995570693	0.002739318	0.024315654	CREBRF	protein_coding
ENSG00000164543	737.7290465	0.536176155	0.089126028	6.015932333	1.79E-09	1.28E-07	STK17A	protein_coding
ENSG00000164649	63.78646693	-0.462323302	0.159150678	-2.904940825	0.003673225	0.030194414	CDCA7L	protein_coding
ENSG00000164687	2628.351282	-0.646429283	0.135650584	-4.765399911	1.88E-06	5.72E-05	FABP5	protein_coding
ENSG00000164715	322.5142206	0.387939181	0.112329245	3.453590202	0.000553177	0.00692087	LMTK2	protein_coding
ENSG00000164733	130587.9108	-0.201735127	0.070228992	-2.87253342	0.00407195	0.03265469	CTSB	protein_coding
ENSG00000164761	8.230743776	0.756854757	0.203980621	3.710424803	0.000206912	0.003111427	TNFRSF11B	protein_coding
ENSG00000164850	91.952548	-0.54050021	0.119169052	-4.535575323	5.74E-06	0.000147716	GPER1	protein_coding
ENSG00000164904	111.1506538	-0.598692128	0.14778588	-4.051077998	5.10E-05	0.000963064	ALDH7A1	protein_coding
ENSG00000164929	99.23232746	0.9552692	0.1577288	6.056403135	1.39E-09	1.03E-07	BAALC	protein_coding
ENSG00000164949	396.5550262	0.847819424	0.176648301	4.79947681	1.59E-06	4.91E-05	GEM	protein_coding
ENSG00000164951	266.3958038	0.455324327	0.129445936	3.517486452	0.000435655	0.005718115	PDP1	protein_coding
ENSG00000164970	146.8085031	0.319730623	0.09992737	3.19963011	0.001376041	0.014240133	FAM219A	protein_coding
ENSG00000165006	817.8130527	0.277633729	0.097185789	2.856731752	0.004280274	0.033929918	UBAP1	protein_coding
ENSG00000165023	245.3840484	1.185883864	0.145379545	8.15715763	3.43E-16	9.01E-14	DIRAS2	protein_coding
ENSG00000165025	1594.89489	-0.310034333	0.057741643	-5.369336886	7.90E-08	3.83E-06	SYK	protein_coding
ENSG00000165029	1050.687903	0.63722983	0.129572628	4.917935515	8.75E-07	2.88E-05	ABCA1	protein_coding
ENSG00000165030	469.5854898	0.357557268	0.132881933	2.690789184	0.007128322	0.049884449	NFIL3	protein_coding
ENSG00000165071	50.29908324	-0.482601705	0.144689317	-3.335434268	0.000851663	0.009736851	TMEM71	protein_coding
ENSG00000165092	1419.743178	-0.620951111	0.104897875	-5.919577579	3.23E-09	2.21E-07	ALDH1A1	protein_coding
ENSG00000165102	631.0861594	-0.252173549	0.079646812	-3.166147428	0.001544725	0.01551273	HGSNAT	protein_coding
ENSG00000165169	566.1051022	0.207870103	0.06542172	3.177386711	0.001486087	0.015007302	DYNLT3	protein_coding
ENSG00000165178	1329.690122	0.990865838	0.168313384	5.887029392	3.93E-09	2.67E-07	NCF1C	unprocessed_pseudogene
ENSG00000165280	3999.369086	0.152583655	0.036711705	4.156267157	3.23E-05	0.000654727	VCP	protein_coding
ENSG00000165288	90.8526376	0.431627663	0.126297393	3.417550048	0.000631875	0.007686214	BRWD3	protein_coding
ENSG00000165312	571.6373678	0.546232618	0.099734707	5.476855909	4.33E-08	2.22E-06	OTUD1	protein_coding
ENSG00000165338	61.08361939	0.578700584	0.167897725	3.446744645	0.000567385	0.007038004	HECTD2	protein_coding
ENSG00000165424	53.69639829	-0.527664368	0.170085722	-3.102343704	0.001919949	0.018313652	ZCCHC24	protein_coding
ENSG00000165475	303.5108133	-0.499455913	0.09170461	-5.446355548	5.14E-08	2.59E-06	CRYL1	protein_coding
ENSG00000165490	84.88156927	-0.773710987	0.156761772	-4.935584602	7.99E-07	2.66E-05	DDIAS	protein_coding
ENSG00000165507	153.047584	0.629304531	0.150099064	4.192594641	2.76E-05	0.000573428	C10orf10	protein_coding
ENSG00000165685	45.82705257	0.674883866	0.166993411	4.041380199	5.31E-05	0.00099339	TMEM52B	protein_coding
ENSG00000165695	81.75130532	0.718534077	0.157230669	4.569935895	4.88E-06	0.0001296	AK8	protein_coding
ENSG00000165704	292.9122351	-0.257294922	0.088920492	-2.89353912	0.003809268	0.031065314	HPRT1	protein_coding
ENSG00000165731	21.0647011	-0.742610484	0.186208264	-3.988064049	6.66E-05	0.001201809	RET	protein_coding
ENSG00000165802	110.8756411	-0.283775587	0.098394848	-2.884049231	0.003925974	0.031677413	NSMF	protein_coding
ENSG00000165915	929.1165769	0.239020816	0.086977964	2.748061741	0.005994872	0.043953269	SLC39A13	protein_coding
ENSG00000165959	126.6540744	-0.405427634	0.13973908	-2.901318891	0.003715955	0.030493621	CLMN	protein_coding
ENSG00000165997	215.5084329	0.342628506	0.101971313	3.36004798	0.000779289	0.009095656	ARL5B	protein_coding
ENSG00000166012	387.8871564	0.300205299	0.10213292	2.939358819	0.003288921	0.028007185	TAF1D	protein_coding
ENSG00000166016	44.03728817	0.863378634	0.174568243	4.945794382	7.58E-07	2.54E-05	ABTB2	protein_coding
ENSG00000166024	235.6733463	0.317219242	0.098812753	3.210306687	0.001325934	0.0138464	R3HCC1L	protein_coding
ENSG00000166033	808.7825062	-0.489737328	0.131036009	-3.73742556	0.000185914	0.002867284	HTRA1	protein_coding
ENSG00000166068	603.7358628	-0.384257774	0.102426662	-3.751540538	0.000175751	0.002728016	SPRED1	protein_coding
ENSG00000166128	886.8762444	0.300666131	0.079569786	3.778646951	0.000157683	0.002468769	RAB8B	protein_coding
ENSG00000166130	197.8821047	-0.458255238	0.110729148	-4.138524028	3.50E-05	0.000700597	IKBIP	protein_coding
ENSG00000166145	1514.849871	0.235578409	0.084396058	2.791343732	0.00524897	0.039630544	SPINT1	protein_coding
ENSG00000166165	4238.089579	0.680053181	0.164962097	4.122481421	3.75E-05	0.000745037	CKB	protein_coding
ENSG00000166340	5483.035797	-0.199778734	0.062428867	-3.200101859	0.00137379	0.014237106	TPP1	protein_coding
ENSG00000166387	161.3589286	0.323716433	0.115998669	2.790690923	0.005259567	0.039669104	PPFIBP2	protein_coding
ENSG00000166439	335.1433322	0.265505839	0.091510861	2.901358777	0.003715482	0.030493621	RNF169	protein_coding
ENSG00000166446	199.8576537	0.40999635	0.122202407	3.355059525	0.000793479	0.009224913	CDYL2	protein_coding
ENSG00000166452	399.6737509	-0.263647824	0.093168982	-2.829781101	0.004657986	0.036212612	AKIP1	protein_coding
ENSG00000166501	1023.062106	-0.253204963	0.084727357	-2.988467624	0.002803802	0.024766347	PRKCB	protein_coding
ENSG00000166523	748.892642	1.142000606	0.103608848	11.02223052	2.99E-28	3.60E-25	CLEC4E	protein_coding
ENSG00000166527	57.5512773	0.685305554	0.187646371	3.652111952	0.000260092	0.003773691	CLEC4D	protein_coding
ENSG00000166548	369.6821118	-0.239020371	0.0740779	-3.226608379	0.001252668	0.013194098	TK2	protein_coding
ENSG00000166592	108.0981255	0.778766336	0.201115596	3.872232436	0.000107843	0.001805482	RRAD	protein_coding
ENSG00000166670	12.42159802	1.060827185	0.202928166	5.227599539	1.72E-07	7.35E-06	MMP10	protein_coding
ENSG00000166681	309.8175032	-0.4102901	0.149693795	-2.740862446	0.006127816	0.044656108	NGFRAP1	protein_coding
ENSG00000166750	627.8914905	0.627225638	0.120561	5.202558373	1.97E-07	8.19E-06	SLFN5	protein_coding
ENSG00000166780	72.31355721	0.451978426	0.125031335	3.614921218	0.000300439	0.004232286	C16orf45	protein_coding
ENSG00000166793	239.9340643	-0.354857838	0.117086861	-3.030722967	0.00243969	0.022173558	YPEL4	protein_coding
ENSG00000166816	186.1830812	-0.324208195	0.115045319	-2.818091157	0.004831009	0.037253423	LDHD	protein_coding
ENSG00000166825	4239.800554	0.411803224	0.080588279	5.10996424	3.22E-07	1.26E-05	ANPEP	protein_coding
ENSG00000166833	44.68489936	0.506694102	0.186442547	2.717695674	0.006573827	0.046959158	NAV2	protein_coding
ENSG00000166881	397.0430429	0.449839231	0.137757112	3.265451952	0.001092895	0.011830286	NEMP1	protein_coding
ENSG00000166900	575.231933	-0.190353932	0.061884887	-3.075935694	0.002098431	0.019742465	STX3	protein_coding
ENSG00000166913	3183.146025	-0.144009679	0.040294238	-3.573952181	0.000351633	0.004807428	YWHAB	protein_coding
ENSG00000166920	6190.626504	1.465996461	0.125843206	11.64938898	2.31E-31	3.71E-28	C15orf48	protein_coding
ENSG00000166923	889.0330258	0.45308228	0.143097892	3.166240083	0.001544233	0.01551273	GREM1	protein_coding
ENSG00000166927	1244.960739	0.965299768	0.116344118	8.296936607	1.07E-16	3.28E-14	MS4A7	protein_coding
ENSG00000166928	58.98002723	0.770807045	0.173539095	4.44169105	8.93E-06	0.000218613	MS4A14	protein_coding
ENSG00000166965	57.53030673	-0.334291904	0.12226659	-2.734123066	0.006254666	0.045215699	RCCD1	protein_coding
ENSG00000166986	928.1709474	0.184925945	0.062468882	2.960289008	0.003073506	0.026437637	MARS	protein_coding
ENSG00000167074	118.8064679	-0.353734685	0.111247614	-3.179705822	0.001474246	0.014939925	TEF	protein_coding
ENSG00000167077	192.5734762	0.458547091	0.113088745	4.05475445	5.02E-05	0.000950527	MEI1	protein_coding
ENSG00000167083	119.433571	-0.477174127	0.132416022	-3.603598109	0.000313842	0.004377735	GNGT2	protein_coding
ENSG00000167106	351.3467716	0.283634093	0.092511464	3.065934529	0.002169908	0.020247764	FAM102A	protein_coding
ENSG00000167107	204.9491717	-0.446299192	0.13691124	-3.259770294	0.001115025	0.012006873	ACSF2	protein_coding
ENSG00000167196	201.7674146	-0.257532422	0.090894494	-2.833311587	0.004606846	0.03598569	FBXO22	protein_coding
ENSG00000167202	3447.009935	0.298537809	0.098828509	3.020766083	0.002521361	0.022744184	TBC1D2B	protein_coding
ENSG00000167258	519.3730093	0.27731049	0.102829128	2.696808737	0.007000747	0.049254037	CDK12	protein_coding
ENSG00000167261	238.1624978	-0.664122295	0.103918653	-6.390790092	1.65E-10	1.47E-08	DPEP2	protein_coding
ENSG00000167291	216.0393697	-0.277558623	0.082215359	-3.37599479	0.000735493	0.008719123	TBC1D16	protein_coding
ENSG00000167552	4897.07982	-0.45316211	0.118668312	-3.818728892	0.000134141	0.002163474	TUBA1A	protein_coding
ENSG00000167588	515.7016759	-0.34980753	0.128548234	-2.721216152	0.006504222	0.046623267	GPD1	protein_coding
ENSG00000167680	477.358122	0.330172583	0.117070805	2.820281127	0.004798159	0.037170098	SEMA6B	protein_coding
ENSG00000167702	120.0544622	-0.365104174	0.111624346	-3.270829225	0.001072326	0.01165127	KIFC2	protein_coding
ENSG00000167703	1043.075006	0.445474238	0.158033769	2.818854742	0.004819532	0.037210792	SLC43A2	protein_coding
ENSG00000167779	609.2176625	0.598118449	0.151599518	3.945384888	7.97E-05	0.001398953	IGFBP6	protein_coding
ENSG00000167874	6.395842419	0.59710383	0.197935497	3.016658654	0.002555774	0.022997195	TMEM88	protein_coding
ENSG00000167881	708.9926422	0.17193041	0.055478873	3.099024947	0.001941587	0.018471277	SRP68	protein_coding
ENSG00000167895	185.1793663	-0.356514753	0.122639443	-2.907015435	0.003648952	0.030080436	TMC8	protein_coding
ENSG00000167987	415.386529	0.305075468	0.064049704	4.763104997	1.91E-06	5.76E-05	VPS37C	protein_coding
ENSG00000167994	79.49177489	-0.548411534	0.158507584	-3.459844138	0.000540488	0.006803653	RAB3IL1	protein_coding
ENSG00000168159	646.8119698	-0.276853717	0.080823614	-3.425406306	0.000613881	0.007498892	RNF187	protein_coding
ENSG00000168209	198.775579	0.819437998	0.152991923	5.356086648	8.50E-08	4.10E-06	DDIT4	protein_coding
ENSG00000168216	1293.908805	-0.272676792	0.087014936	-3.13367801	0.001726302	0.016878746	LMBRD1	protein_coding
ENSG00000168256	450.9016758	0.261661325	0.063345293	4.130714577	3.62E-05	0.000721826	NKIRAS2	protein_coding
ENSG00000168268	104.0599218	-0.780456278	0.162160045	-4.81287656	1.49E-06	4.63E-05	NT5DC2	protein_coding
ENSG00000168275	368.8062923	0.279325323	0.094041993	2.970219085	0.002975874	0.025859507	COA6	protein_coding
ENSG00000168291	608.9221941	-0.200763143	0.070429843	-2.850540837	0.004364495	0.034502905	PDHB	protein_coding
ENSG00000168301	50.11336523	-0.502749628	0.157793804	-3.186117683	0.001441959	0.014726328	KCTD6	protein_coding
ENSG00000168306	44.1341178	-0.55413923	0.16129768	-3.435506507	0.000591447	0.007287229	ACOX2	protein_coding
ENSG00000168334	35.90966696	0.898436625	0.197631409	4.546021461	5.47E-06	0.000142091	XIRP1	protein_coding
ENSG00000168389	495.3234314	0.693093606	0.100894504	6.869488187	6.44E-12	7.57E-10	MFSD2A	protein_coding
ENSG00000168427	6.919651038	-0.661623785	0.202919811	-3.260518444	0.001112087	0.011991451	KLHL30	protein_coding
ENSG00000168461	2832.706086	-0.287014845	0.068016547	-4.219779679	2.45E-05	0.000515893	RAB31	protein_coding
ENSG00000168495	245.0652021	0.257558836	0.082902883	3.106753665	0.001891539	0.018104645	POLR3D	protein_coding
ENSG00000168528	171.0903321	-0.458065186	0.114999163	-3.983204534	6.80E-05	0.001223605	SERINC2	protein_coding
ENSG00000168569	56.8365777	-0.402842351	0.143975241	-2.797997399	0.005142053	0.039006721	TMEM223	protein_coding
ENSG00000168672	12.47679433	-0.756313086	0.202784506	-3.729639403	0.000191754	0.002926121	FAM84B	protein_coding
ENSG00000168685	370.0660319	1.072733452	0.195986872	5.473496477	4.41E-08	2.25E-06	IL7R	protein_coding
ENSG00000168710	2633.885362	0.164405812	0.060609015	2.712563655	0.006676496	0.047457963	AHCYL1	protein_coding
ENSG00000168884	576.3806264	0.43585621	0.070728248	6.162406391	7.16E-10	5.72E-08	TNIP2	protein_coding
ENSG00000169136	646.4700014	0.449548973	0.111464092	4.033128207	5.50E-05	0.001023645	ATF5	protein_coding
ENSG00000169184	13.1258984	0.960615216	0.205268607	4.67979604	2.87E-06	8.28E-05	MN1	protein_coding
ENSG00000169194	7.46696297	0.620963957	0.201000242	3.089369201	0.00200582	0.018969964	IL13	protein_coding
ENSG00000169220	99.03712187	-0.404570416	0.131959283	-3.0658731	0.002170354	0.020247764	RGS14	protein_coding
ENSG00000169252	19.57086561	-0.655402549	0.193834499	-3.381248194	0.000721573	0.008579121	ADRB2	protein_coding
ENSG00000169413	923.6992897	-0.407199527	0.100681542	-4.044430758	5.25E-05	0.000984365	RNASE6	protein_coding
ENSG00000169418	438.1708831	0.403293991	0.104716427	3.85129633	0.000117494	0.001938417	NPR1	protein_coding
ENSG00000169429	6827.505629	1.091926504	0.201790384	5.41119197	6.26E-08	3.08E-06	CXCL8	protein_coding
ENSG00000169490	508.3025777	-0.218961784	0.066756945	-3.279985097	0.001038126	0.011382363	TM2D2	protein_coding
ENSG00000169758	59.83204467	-0.599261127	0.173148409	-3.460968149	0.000538236	0.006781217	TMEM266	protein_coding
ENSG00000169814	100.1411279	-0.460462798	0.11479062	-4.011327727	6.04E-05	0.001110084	BTD	protein_coding
ENSG00000169860	15.87131492	-0.680261879	0.199696599	-3.40647704	0.000658071	0.007938048	P2RY1	protein_coding
ENSG00000169891	30.33303556	-0.796365919	0.199599123	-3.989826741	6.61E-05	0.001194404	REPS2	protein_coding
ENSG00000169908	107.8650627	0.80357207	0.189105069	4.249341787	2.14E-05	0.00046037	TM4SF1	protein_coding
ENSG00000169919	1813.169276	-0.279133293	0.090876343	-3.071572679	0.002129343	0.019968292	GUSB	protein_coding
ENSG00000169991	79.59438936	0.379514544	0.130189663	2.915089688	0.003555863	0.029588322	IFFO2	protein_coding
ENSG00000170017	5357.03292	0.450265049	0.088009117	5.11611825	3.12E-07	1.23E-05	ALCAM	protein_coding
ENSG00000170175	42.69010507	0.434395921	0.151972972	2.858376158	0.004258153	0.033791635	CHRNB1	protein_coding
ENSG00000170242	633.922309	0.220107341	0.07252012	3.035121042	0.002404392	0.021935521	USP47	protein_coding
ENSG00000170275	687.2817175	-0.326393351	0.065442661	-4.987470667	6.12E-07	2.10E-05	CRTAP	protein_coding
ENSG00000170293	13.11131059	-0.641116992	0.197809852	-3.241077148	0.00119079	0.012690339	CMTM8	protein_coding
ENSG00000170323	346.4462837	-0.913674868	0.20269321	-4.507673774	6.55E-06	0.000166752	FABP4	protein_coding
ENSG00000170340	669.3616137	-0.461532293	0.08730207	-5.286613374	1.25E-07	5.63E-06	B3GNT2	protein_coding
ENSG00000170348	3510.207928	-0.147153922	0.051034835	-2.883401518	0.003934056	0.031724916	TMED10	protein_coding
ENSG00000170390	15.18737914	-0.809733708	0.202036263	-4.007863221	6.13E-05	0.001122207	DCLK2	protein_coding
ENSG00000170425	32.33541457	-0.875121214	0.167326499	-5.230021666	1.69E-07	7.30E-06	ADORA2B	protein_coding
ENSG00000170445	507.3152585	0.220502031	0.06038332	3.651704317	0.000260506	0.003775896	HARS	protein_coding
ENSG00000170522	205.709855	0.836521875	0.160837096	5.201050596	1.98E-07	8.23E-06	ELOVL6	protein_coding
ENSG00000170542	236.445028	0.695989001	0.139070438	5.004579054	5.60E-07	1.97E-05	SERPINB9	protein_coding
ENSG00000170632	312.4539376	-0.240073387	0.084233175	-2.850104947	0.004370481	0.034531337	ARMC10	protein_coding
ENSG00000170855	232.1159444	-0.248847441	0.085499667	-2.910507737	0.00360842	0.029865568	TRIAP1	protein_coding
ENSG00000170891	19.49564946	-0.738193437	0.204115067	-3.616555353	0.000298549	0.004219329	CYTL1	protein_coding
ENSG00000170915	178.957104	-0.765514156	0.14005652	-5.465751636	4.61E-08	2.35E-06	PAQR8	protein_coding
ENSG00000171055	441.6834305	-0.257297211	0.076559852	-3.360732892	0.00077736	0.009095656	FEZ2	protein_coding
ENSG00000171115	301.274262	0.518063127	0.152318911	3.401174049	0.000670971	0.008053323	GIMAP8	protein_coding
ENSG00000171148	683.3317717	-0.234590781	0.074859997	-3.133726853	0.001726014	0.016878746	TADA3	protein_coding
ENSG00000171227	11.90922508	-0.954063629	0.197405908	-4.833004426	1.34E-06	4.23E-05	TMEM37	protein_coding
ENSG00000171236	136.3346605	0.573520863	0.159341348	3.599322266	0.000319048	0.004442102	LRG1	protein_coding
ENSG00000171298	1749.617475	-0.350662274	0.081426922	-4.306466039	1.66E-05	0.000372233	GAA	protein_coding
ENSG00000171302	513.9837034	0.213028654	0.064529513	3.301259314	0.000962519	0.010699507	CANT1	protein_coding
ENSG00000171310	2608.294744	0.226403729	0.08032075	2.81874519	0.004821177	0.037210792	CHST11	protein_coding
ENSG00000171456	360.1824955	0.344859469	0.084298086	4.090952565	4.30E-05	0.000837817	ASXL1	protein_coding
ENSG00000171476	254.444766	0.439244447	0.15922927	2.758565974	0.005805559	0.042935581	HOPX	protein_coding
ENSG00000171492	454.9097503	-0.225940182	0.080394428	-2.810396043	0.004948057	0.037953489	LRRC8D	protein_coding
ENSG00000171522	834.3397792	0.664089758	0.120054424	5.531572574	3.17E-08	1.70E-06	PTGER4	protein_coding
ENSG00000171659	114.4876616	-1.036557513	0.205504198	-5.04397244	4.56E-07	1.66E-05	GPR34	protein_coding
ENSG00000171714	167.7054272	-0.42441309	0.129987769	-3.265023269	0.001094551	0.011836271	ANO5	protein_coding
ENSG00000171766	89.14493166	-0.6574642	0.167286407	-3.93017109	8.49E-05	0.00147971	GATM	protein_coding
ENSG00000171777	35.09574012	-0.506971236	0.183729575	-2.759333857	0.005791933	0.042856745	RASGRP4	protein_coding
ENSG00000171867	1130.551277	-0.291768286	0.073886155	-3.948889817	7.85E-05	0.001383674	PRNP	protein_coding
ENSG00000171914	424.4639283	-0.58687687	0.132765675	-4.420396087	9.85E-06	0.000237682	TLN2	protein_coding
ENSG00000171954	111.316549	0.744241315	0.178024167	4.180563381	2.91E-05	0.000599454	CYP4F22	protein_coding
ENSG00000171988	554.9342189	0.365368906	0.128106771	2.852065532	0.004343614	0.034375451	JMJD1C	protein_coding
ENSG00000172037	568.6204974	-0.201795865	0.074844539	-2.696200268	0.007013549	0.049296104	LAMB2	protein_coding
ENSG00000172086	208.9639605	-0.25718135	0.093476132	-2.751305021	0.005935834	0.043653305	KRCC1	protein_coding
ENSG00000172159	70.2562839	-0.592744165	0.162438138	-3.649045541	0.000263216	0.003807548	FRMD3	protein_coding
ENSG00000172197	97.59482841	-0.657090422	0.190280974	-3.453263911	0.000553847	0.00692087	MBOAT1	protein_coding
ENSG00000172215	97.21279279	0.464367548	0.158668754	2.926647721	0.003426367	0.028820976	CXCR6	protein_coding
ENSG00000172216	1806.53603	0.334845752	0.102123025	3.278846776	0.001042322	0.0113906	CEBPB	protein_coding
ENSG00000172508	20.02032364	-0.559264162	0.175601193	-3.184854003	0.001448271	0.014780337	CARNS1	protein_coding
ENSG00000172548	14.91711125	0.72688647	0.205163644	3.542959438	0.000395664	0.005294198	NIPAL4	protein_coding
ENSG00000172575	315.2768923	1.039317683	0.125787645	8.262478245	1.43E-16	4.30E-14	RASGRP1	protein_coding
ENSG00000172594	249.8724079	0.42876286	0.127410316	3.365213065	0.000764846	0.00900064	SMPDL3A	protein_coding
ENSG00000172602	21.24328215	0.764022198	0.19940213	3.831564888	0.000127331	0.002072136	RND1	protein_coding
ENSG00000172667	613.9771624	-0.35210129	0.111575677	-3.155717248	0.00160104	0.015912398	ZMAT3	protein_coding
ENSG00000172716	517.8934246	-0.533649634	0.102041334	-5.229739883	1.70E-07	7.30E-06	SLFN11	protein_coding
ENSG00000172725	1891.987183	-0.194095862	0.071392077	-2.71873113	0.006553285	0.046881227	CORO1B	protein_coding
ENSG00000172765	246.8607571	-0.218768873	0.073268117	-2.985867293	0.002827753	0.024947413	TMCC1	protein_coding
ENSG00000172766	149.9458773	-0.270261833	0.092258807	-2.929387884	0.003396303	0.028679559	NAA16	protein_coding
ENSG00000172893	132.5994692	-0.477385852	0.154382734	-3.092223077	0.001986635	0.018825326	DHCR7	protein_coding
ENSG00000172927	154.2693254	1.095358741	0.147418094	7.430286933	1.08E-13	1.80E-11	MYEOV	protein_coding
ENSG00000173039	516.1333201	0.24156345	0.074401261	3.246765525	0.001167245	0.012467006	RELA	protein_coding
ENSG00000173120	1234.879238	0.186312563	0.067853887	2.745790581	0.006036528	0.044236243	KDM2A	protein_coding
ENSG00000173156	38.73975546	0.530127842	0.165953687	3.194432447	0.001401061	0.014386141	RHOD	protein_coding
ENSG00000173198	91.42716149	-0.410100407	0.125064562	-3.279109608	0.001041352	0.0113906	CYSLTR1	protein_coding
ENSG00000173208	18.24263449	0.552369404	0.203330892	2.716603461	0.006595558	0.047021413	ABCD2	protein_coding
ENSG00000173210	33.53302471	-0.777842851	0.176731957	-4.401257512	1.08E-05	0.000256649	ABLIM3	protein_coding
ENSG00000173221	2653.004472	0.278710921	0.103046507	2.70471003	0.006836404	0.048356764	GLRX	protein_coding
ENSG00000173227	60.13334703	1.413447775	0.18407346	7.678715724	1.61E-14	3.14E-12	SYT12	protein_coding
ENSG00000173273	179.7623699	0.286894478	0.10553765	2.71840881	0.006559673	0.046881227	TNKS	protein_coding
ENSG00000173391	294.9265439	0.760548354	0.184949901	4.112185782	3.92E-05	0.000771634	OLR1	protein_coding
ENSG00000173442	1787.761397	0.249807084	0.058214667	4.291136534	1.78E-05	0.000392787	EHBP1L1	protein_coding
ENSG00000173451	76.37754256	0.563219128	0.166927819	3.374027963	0.000740768	0.008767276	THAP2	protein_coding
ENSG00000173482	282.8355902	-0.300598045	0.101105356	-2.97311692	0.002947921	0.025735313	PTPRM	protein_coding
ENSG00000173511	633.9688022	-0.481063465	0.140787654	-3.416943533	0.000633284	0.007696879	VEGFB	protein_coding
ENSG00000173638	92.75310969	-0.510730036	0.133560118	-3.823971124	0.000131319	0.002122702	SLC19A1	protein_coding
ENSG00000173698	26.51922746	1.227251318	0.203180289	6.040208542	1.54E-09	1.12E-07	ADGRG2	protein_coding
ENSG00000173762	69.16729818	0.635343714	0.18352315	3.461926808	0.000536323	0.006763005	CD7	protein_coding
ENSG00000173846	788.2257084	0.774186084	0.095787598	8.082320704	6.35E-16	1.56E-13	PLK3	protein_coding
ENSG00000173898	36.95069953	-0.674756846	0.200773045	-3.360794005	0.000777188	0.009095656	SPTBN2	protein_coding
ENSG00000173918	14.55450649	1.472469079	0.204432736	7.202706892	5.90E-13	8.36E-11	C1QTNF1	protein_coding
ENSG00000174032	325.3116612	-0.236176425	0.078769806	-2.998311646	0.002714799	0.024142499	SLC25A30	protein_coding
ENSG00000174080	79.5765688	-0.614301295	0.164127835	-3.742822149	0.000181965	0.002812381	CTSF	protein_coding
ENSG00000174243	728.18203	0.215877103	0.061659381	3.501123409	0.000463301	0.005999253	DDX23	protein_coding
ENSG00000174282	458.7757306	-0.329278879	0.090265749	-3.647882864	0.00026441	0.003820991	ZBTB4	protein_coding
ENSG00000174306	142.0864825	-0.306213441	0.110502399	-2.771102208	0.005586689	0.041658018	ZHX3	protein_coding
ENSG00000174370	894.0985135	-0.382917257	0.134715807	-2.842407767	0.004477418	0.03524138	C11orf45	protein_coding
ENSG00000174516	76.18631466	-0.44159635	0.140368199	-3.145985719	0.001655281	0.016355658	PELI3	protein_coding
ENSG00000174606	161.0735892	0.314237363	0.103878371	3.025050944	0.002485913	0.022508723	ANGEL2	protein_coding
ENSG00000174837	18.50971034	1.017247808	0.201490616	5.048611337	4.45E-07	1.63E-05	ADGRE1	protein_coding
ENSG00000174839	262.2652714	0.269447022	0.079184998	3.402753404	0.000667105	0.008026918	DENND6A	protein_coding
ENSG00000174938	260.8642402	-0.328720147	0.108330066	-3.034431341	0.002409896	0.021971166	SEZ6L2	protein_coding
ENSG00000174943	116.0214753	0.315367489	0.112621385	2.800245152	0.005106381	0.038838059	KCTD13	protein_coding
ENSG00000174946	47.92448713	0.665556751	0.19666876	3.384150856	0.000713988	0.008513065	GPR171	protein_coding
ENSG00000175040	308.7315767	1.279002162	0.14354794	8.909930458	5.11E-19	2.11E-16	CHST2	protein_coding
ENSG00000175130	126.2607106	0.684066037	0.178090052	3.841124358	0.000122472	0.002011186	MARCKSL1	protein_coding
ENSG00000175137	395.3337207	-0.293119376	0.084312947	-3.476564225	0.000507883	0.006466441	SH3BP5L	protein_coding
ENSG00000175155	278.2753651	0.251155866	0.090897618	2.763063219	0.005726167	0.04242818	YPEL2	protein_coding
ENSG00000175175	23.16289452	-0.529306904	0.18863963	-2.805915717	0.005017381	0.038363058	PPM1E	protein_coding
ENSG00000175193	376.4545132	-0.216731776	0.074349828	-2.915027256	0.003556575	0.029588322	PARL	protein_coding
ENSG00000175274	613.5282303	-0.646391833	0.068255801	-9.470137713	2.79E-21	1.44E-18	TP53I11	protein_coding
ENSG00000175283	160.7398718	0.235906731	0.081006688	2.912188333	0.003589062	0.029756472	DOLK	protein_coding
ENSG00000175287	16.7781246	-0.611342158	0.198698067	-3.076739324	0.002092782	0.019702148	PHYHD1	protein_coding
ENSG00000175348	952.5848527	-0.186939462	0.059726838	-3.129907218	0.001748615	0.017050161	TMEM9B	protein_coding
ENSG00000175354	425.4822847	0.230809866	0.084301918	2.737895801	0.006183366	0.044884629	PTPN2	protein_coding
ENSG00000175356	24.59488945	-0.660712944	0.1861347	-3.549649499	0.000385744	0.005180662	SCUBE2	protein_coding
ENSG00000175463	272.839056	-0.432864859	0.139808536	-3.096126122	0.001960669	0.018616054	TBC1D10C	protein_coding
ENSG00000175505	136.8675956	0.96533684	0.125960491	7.663806592	1.81E-14	3.48E-12	CLCF1	protein_coding
ENSG00000175538	282.1821668	-0.426714673	0.120744588	-3.534027323	0.000409279	0.005421162	KCNE3	protein_coding
ENSG00000175567	1443.51358	-0.30186424	0.076880563	-3.926405167	8.62E-05	0.001495841	UCP2	protein_coding
ENSG00000175782	228.9919518	0.50938127	0.095322395	5.343773311	9.10E-08	4.36E-06	SLC35E3	protein_coding
ENSG00000175806	176.8053096	-0.371721032	0.106361186	-3.494893648	0.000474251	0.006113646	MSRA	protein_coding
ENSG00000175866	429.2868576	-0.28088891	0.097681525	-2.875558206	0.004033138	0.032379374	BAIAP2	protein_coding
ENSG00000176046	176.3053561	-0.573450959	0.190680086	-3.007398262	0.002634943	0.023519186	NUPR1	protein_coding
ENSG00000176155	316.723255	0.555805957	0.114981518	4.833872164	1.34E-06	4.22E-05	CCDC57	protein_coding
ENSG00000176222	9.215623191	-0.596790761	0.205073419	-2.910132202	0.003612759	0.029884362	ZNF404	protein_coding
ENSG00000176438	240.0244399	-0.373640981	0.125548115	-2.976077977	0.002919606	0.025601474	SYNE3	protein_coding
ENSG00000176454	136.9523262	-0.544992591	0.111186513	-4.901606994	9.51E-07	3.11E-05	LPCAT4	protein_coding
ENSG00000176490	155.5460397	-0.563355975	0.128677263	-4.378053754	1.20E-05	0.000281369	DIRAS1	protein_coding
ENSG00000176533	18.90335629	-0.66613477	0.198949326	-3.348263521	0.000813196	0.009371214	GNG7	protein_coding
ENSG00000176783	556.954226	-0.24749171	0.072174668	-3.429066154	0.000605662	0.007411024	RUFY1	protein_coding
ENSG00000176915	800.3136181	0.329361052	0.065675213	5.014997812	5.30E-07	1.89E-05	ANKLE2	protein_coding
ENSG00000176928	23.66664383	0.78566628	0.196759638	3.993025638	6.52E-05	0.001179873	GCNT4	protein_coding
ENSG00000176974	96.46152335	-0.734160042	0.146397014	-5.014856668	5.31E-07	1.89E-05	SHMT1	protein_coding
ENSG00000177042	75.58804043	-0.383359165	0.133971191	-2.861504485	0.004216355	0.033515155	TMEM80	protein_coding
ENSG00000177301	21.04959375	0.533933148	0.190958317	2.796071712	0.005172792	0.039148725	KCNA2	protein_coding
ENSG00000177374	48.7665044	0.818408921	0.198014642	4.133072754	3.58E-05	0.000716436	HIC1	protein_coding
ENSG00000177469	585.1360046	-0.233757998	0.067698983	-3.45290265	0.000554589	0.00692087	PTRF	protein_coding
ENSG00000177575	799.9333591	-0.899184756	0.191962725	-4.684163335	2.81E-06	8.12E-05	CD163	protein_coding
ENSG00000177606	2521.656272	0.273762084	0.092060426	2.973721668	0.002942118	0.025735313	JUN	protein_coding
ENSG00000177614	155.4759076	-0.872878917	0.156589431	-5.574315661	2.49E-08	1.37E-06	PGBD5	protein_coding
ENSG00000177663	2925.870063	-0.328367038	0.066394156	-4.94572199	7.59E-07	2.54E-05	IL17RA	protein_coding
ENSG00000177732	16.34713388	-0.755216784	0.198472658	-3.805142694	0.000141722	0.002262897	SOX12	protein_coding
ENSG00000177791	155.1222058	-0.370777628	0.128487008	-2.885720781	0.003905184	0.031597884	MYOZ1	protein_coding
ENSG00000177879	779.319943	-0.281611617	0.07251547	-3.883469493	0.000102976	0.001732378	AP3S1	protein_coding
ENSG00000178078	55.95274783	0.661893964	0.178238021	3.713539677	0.00020438	0.003079772	STAP2	protein_coding
ENSG00000178082	6.785434865	0.59789557	0.204939706	2.917421823	0.003529381	0.029430517	TWF1P1	processed_pseudogene
ENSG00000178104	2294.846211	0.210685457	0.076607469	2.750194726	0.005955986	0.043779223	PDE4DIP	protein_coding
ENSG00000178146	9.112373708	0.727488461	0.203066373	3.582515659	0.000340301	0.004687982	RP1-232L22__B.1	processed_pseudogene
ENSG00000178199	87.49897378	0.499923933	0.144643615	3.456246107	0.000547755	0.006871187	ZC3H12D	protein_coding
ENSG00000178385	102.1567736	0.590988187	0.179582886	3.290893689	0.000998696	0.011025334	PLEKHM3	protein_coding
ENSG00000178562	56.13489387	0.426562154	0.154803372	2.755509444	0.005860081	0.043226221	CD28	protein_coding
ENSG00000178573	670.2647624	-0.640368655	0.130893231	-4.892297695	9.97E-07	3.23E-05	MAF	protein_coding
ENSG00000178585	131.7936821	-0.550550517	0.120989213	-4.550409933	5.35E-06	0.000140423	CTNNBIP1	protein_coding
ENSG00000178607	307.5288685	0.41089846	0.093652539	4.387478055	1.15E-05	0.000270332	ERN1	protein_coding
ENSG00000178694	153.2864986	0.347270508	0.103847288	3.344049844	0.000825649	0.009476929	NSUN3	protein_coding
ENSG00000178695	1539.155406	-0.365323714	0.086680642	-4.214594002	2.50E-05	0.000526353	KCTD12	protein_coding
ENSG00000178718	112.6197293	-0.507632389	0.107996321	-4.700460021	2.60E-06	7.56E-05	RPP25	protein_coding
ENSG00000178761	269.0207002	-0.230091253	0.074056222	-3.106980719	0.001890087	0.018104645	FAM219B	protein_coding
ENSG00000178789	706.3593139	0.618932447	0.169081002	3.660567658	0.000251657	0.003669724	CD300LB	protein_coding
ENSG00000178802	219.6959817	-0.267729985	0.091754563	-2.917892862	0.003524054	0.029418902	MPI	protein_coding
ENSG00000178860	1260.643543	1.092364336	0.112544929	9.706028955	2.84E-22	1.52E-19	MSC	protein_coding
ENSG00000179163	1662.175676	-0.730730936	0.141292133	-5.171773679	2.32E-07	9.41E-06	FUCA1	protein_coding
ENSG00000179218	14309.75075	-0.213151769	0.06823552	-3.123765574	0.001785527	0.017321821	CALR	protein_coding
ENSG00000179300	15.63403376	0.777162773	0.197648957	3.932035799	8.42E-05	0.001470049	ZCCHC5	protein_coding
ENSG00000179335	267.021279	0.238991922	0.076249426	3.134343866	0.001722389	0.01686855	CLK3	protein_coding
ENSG00000179348	11.90977039	0.743130394	0.203744321	3.647367401	0.000264941	0.003824837	GATA2	protein_coding
ENSG00000179362	58.73855214	1.572133775	0.171389641	9.172863475	4.61E-20	2.22E-17	HMGN2P46	transcribed_processed_pseudogene
ENSG00000179454	198.8135036	0.471326932	0.118552794	3.975671223	7.02E-05	0.001255181	KLHL28	protein_coding
ENSG00000179761	49.14261216	0.847212918	0.17840301	4.748871204	2.05E-06	6.15E-05	PIPOX	protein_coding
ENSG00000179820	566.0558155	-0.48235189	0.11897319	-4.054290631	5.03E-05	0.000951168	MYADM	protein_coding
ENSG00000180061	241.1750459	0.395785052	0.125303081	3.158621864	0.00158517	0.015799233	TMEM150B	protein_coding
ENSG00000180304	1570.349623	0.311299146	0.054730687	5.687835543	1.29E-08	7.65E-07	OAZ2	protein_coding
ENSG00000180316	9.354217183	1.074829669	0.202868144	5.298168783	1.17E-07	5.35E-06	PNPLA1	protein_coding
ENSG00000180354	111.193028	-0.70571027	0.139744881	-5.049990135	4.42E-07	1.62E-05	MTURN	protein_coding
ENSG00000180539	22.17171895	-0.772394813	0.190190186	-4.061170702	4.88E-05	0.000929648	C9orf139	antisense
ENSG00000180758	101.6946894	0.691202512	0.13553361	5.099860563	3.40E-07	1.30E-05	GPR157	protein_coding
ENSG00000180767	99.31443277	-0.972135828	0.18012065	-5.397137009	6.77E-08	3.32E-06	CHST13	protein_coding
ENSG00000180773	295.8952192	0.322236487	0.088633146	3.635620531	0.000277312	0.003971695	SLC36A4	protein_coding
ENSG00000180834	48.59930503	-0.435027212	0.148444631	-2.930568855	0.00338342	0.028602069	MAP6D1	protein_coding
ENSG00000180891	303.3700617	-0.375996534	0.087546368	-4.294827308	1.75E-05	0.000387494	CUEDC1	protein_coding
ENSG00000180901	318.0856187	-0.212581217	0.074931875	-2.836993175	0.004554059	0.035650433	KCTD2	protein_coding
ENSG00000180964	299.2734234	-0.308913039	0.087006244	-3.550469747	0.000384544	0.005169349	TCEAL8	protein_coding
ENSG00000180998	6.704338666	-0.596291209	0.202899721	-2.93884687	0.003294358	0.028026735	GPR137C	protein_coding
ENSG00000181045	1303.704024	-0.712967365	0.105755721	-6.741643461	1.57E-11	1.65E-09	SLC26A11	protein_coding
ENSG00000181381	1117.706978	0.477805364	0.11401135	4.190857855	2.78E-05	0.000577005	DDX60L	protein_coding
ENSG00000181467	916.5460929	-0.509456203	0.069261875	-7.355506992	1.90E-13	2.92E-11	RAP2B	protein_coding
ENSG00000181631	11.37558387	-0.629047636	0.202761667	-3.102399219	0.001919589	0.018313652	P2RY13	protein_coding
ENSG00000181634	208.3559583	0.847610612	0.205492278	4.124780841	3.71E-05	0.000738649	TNFSF15	protein_coding
ENSG00000181704	474.7130856	0.196525389	0.055216304	3.559191312	0.000371998	0.005039826	YIPF6	protein_coding
ENSG00000181744	165.4618108	-0.252399615	0.08506135	-2.967265566	0.003004613	0.026007141	C3orf58	protein_coding
ENSG00000181754	49.92187045	-0.52443386	0.176434488	-2.972399936	0.002954815	0.025738416	AMIGO1	protein_coding
ENSG00000181773	8.559323523	0.562299512	0.201083787	2.796344356	0.00516843	0.039148725	GPR3	protein_coding
ENSG00000182054	1239.915533	-0.286627315	0.060678221	-4.723726388	2.32E-06	6.90E-05	IDH2	protein_coding
ENSG00000182208	217.4445508	0.418792026	0.139500551	3.002081512	0.002681404	0.02388962	MOB2	protein_coding
ENSG00000182220	10479.73611	-0.324170629	0.061447536	-5.27556763	1.32E-07	5.90E-06	ATP6AP2	protein_coding
ENSG00000182287	922.3931141	-0.233289118	0.084586276	-2.758002006	0.005815584	0.042965749	AP1S2	protein_coding
ENSG00000182446	1167.302363	0.289926159	0.05192585	5.58346487	2.36E-08	1.30E-06	NPLOC4	protein_coding
ENSG00000182463	4.623166099	0.585997702	0.194384016	3.01463934	0.00257285	0.023093326	TSHZ2	protein_coding
ENSG00000182481	831.3856556	0.220274847	0.0751671	2.930468885	0.003384509	0.028602069	KPNA2	protein_coding
ENSG00000182487	415.160578	0.914464633	0.161403172	5.665716609	1.46E-08	8.50E-07	NCF1B	transcribed_unprocessed_pseudogene
ENSG00000182511	259.719422	-0.446176556	0.104658016	-4.263185709	2.02E-05	0.000437948	FES	protein_coding
ENSG00000182512	246.387911	-0.234868671	0.086167326	-2.725727746	0.00641599	0.046220073	GLRX5	protein_coding
ENSG00000182534	406.4769591	-0.259197906	0.083762379	-3.094442983	0.001971828	0.018697435	MXRA7	protein_coding
ENSG00000182541	389.57724	0.577458613	0.126915006	4.549963233	5.37E-06	0.000140466	LIMK2	protein_coding
ENSG00000182670	1361.659874	-0.41075025	0.091865242	-4.471225916	7.78E-06	0.000194445	TTC3	protein_coding
ENSG00000182704	415.8153291	0.288709061	0.082750348	3.488916591	0.000484982	0.00621381	TSKU	protein_coding
ENSG00000182718	20281.91774	-0.315246169	0.060306296	-5.227417199	1.72E-07	7.35E-06	ANXA2	protein_coding
ENSG00000182782	170.186297	0.833018828	0.191694898	4.345545111	1.39E-05	0.000321229	HCAR2	protein_coding
ENSG00000182796	106.2359945	-0.318163555	0.113661684	-2.799215571	0.005122693	0.038900699	TMEM198B	unitary_pseudogene
ENSG00000182810	205.1864668	-0.239391514	0.084745101	-2.824841927	0.004730395	0.036692932	DDX28	protein_coding
ENSG00000182944	1428.288307	0.217167675	0.04914092	4.41928391	9.90E-06	0.000238308	EWSR1	protein_coding
ENSG00000182957	1307.713923	0.558150283	0.127969226	4.361597708	1.29E-05	0.000299977	SPATA13	protein_coding
ENSG00000183018	25.88533991	-0.611046304	0.20523614	-2.977284129	0.002908144	0.025516444	SPNS2	protein_coding
ENSG00000183020	446.8574002	-0.244957177	0.082385657	-2.973298819	0.002946175	0.025735313	AP2A2	protein_coding
ENSG00000183044	189.2976246	-0.462227359	0.100536971	-4.597585894	4.27E-06	0.00011502	ABAT	protein_coding
ENSG00000183049	93.77413678	-0.904918044	0.145228565	-6.230992142	4.63E-10	3.81E-08	CAMK1D	protein_coding
ENSG00000183077	73.38590854	-0.49194772	0.13182599	-3.731796127	0.000190119	0.00291109	AFMID	protein_coding
ENSG00000183092	38.78750465	0.479554124	0.177766301	2.697666102	0.006982744	0.049164153	BEGAIN	protein_coding
ENSG00000183307	94.64586575	-0.697702244	0.136656086	-5.105533656	3.30E-07	1.27E-05	CECR6	protein_coding
ENSG00000183484	197.4572217	0.861606948	0.162868263	5.290207765	1.22E-07	5.55E-06	GPR132	protein_coding
ENSG00000183576	1032.159195	-0.231366852	0.056668653	-4.082801299	4.45E-05	0.000865428	SETD3	protein_coding
ENSG00000183578	34.71311496	-0.954680985	0.165567237	-5.766122585	8.11E-09	5.14E-07	TNFAIP8L3	protein_coding
ENSG00000183813	59.16273314	0.737019637	0.176034826	4.186783107	2.83E-05	0.000585775	CCR4	protein_coding
ENSG00000183826	176.0766177	0.38756251	0.099453085	3.896938025	9.74E-05	0.001662062	BTBD9	protein_coding
ENSG00000183943	969.658249	-0.330598546	0.084459221	-3.914297831	9.07E-05	0.001559808	PRKX	protein_coding
ENSG00000184014	369.5302281	0.794605002	0.133716973	5.94243934	2.81E-09	1.94E-07	DENND5A	protein_coding
ENSG00000184216	1272.346803	-0.25188475	0.072914145	-3.45453889	0.000551235	0.00690884	IRAK1	protein_coding
ENSG00000184371	4166.887441	0.698732759	0.105056698	6.651006309	2.91E-11	2.90E-09	CSF1	protein_coding
ENSG00000184545	48.49867905	1.032498	0.172993451	5.968422469	2.40E-09	1.66E-07	DUSP8	protein_coding
ENSG00000184557	640.6153324	0.96519138	0.191012014	5.053040176	4.35E-07	1.60E-05	SOCS3	protein_coding
ENSG00000184588	711.1021324	0.805816288	0.191336062	4.211523324	2.54E-05	0.00053124	PDE4B	protein_coding
ENSG00000184640	2885.110761	-0.363735819	0.06157517	-5.907183332	3.48E-09	2.37E-07	2023-09-09	protein_coding
ENSG00000184792	86.7357191	-0.52776018	0.167086657	-3.158601583	0.001585281	0.015799233	OSBP2	protein_coding
ENSG00000184831	323.6997236	0.656156886	0.096197193	6.820956698	9.04E-12	1.02E-09	APOO	protein_coding
ENSG00000184887	312.8247362	-0.348029853	0.071286217	-4.882147849	1.05E-06	3.38E-05	BTBD6	protein_coding
ENSG00000184900	834.1376936	-0.260193996	0.050972346	-5.104610952	3.31E-07	1.27E-05	SUMO3	protein_coding
ENSG00000184922	1058.547475	0.293640105	0.071314458	4.11753962	3.83E-05	0.000758061	FMNL1	protein_coding
ENSG00000184992	443.3034762	-0.262872806	0.089763404	-2.928507566	0.003405935	0.02871597	BRI3BP	protein_coding
ENSG00000185022	1125.581803	0.438238699	0.082604743	5.305248627	1.13E-07	5.19E-06	MAFF	protein_coding
ENSG00000185070	383.31392	-0.302931846	0.092113526	-3.288679317	0.001006586	0.011095485	FLRT2	protein_coding
ENSG00000185090	57.18609238	-0.410355084	0.143002224	-2.86957134	0.004110286	0.032886993	MANEAL	protein_coding
ENSG00000185215	2554.504441	0.386611963	0.122876959	3.146334082	0.00165331	0.016353175	TNFAIP2	protein_coding
ENSG00000185245	32.81197187	1.514479083	0.191165039	7.922364302	2.33E-15	5.26E-13	GP1BA	protein_coding
ENSG00000185339	627.7193548	-0.313460261	0.10829094	-2.894612059	0.003796274	0.030984814	TCN2	protein_coding
ENSG00000185432	834.7337042	-0.354233237	0.11287421	-3.138300931	0.001699303	0.016739353	METTL7A	protein_coding
ENSG00000185433	17.59072038	0.87992984	0.205264044	4.286819183	1.81E-05	0.000399274	LINC00158	lincRNA
ENSG00000185442	21.55417023	0.53523069	0.195417288	2.738911662	0.006164293	0.044876677	FAM174B	protein_coding
ENSG00000185483	7.554102088	-0.619340522	0.203399444	-3.044946976	0.002327213	0.021489176	ROR1	protein_coding
ENSG00000185567	129.9135227	-0.448121662	0.136550928	-3.281718173	0.001031767	0.011347078	AHNAK2	protein_coding
ENSG00000185634	73.32807358	0.523971953	0.176255617	2.972795775	0.002951007	0.025735313	SHC4	protein_coding
ENSG00000185669	175.6438237	-0.554317548	0.161436355	-3.433659955	0.000595491	0.007323776	SNAI3	protein_coding
ENSG00000185800	57.83612154	0.601646735	0.163979621	3.669033571	0.000243469	0.003586516	DMWD	protein_coding
ENSG00000185811	870.4028034	-0.249155614	0.071299411	-3.494497489	0.000474955	0.006117269	IKZF1	protein_coding
ENSG00000185896	5328.849168	-0.144116757	0.042890263	-3.360127568	0.000779065	0.009095656	LAMP1	protein_coding
ENSG00000185905	141.4042909	-0.396588512	0.110964022	-3.574027913	0.000351531	0.004807428	C16orf54	protein_coding
ENSG00000185950	292.2107619	0.245844238	0.091128669	2.697770544	0.006980554	0.049164153	IRS2	protein_coding
ENSG00000185973	149.353484	-0.291185711	0.103301502	-2.818794546	0.004820436	0.037210792	TMLHE	protein_coding
ENSG00000186132	54.62635253	-0.514582857	0.139658269	-3.684585671	0.000229075	0.003405723	C2orf76	protein_coding
ENSG00000186174	257.2590878	0.576691878	0.131851064	4.373812835	1.22E-05	0.000285501	BCL9L	protein_coding
ENSG00000186188	45.4034648	-1.211470493	0.198633981	-6.099009264	1.07E-09	8.07E-08	FFAR4	protein_coding
ENSG00000186198	90.94211449	0.671286835	0.184418739	3.64001424	0.000272623	0.003916177	SLC51B	protein_coding
ENSG00000186205	125.8607624	-0.738282128	0.146064436	-5.054496131	4.32E-07	1.59E-05	2023-03-01	protein_coding
ENSG00000186281	221.1763533	-0.469779105	0.144579033	-3.249289312	0.001156937	0.012371523	GPAT2	protein_coding
ENSG00000186298	1310.079763	-0.171000854	0.057043332	-2.997736065	0.002719931	0.024158405	PPP1CC	protein_coding
ENSG00000186318	419.906197	-0.462010944	0.128885056	-3.584674274	0.000337499	0.004653817	BACE1	protein_coding
ENSG00000186350	1422.75253	-0.338010105	0.070050994	-4.825200674	1.40E-06	4.38E-05	RXRA	protein_coding
ENSG00000186377	48.15275762	-0.45723782	0.168864907	-2.70771369	0.006774844	0.0479918	CYP4X1	protein_coding
ENSG00000186451	28.08924638	-0.684511022	0.189396941	-3.614160925	0.000301322	0.004239924	SPATA12	protein_coding
ENSG00000186594	189.2139396	0.525952083	0.111829201	4.703173044	2.56E-06	7.48E-05	MIR22HG	lincRNA
ENSG00000186635	4417.737323	0.194849221	0.046504476	4.189902569	2.79E-05	0.000578609	ARAP1	protein_coding
ENSG00000186648	162.9792928	0.650199579	0.169557763	3.83467891	0.000125728	0.002050679	LRRC16B	protein_coding
ENSG00000186716	494.8870962	0.239884985	0.08306324	2.887980101	0.003877244	0.03144223	BCR	protein_coding
ENSG00000186810	52.64084058	0.58616361	0.180992644	3.238604606	0.00120116	0.012782002	CXCR3	protein_coding
ENSG00000186815	832.0236727	-0.304681937	0.07819948	-3.896214355	9.77E-05	0.001665067	TPCN1	protein_coding
ENSG00000186827	163.5689837	0.915957918	0.170325586	5.377688354	7.54E-08	3.67E-06	TNFRSF4	protein_coding
ENSG00000186891	203.8451191	0.746055604	0.175752296	4.24492664	2.19E-05	0.000468832	TNFRSF18	protein_coding
ENSG00000186918	105.059445	-0.679727565	0.116766573	-5.821251321	5.84E-09	3.82E-07	ZNF395	protein_coding
ENSG00000187098	1526.072716	-0.217267738	0.069305468	-3.134929217	0.001718956	0.016852531	MITF	protein_coding
ENSG00000187109	2550.001022	-0.207427113	0.072641839	-2.855477168	0.004297221	0.034026928	NAP1L1	protein_coding
ENSG00000187164	1128.27873	-0.286584591	0.098106193	-2.921167171	0.003487227	0.029213861	SHTN1	protein_coding
ENSG00000187210	104.2256964	-0.853407174	0.152567185	-5.593648308	2.22E-08	1.24E-06	GCNT1	protein_coding
ENSG00000187474	854.6848082	-0.499761822	0.164490753	-3.038236572	0.002379671	0.021778733	FPR3	protein_coding
ENSG00000187676	94.30728238	-0.706763514	0.107535085	-6.572399239	4.95E-11	4.77E-09	B3GLCT	protein_coding
ENSG00000187688	2480.206745	-0.19187782	0.068506411	-2.80087391	0.005096443	0.038782883	TRPV2	protein_coding
ENSG00000187764	398.0262235	0.380936858	0.13590456	2.802973329	0.005063386	0.038612658	SEMA4D	protein_coding
ENSG00000187808	33.84203416	-0.816311349	0.166760211	-4.895120633	9.82E-07	3.19E-05	SOWAHD	protein_coding
ENSG00000188060	222.7312163	-0.595782107	0.125135102	-4.761110982	1.93E-06	5.81E-05	RAB42	protein_coding
ENSG00000188191	74.60896432	-0.381166948	0.140491821	-2.713089943	0.006665901	0.047429314	PRKAR1B	protein_coding
ENSG00000188215	203.9460171	0.338199253	0.116096595	2.91308503	0.003578771	0.029688189	DCUN1D3	protein_coding
ENSG00000188313	504.3494538	0.43089897	0.159989212	2.693300166	0.007074854	0.049630446	PLSCR1	protein_coding
ENSG00000188372	38.18379726	0.888990087	0.192299248	4.622951441	3.78E-06	0.000103937	ZP3	protein_coding
ENSG00000188522	146.7937515	0.386112755	0.119536104	3.230093181	0.001237499	0.013062889	FAM83G	protein_coding
ENSG00000188549	58.46108942	-0.499075513	0.159831772	-3.122505034	0.00179319	0.017368227	C15orf52	protein_coding
ENSG00000188613	211.4262978	0.733278493	0.11265877	6.508845164	7.57E-11	7.11E-09	NANOS1	protein_coding
ENSG00000188676	6.191190339	0.931079547	0.200412577	4.645813953	3.39E-06	9.45E-05	IDO2	protein_coding
ENSG00000188707	106.729081	0.683214887	0.1529894	4.46576618	7.98E-06	0.000198441	ZBED6CL	protein_coding
ENSG00000188747	20.95149256	-0.585722757	0.192854348	-3.037124979	0.002388464	0.021831558	NOXA1	protein_coding
ENSG00000188785	52.65189139	-0.384265418	0.138333932	-2.777810284	0.005472656	0.040934448	ZNF548	protein_coding
ENSG00000188786	651.7553771	0.291375393	0.100935837	2.886738759	0.003892573	0.031513485	MTF1	protein_coding
ENSG00000188906	1063.108302	0.4109393	0.13877804	2.961126283	0.003065162	0.02638905	LRRK2	protein_coding
ENSG00000188921	326.5702552	-0.23135101	0.080899142	-2.859746155	0.004239802	0.033683004	HACD4	protein_coding
ENSG00000189079	218.721764	0.465207943	0.122363111	3.801864307	0.000143611	0.002278077	ARID2	protein_coding
ENSG00000196154	2839.94584	-0.433197701	0.149888916	-2.890124982	0.003850887	0.03129724	S100A4	protein_coding
ENSG00000196155	29.18356129	-0.491832764	0.165964625	-2.963479504	0.003041823	0.026256139	PLEKHG4	protein_coding
ENSG00000196189	405.2288939	1.091337549	0.111441927	9.792881203	1.21E-22	7.27E-20	SEMA4A	protein_coding
ENSG00000196352	492.6259898	0.417910663	0.131081674	3.188170023	0.001431763	0.014642497	CD55	protein_coding
ENSG00000196358	10.5302029	0.67438353	0.20535373	3.284009154	0.001023416	0.011263811	NTNG2	protein_coding
ENSG00000196371	362.2102104	0.440075379	0.083715864	5.256773998	1.47E-07	6.44E-06	FUT4	protein_coding
ENSG00000196372	224.0230907	-0.349350616	0.104459775	-3.344355433	0.00082474	0.009474021	ASB13	protein_coding
ENSG00000196405	2971.814361	-0.406013156	0.08908087	-4.557804129	5.17E-06	0.000136064	EVL	protein_coding
ENSG00000196502	144.5489243	-0.404160149	0.114571698	-3.527574063	0.000419386	0.005529702	SULT1A1	protein_coding
ENSG00000196507	107.7938797	-0.54475522	0.123530935	-4.409868844	1.03E-05	0.00024788	TCEAL3	protein_coding
ENSG00000196510	576.0708993	-0.311934503	0.066903397	-4.662461346	3.12E-06	8.89E-05	ANAPC7	protein_coding
ENSG00000196562	205.8753405	-0.419049001	0.149076143	-2.810972924	0.004939194	0.037905627	SULF2	protein_coding
ENSG00000196576	3448.098902	-0.2639902	0.082591118	-3.196350972	0.001391777	0.014335403	PLXNB2	protein_coding
ENSG00000196611	7.150655461	0.504410765	0.175910895	2.867421967	0.004138308	0.033021919	MMP1	protein_coding
ENSG00000196628	195.2501255	0.430445292	0.152952988	2.814232648	0.004889383	0.037603232	TCF4	protein_coding
ENSG00000196712	392.2849603	0.329879613	0.122508488	2.692708217	0.007087427	0.04966679	NF1	protein_coding
ENSG00000196715	606.189533	-0.292677769	0.076422735	-3.829721203	0.000128289	0.002080693	VKORC1L1	protein_coding
ENSG00000196781	193.3101347	0.351615861	0.116288832	3.023642551	0.002497513	0.022571335	TLE1	protein_coding
ENSG00000196839	179.1968303	0.955820508	0.154421741	6.189675776	6.03E-10	4.87E-08	ADA	protein_coding
ENSG00000196878	111.1026911	0.62224627	0.127303755	4.887886204	1.02E-06	3.30E-05	LAMB3	protein_coding
ENSG00000196950	583.9366279	-0.481294358	0.101401045	-4.746443779	2.07E-06	6.21E-05	SLC39A10	protein_coding
ENSG00000196975	1372.340707	-0.255436858	0.060836251	-4.198760691	2.68E-05	0.000559647	ANXA4	protein_coding
ENSG00000197016	43.69884369	-0.401151004	0.137941954	-2.908114543	0.003636151	0.03000915	ZNF470	protein_coding
ENSG00000197063	529.482672	0.269478143	0.077139572	3.493383959	0.00047694	0.006131907	MAFG	protein_coding
ENSG00000197119	537.404388	-0.377142184	0.12184042	-3.095378229	0.001965621	0.01865081	SLC25A29	protein_coding
ENSG00000197122	1933.38294	0.347825525	0.10136604	3.431381221	0.000600516	0.007373031	SRC	protein_coding
ENSG00000197142	1058.730298	0.372275631	0.055157454	6.749325869	1.49E-11	1.58E-09	ACSL5	protein_coding
ENSG00000197147	771.5237618	0.489204414	0.145862252	3.353879478	0.000796871	0.00924946	LRRC8B	protein_coding
ENSG00000197170	549.0675228	0.232024527	0.073830742	3.142654663	0.001674232	0.016503637	PSMD12	protein_coding
ENSG00000197217	446.6831283	0.245511623	0.069291719	3.543159641	0.000395363	0.005294198	ENTPD4	protein_coding
ENSG00000197302	169.2026859	0.259617844	0.092415296	2.809251882	0.004965678	0.038048256	ZNF720	protein_coding
ENSG00000197343	595.343272	0.234464456	0.076382724	3.069600589	0.002143452	0.02005178	ZNF655	protein_coding
ENSG00000197355	302.8098875	-0.276243456	0.094717094	-2.916511089	0.003539701	0.029499553	UAP1L1	protein_coding
ENSG00000197381	231.6022393	-0.293807692	0.084548016	-3.475039477	0.000510778	0.006497584	ADARB1	protein_coding
ENSG00000197448	1404.085519	-0.321827332	0.065364612	-4.923571365	8.50E-07	2.80E-05	GSTK1	protein_coding
ENSG00000197471	1656.22526	-0.539720547	0.098929797	-5.455591354	4.88E-08	2.47E-06	SPN	protein_coding
ENSG00000197536	86.97231731	0.437900768	0.152096542	2.879097471	0.003988151	0.032089512	C5orf56	protein_coding
ENSG00000197586	324.7787123	-0.464682687	0.091631963	-5.071185561	3.95E-07	1.49E-05	ENTPD6	protein_coding
ENSG00000197601	1286.609676	-0.214225475	0.068411594	-3.131420609	0.001739628	0.016974589	FAR1	protein_coding
ENSG00000197632	9.304363138	0.57418478	0.189122688	3.036043889	0.002397045	0.021882308	SERPINB2	protein_coding
ENSG00000197763	87.08726339	-0.643701887	0.152931789	-4.209078374	2.56E-05	0.000536244	TXNRD3	protein_coding
ENSG00000197766	189.1206052	-0.588110686	0.179796604	-3.270977728	0.001071764	0.01165127	CFD	protein_coding
ENSG00000197798	133.0082802	-0.291306643	0.099178899	-2.937183662	0.003312079	0.028138067	FAM118B	protein_coding
ENSG00000197852	164.8342358	-0.44446974	0.135102845	-3.289862174	0.001002365	0.011057383	FAM212B	protein_coding
ENSG00000197892	672.6360208	-0.242213061	0.075317599	-3.215889308	0.00130041	0.013637316	KIF13B	protein_coding
ENSG00000197894	826.6536337	-0.222661392	0.059203177	-3.760970324	0.000169256	0.002630012	ADH5	protein_coding
ENSG00000197965	785.9574477	0.278502007	0.073444511	3.792005716	0.000149435	0.002352388	MPZL1	protein_coding
ENSG00000197971	1046.484761	-0.698847782	0.098450072	-7.098499482	1.26E-12	1.70E-10	MBP	protein_coding
ENSG00000197993	13.51151678	-0.589938628	0.202091322	-2.919168542	0.003509664	0.029350785	KEL	protein_coding
ENSG00000198087	443.6145828	0.246407179	0.089164192	2.763521691	0.005718129	0.042419243	CD2AP	protein_coding
ENSG00000198121	363.1840953	0.47849589	0.110274724	4.339125707	1.43E-05	0.000329176	LPAR1	protein_coding
ENSG00000198157	47.97154355	-0.531222017	0.155834598	-3.408883676	0.000652293	0.007888104	HMGN5	protein_coding
ENSG00000198189	796.9582657	-0.178139249	0.062809445	-2.836185691	0.004565589	0.035721348	HSD17B11	protein_coding
ENSG00000198324	343.1143128	-0.334752014	0.091336852	-3.665026844	0.000247313	0.0036267	FAM109A	protein_coding
ENSG00000198355	1658.548147	0.498237464	0.105632649	4.716699499	2.40E-06	7.07E-05	PIM3	protein_coding
ENSG00000198467	72.08383247	-0.805438623	0.184001931	-4.377337884	1.20E-05	0.000281444	TPM2	protein_coding
ENSG00000198517	427.4961947	0.361267617	0.067705715	5.335851182	9.51E-08	4.51E-06	MAFK	protein_coding
ENSG00000198585	397.3079105	-0.264205572	0.082563729	-3.20001984	0.001374181	0.014237106	NUDT16	protein_coding
ENSG00000198598	23.92690894	-0.516703089	0.168256618	-3.070922821	0.002133983	0.019998825	MMP17	protein_coding
ENSG00000198604	907.3113113	0.231148046	0.079510869	2.907125137	0.003647672	0.030080436	BAZ1A	protein_coding
ENSG00000198722	449.9626573	-0.396437675	0.10412075	-3.807479998	0.00014039	0.002246708	UNC13B	protein_coding
ENSG00000198734	60.1907023	0.533493414	0.177332186	3.008440967	0.002625918	0.023482143	F5	protein_coding
ENSG00000198742	212.1567758	0.366526316	0.113060085	3.241871917	0.001187474	0.012664342	SMURF1	protein_coding
ENSG00000198743	1677.98873	0.48073546	0.16232302	2.961597564	0.003060475	0.026388381	SLC5A3	protein_coding
ENSG00000198785	67.10452169	-0.649690569	0.164148074	-3.957954259	7.56E-05	0.001340387	GRIN3A	protein_coding
ENSG00000198794	12.34195457	-0.766444799	0.195794115	-3.91454462	9.06E-05	0.001559808	SCAMP5	protein_coding
ENSG00000198814	769.208542	0.647581921	0.117752489	5.49951788	3.81E-08	1.98E-06	GK	protein_coding
ENSG00000198815	341.889508	0.262248372	0.077013085	3.405244349	0.000661049	0.007964135	FOXJ3	protein_coding
ENSG00000198818	668.2227315	-0.28116706	0.089047151	-3.157507622	0.001591241	0.015836791	SFT2D1	protein_coding
ENSG00000198833	2263.371022	-0.231700936	0.079411508	-2.917724928	0.003525952	0.029418902	UBE2J1	protein_coding
ENSG00000198839	124.8067125	0.332613962	0.099719553	3.335493905	0.00085148	0.009736851	ZNF277	protein_coding
ENSG00000198887	284.7766181	0.279037475	0.097245366	2.869416688	0.004112297	0.032886993	SMC5	protein_coding
ENSG00000198894	203.407525	-0.429844592	0.083121758	-5.171264468	2.33E-07	9.41E-06	CIPC	protein_coding
ENSG00000198920	101.6724106	-0.342831696	0.108299919	-3.165576661	0.001547759	0.015521625	KIAA0753	protein_coding
ENSG00000198933	281.7899969	0.33080689	0.10677004	3.098311951	0.001946264	0.018503597	TBKBP1	protein_coding
ENSG00000198959	13602.44148	0.614997056	0.090280129	6.812097629	9.62E-12	1.08E-09	TGM2	protein_coding
ENSG00000198960	82.54990125	-0.38031302	0.127896183	-2.973607281	0.002943215	0.025735313	ARMCX6	protein_coding
ENSG00000203485	830.4858334	-0.330274171	0.11281428	-2.927591889	0.003415981	0.028750345	INF2	protein_coding
ENSG00000203666	61.54564	-0.568873853	0.139927625	-4.065486373	4.79E-05	0.000919882	EFCAB2	protein_coding
ENSG00000203667	348.4666027	0.269592906	0.096634244	2.789827868	0.005273607	0.039754249	COX20	protein_coding
ENSG00000203709	48.93783008	0.527942658	0.150314972	3.512242653	0.000444342	0.005805776	C1orf132	lincRNA
ENSG00000203710	235.5564502	-0.47133012	0.13292496	-3.545836094	0.00039137	0.005246458	CR1	protein_coding
ENSG00000203747	1054.416818	-0.520654814	0.189757751	-2.743786811	0.006073497	0.044349722	FCGR3A	protein_coding
ENSG00000204131	20.58308589	-0.757690182	0.184993811	-4.095759619	4.21E-05	0.000822839	NHSL2	protein_coding
ENSG00000204136	129.6940236	-1.318732544	0.155875748	-8.460152159	2.67E-17	9.19E-15	GGTA1P	unitary_pseudogene
ENSG00000204160	553.3210002	0.498810797	0.084828077	5.880255878	4.10E-09	2.77E-07	ZDHHC18	protein_coding
ENSG00000204209	401.7707404	0.511215429	0.071136052	7.186446441	6.65E-13	9.33E-11	DAXX	protein_coding
ENSG00000204267	615.9384165	0.518536974	0.119783294	4.328959037	1.50E-05	0.000341481	TAP2	protein_coding
ENSG00000204282	94.65594931	-0.357882933	0.11326092	-3.159809517	0.001578723	0.015766502	TNRC6C-AS1	processed_transcript
ENSG00000204397	108.8106257	-0.425588733	0.137640514	-3.092030975	0.001987921	0.018825326	CARD16	protein_coding
ENSG00000204472	655.1554576	-0.400760142	0.12329781	-3.250342734	0.00115266	0.012347732	AIF1	protein_coding
ENSG00000204560	401.1949218	0.243311951	0.084834785	2.868068216	0.004129865	0.032990981	DHX16	protein_coding
ENSG00000204569	334.4085764	0.360811962	0.12240952	2.947580887	0.00320271	0.027353638	PPP1R10	protein_coding
ENSG00000204574	805.6446338	0.19499958	0.065416746	2.980881657	0.002874198	0.025264624	ABCF1	protein_coding
ENSG00000204616	80.97872861	0.863876887	0.199139499	4.338048912	1.44E-05	0.000330267	TRIM31	protein_coding
ENSG00000205133	155.2664402	-0.347307213	0.11415082	-3.042529297	0.00234599	0.021552383	TRIQK	protein_coding
ENSG00000205213	23.84455895	-0.730737902	0.204225141	-3.578099625	0.000346102	0.00475429	LGR4	protein_coding
ENSG00000205269	138.8771656	-0.528333081	0.123761341	-4.268967012	1.96E-05	0.000428685	TMEM170B	protein_coding
ENSG00000205302	1201.956599	-0.333447589	0.090427181	-3.687470799	0.000226494	0.00337082	SNX2	protein_coding
ENSG00000205423	324.8064572	-0.206409657	0.076093007	-2.712596942	0.006675825	0.047457963	CNEP1R1	protein_coding
ENSG00000205726	120.4721763	-0.633440515	0.122281732	-5.18017289	2.22E-07	9.05E-06	ITSN1	protein_coding
ENSG00000205808	86.90483995	0.347038755	0.120102634	2.889518265	0.003858326	0.031306383	PLPP6	protein_coding
ENSG00000205856	9.749404938	0.682180323	0.205151146	3.325257181	0.00088337	0.010017519	C22orf42	protein_coding
ENSG00000206337	761.3184103	0.266009759	0.093679219	2.839581288	0.004517278	0.03545855	HCP5	sense_overlapping
ENSG00000206527	544.1867386	-0.298908304	0.074609336	-4.006312322	6.17E-05	0.001126741	HACD2	protein_coding
ENSG00000211445	1944.388734	-0.416223388	0.109758741	-3.792166199	0.000149339	0.002352388	GPX3	protein_coding
ENSG00000211455	413.8395649	0.293298039	0.104030126	2.819356764	0.004812	0.037210792	STK38L	protein_coding
ENSG00000211584	829.8735825	-0.380101114	0.108342058	-3.508343114	0.000450907	0.005865039	SLC48A1	protein_coding
ENSG00000213341	566.3597132	0.178017674	0.065240478	2.728638418	0.006359639	0.045859855	CHUK	protein_coding
ENSG00000213614	1727.422549	-0.236548958	0.064965622	-3.641140516	0.000271433	0.003902963	HEXA	protein_coding
ENSG00000213699	526.1999646	-0.271561442	0.069388179	-3.913655718	9.09E-05	0.001562104	SLC35F6	protein_coding
ENSG00000213722	178.0596011	-0.800267554	0.132703172	-6.030508123	1.63E-09	1.18E-07	DDAH2	protein_coding
ENSG00000213889	64.12741534	0.388033112	0.143000957	2.713500115	0.006657655	0.047393973	PPM1N	protein_coding
ENSG00000213903	48.13914789	-0.504020428	0.141582835	-3.559897834	0.000370999	0.005034092	LTB4R	protein_coding
ENSG00000213949	63.49745066	0.611253818	0.190161881	3.21438669	0.001307235	0.01369895	ITGA1	protein_coding
ENSG00000214063	365.1831833	-0.411654646	0.139221495	-2.956832525	0.003108169	0.026704012	TSPAN4	protein_coding
ENSG00000214140	32.91187253	-0.438061172	0.160001249	-2.737860954	0.006184022	0.044884629	PRCD	protein_coding
ENSG00000214212	340.8538929	-0.522625996	0.099047339	-5.276527377	1.32E-07	5.89E-06	C19orf38	protein_coding
ENSG00000214401	34.66245297	-0.574388034	0.179827829	-3.194099814	0.001402676	0.014386141	KANSL1-AS1	antisense
ENSG00000214900	11.99638283	0.705231688	0.200605048	3.515523133	0.000438889	0.005750116	LINC01588	lincRNA
ENSG00000215154	29.56827503	0.488424251	0.166522876	2.933075996	0.003356217	0.028429482	AC141586.5	transcribed_unprocessed_pseudogene
ENSG00000215252	36.833115	0.42341574	0.15516917	2.728736262	0.006357753	0.045859855	GOLGA8B	protein_coding
ENSG00000215788	40.88871349	0.595288625	0.181560031	3.278742693	0.001042707	0.0113906	TNFRSF25	protein_coding
ENSG00000216490	23.21265058	0.491051862	0.175039306	2.805380529	0.005025721	0.038386201	IFI30	protein_coding
ENSG00000217128	355.7076543	0.35577464	0.123450416	2.881923372	0.003952558	0.031838585	FNIP1	protein_coding
ENSG00000218739	340.3567729	-0.195370473	0.071180758	-2.744709082	0.006056456	0.044293558	CEBPZOS	protein_coding
ENSG00000219481	104.8590759	-0.373959454	0.120492999	-3.103578268	0.001911957	0.018267536	NBPF1	protein_coding
ENSG00000219986	10.85018786	-0.613606163	0.2039309	-3.00889253	0.002622018	0.023476325	BTF3P7	processed_pseudogene
ENSG00000221890	34.47699773	-0.472983536	0.172074461	-2.748714322	0.005982951	0.043916626	NPTXR	protein_coding
ENSG00000221968	193.3566774	0.342805608	0.101746294	3.369219602	0.000753813	0.008885284	FADS3	protein_coding
ENSG00000222009	102.6180177	0.759365973	0.144682838	5.248486854	1.53E-07	6.72E-06	BTBD19	protein_coding
ENSG00000223509	8.239739073	-0.607601536	0.204812802	-2.966618934	0.003010939	0.026038945	RP11-632K20.7	transcribed_processed_pseudogene
ENSG00000224307	87.97650842	-0.657346395	0.127086224	-5.172444146	2.31E-07	9.41E-06	RP11-344B5.2	lincRNA
ENSG00000225331	8.921411079	0.691568044	0.205236988	3.36960725	0.000752754	0.008880038	AP001055.6	lincRNA
ENSG00000225614	53.04218124	0.53715309	0.1593574	3.370744559	0.000749653	0.008857923	ZNF469	protein_coding
ENSG00000225783	213.7729221	0.696907207	0.193622831	3.599302839	0.000319071	0.004442102	MIAT	lincRNA
ENSG00000226091	71.23202282	0.754015242	0.155789288	4.839968454	1.30E-06	4.11E-05	LINC00937	lincRNA
ENSG00000226137	341.7035568	-0.498501952	0.083323421	-5.982735032	2.19E-09	1.55E-07	BAIAP2-AS1	lincRNA
ENSG00000226281	30.05231204	-0.893164769	0.185667407	-4.810563059	1.51E-06	4.67E-05	RP1-80N2.2	lincRNA
ENSG00000227500	371.7862185	-0.241396111	0.081324523	-2.968306488	0.002994456	0.025958537	SCAMP4	protein_coding
ENSG00000227619	9.050567363	0.661044715	0.202252667	3.268410372	0.001081534	0.01172487	RP11-492E3.2	antisense
ENSG00000228013	46.59886386	0.759689749	0.190207512	3.994004973	6.50E-05	0.001177477	RP11-350G8.5	antisense
ENSG00000228192	14.60912923	0.661012962	0.202139768	3.270078761	0.001075175	0.011673449	RP11-342M1.3	antisense
ENSG00000228477	9.116819287	1.006680727	0.204261461	4.928392861	8.29E-07	2.74E-05	RP3-342P20.2	processed_pseudogene
ENSG00000229644	43.02967193	0.578500869	0.203808976	2.838446466	0.004533372	0.035507731	NAMPTP1	processed_pseudogene
ENSG00000230647	5.719355827	1.150754548	0.20079779	5.730912408	9.99E-09	6.17E-07	AC022816.2	lincRNA
ENSG00000231389	8756.523108	-0.220320757	0.081580485	-2.700655134	0.006920305	0.04883073	HLA-DPA1	protein_coding
ENSG00000231574	8.476837849	0.848480341	0.199539444	4.252193568	2.12E-05	0.000455899	KCCAT211	lincRNA
ENSG00000231808	14.50339292	0.610649361	0.198725271	3.072831944	0.002120379	0.019910755	LINC01388	lincRNA
ENSG00000231991	250.3911269	-0.493651838	0.159195181	-3.100921985	0.001929191	0.018365442	ANXA2P2	processed_pseudogene
ENSG00000232810	478.5295973	0.954288006	0.192790405	4.949872935	7.43E-07	2.50E-05	TNF	protein_coding
ENSG00000232956	127.2958425	0.516032469	0.14522481	3.553335459	0.000380379	0.005127666	SNHG15	lincRNA
ENSG00000233384	18.72520675	-0.619351249	0.195077862	-3.174892548	0.00149892	0.015105225	RP11-100E13.1	bidirectional_promoter_lncrna
ENSG00000233621	160.7729627	0.570257844	0.120981966	4.71357725	2.43E-06	7.16E-05	LINC01137	antisense
ENSG00000234456	14.56749028	0.949392306	0.205186973	4.626961906	3.71E-06	0.000102334	MAGI2-AS3	processed_transcript
ENSG00000234465	28.79600548	0.513340737	0.176650455	2.905968949	0.003661178	0.030164014	PINLYP	protein_coding
ENSG00000234883	245.0374929	0.514447189	0.168463861	3.05375399	0.002259973	0.020988993	MIR155HG	lincRNA
ENSG00000234964	34.33708714	-0.485445729	0.176203793	-2.755024292	0.005868778	0.043248194	FABP5P7	processed_pseudogene
ENSG00000235531	523.4658772	0.555476228	0.080601058	6.891674159	5.51E-12	6.53E-10	MSC-AS1	antisense
ENSG00000235831	70.34326718	0.671278337	0.134097211	5.005908262	5.56E-07	1.96E-05	BHLHE40-AS1	antisense
ENSG00000236287	311.8256103	0.236872517	0.078560878	3.015146007	0.002568556	0.023076737	ZBED5	protein_coding
ENSG00000236753	46.40804437	0.461884418	0.142987827	3.230235932	0.001236881	0.013062889	MKLN1-AS	processed_transcript
ENSG00000236882	6.034613488	0.530812748	0.194846603	2.724259694	0.006444581	0.046313344	LINC01554	lincRNA
ENSG00000239697	113.4755489	-0.551234885	0.118611891	-4.647383002	3.36E-06	9.40E-05	TNFSF12	protein_coding
ENSG00000240849	379.9143025	0.414147873	0.114518324	3.616433245	0.00029869	0.004219329	TMEM189	protein_coding
ENSG00000241399	188.5778307	-0.908306102	0.125895736	-7.214748728	5.40E-13	7.81E-11	CD302	protein_coding
ENSG00000241732	16.50506199	-0.795074203	0.194498306	-4.087820702	4.35E-05	0.00084806		.
ENSG00000241878	547.7753439	0.250995401	0.078501184	3.197345395	0.001386987	0.014296259	PISD	protein_coding
ENSG00000241973	2010.483836	-0.25550102	0.076089592	-3.357897095	0.000785378	0.00914545	PI4KA	protein_coding
ENSG00000242048	134.3861327	1.855354375	0.146318558	12.68023957	7.61E-37	2.75E-33	RP13-452N2.1	processed_transcript
ENSG00000242247	639.1794995	0.307852806	0.090955657	3.384647154	0.000712698	0.008504707	ARFGAP3	protein_coding
ENSG00000242258	30.10088752	0.614591835	0.205224039	2.994736089	0.002746824	0.024367313	LINC00996	lincRNA
ENSG00000242259	192.4931727	-0.390224195	0.090345454	-4.319245496	1.57E-05	0.000353516	C22orf39	protein_coding
ENSG00000242498	276.063536	-0.414759598	0.102108809	-4.061937489	4.87E-05	0.000927826	ARPIN	protein_coding
ENSG00000243649	108.7846148	0.584375898	0.178850143	3.267405252	0.001085382	0.011757762	CFB	protein_coding
ENSG00000243927	782.870209	0.454758423	0.123469781	3.683155646	0.000230364	0.003421373	MRPS6	protein_coding
ENSG00000243943	70.31265065	-0.406152431	0.114884162	-3.535321352	0.00040728	0.005409556	ZNF512	protein_coding
ENSG00000244165	128.412382	-0.508927013	0.152643249	-3.334094485	0.000855776	0.009768417	P2RY11	protein_coding
ENSG00000244567	88.57348777	0.746576571	0.121603007	6.139458141	8.28E-10	6.54E-08	AC096772.6	lincRNA
ENSG00000245248	37.029295	-0.696940512	0.187301568	-3.720953956	0.000198472	0.003012724	USP2-AS1	antisense
ENSG00000245848	1467.565507	-0.486905299	0.10569785	-4.606577153	4.09E-06	0.000111	CEBPA	protein_coding
ENSG00000246100	44.26562697	-0.642265086	0.158330009	-4.056496244	4.98E-05	0.000945949	LINC00900	lincRNA
ENSG00000247982	42.3267762	0.84149485	0.18558443	4.534296595	5.78E-06	0.000148349	LINC00926	lincRNA
ENSG00000248323	39.00475885	0.669407293	0.187849595	3.56352801	0.000365904	0.004978977	LUCAT1	lincRNA
ENSG00000249437	120.6299753	-1.046084382	0.135765931	-7.705058094	1.31E-14	2.62E-12	NAIP	protein_coding
ENSG00000250274	14.1678299	0.855692517	0.202047705	4.235101386	2.28E-05	0.000486919	CTB-114C7.4	lincRNA
ENSG00000250305	31.92641138	-0.432454807	0.159748961	-2.707089948	0.006787586	0.048058506	KIAA1456	protein_coding
ENSG00000250722	250.5200019	-1.547308688	0.198800125	-7.78323799	7.07E-15	1.52E-12	SEPP1	protein_coding
ENSG00000250802	15.40128116	-0.643141155	0.205115583	-3.135506058	0.001715579	0.016852531	ZBED3-AS1	antisense
ENSG00000250929	32.58490321	0.610660571	0.194777238	3.135174197	0.001717521	0.016852531	LINC01181	antisense
ENSG00000251230	66.06388629	0.947713286	0.201508908	4.703083826	2.56E-06	7.48E-05	MIR3945HG	lincRNA
ENSG00000251301	114.900905	1.349798381	0.170074282	7.936522602	2.08E-15	4.77E-13	RP11-81H14.2	lincRNA
ENSG00000251442	66.51866397	-0.518152179	0.166490533	-3.112202046	0.001856974	0.017854375	LINC01094	lincRNA
ENSG00000251562	2475.176375	0.327062362	0.092685821	3.528720555	0.000417574	0.00551083	MALAT1	lincRNA
ENSG00000253522	429.0521693	1.160714297	0.169143179	6.862318105	6.78E-12	7.83E-10	MIR3142HG	lincRNA
ENSG00000253535	6.50059827	0.7058451	0.203358963	3.470931836	0.000518656	0.006568881	RP11-624C23.1	antisense
ENSG00000253838	17.35562997	0.800721547	0.205334845	3.899589205	9.64E-05	0.001647859	RP11-44K6.2	sense_intronic
ENSG00000254087	2393.535569	0.771609792	0.086279889	8.943101338	3.78E-19	1.61E-16	LYN	protein_coding
ENSG00000254887	9.411612938	0.820382209	0.204726267	4.007215198	6.14E-05	0.001123865	CTC-378H22.1	processed_transcript
ENSG00000255150	11.59194404	0.659789128	0.202699314	3.255014111	0.001133867	0.01218254	EID3	protein_coding
ENSG00000255398	293.9862225	0.879402808	0.183232517	4.799381818	1.59E-06	4.91E-05	HCAR3	protein_coding
[truncated: 68 more rows]
