# Supplementary material for: ARL5b inhibits human rhinovirus 16 propagation and impairs macrophage-mediated bacterial clearance
Source: EMBO Rep. 2024 Feb 8;25(3):16. doi: 10.1038/s44319-024-00069-x (PMC10933434; doi:10.1038/s44319-024-00069-x)
Supplement: Supplementary file 2 — Dataset EV2 [file 44319_2024_69_MOESM2_ESM.xls]

## Sheet: Legend
Dataset EV2 - Differentially expressed genes in HRV16UV- versus MI-treated macrophages as identified by RNA sequencing analysis.

## Sheet: HRV16-UV_vs_MI
Ensembl	baseMean	log2FoldChange	lfcSE	stat	pvalue	padj	Associated Gene Name	Gene type
ENSG00000001084	5307.148643	-0.41287375	0.091584847	-4.508101113	6.54E-06	0.000165153	GCLC	protein_coding
ENSG00000001167	257.0489866	-0.189227615	0.068855251	-2.7481944	0.005992447	0.040171588	NFYA	protein_coding
ENSG00000001630	85.36649641	-0.7430548	0.169536306	-4.382865349	1.17E-05	0.000263811	CYP51A1	protein_coding
ENSG00000002834	8539.365294	-0.163614619	0.055122462	-2.968202314	0.002995471	0.024259278	LASP1	protein_coding
ENSG00000003249	7.237669278	-0.664876559	0.204541491	-3.250570615	0.001151737	0.011620241	DBNDD1	protein_coding
ENSG00000003402	2736.268768	0.578573918	0.088933562	6.505686989	7.73E-11	8.36E-09	CFLAR	protein_coding
ENSG00000003756	536.4013092	0.182442222	0.066709744	2.73486618	0.006240564	0.04122779	RBM5	protein_coding
ENSG00000004399	4929.797602	-0.235830794	0.056458527	-4.177062457	2.95E-05	0.000575391	PLXND1	protein_coding
ENSG00000004468	284.3131959	0.6761738	0.203362659	3.324965386	0.000884295	0.009468828	CD38	protein_coding
ENSG00000004799	22.1944147	-0.564995222	0.205376008	-2.751028352	0.00594085	0.039928562	PDK4	protein_coding
ENSG00000005001	8.160140758	0.714230048	0.205051671	3.483171063	0.000495512	0.005867801	PRSS22	protein_coding
ENSG00000005020	1437.809176	-0.347021384	0.077525523	-4.476221155	7.60E-06	0.000185893	SKAP2	protein_coding
ENSG00000005486	526.2679485	0.653481413	0.162604742	4.018833675	5.85E-05	0.001019622	RHBDD2	protein_coding
ENSG00000005844	1511.362347	-0.203321292	0.068422167	-2.971570482	0.002962809	0.024059607	ITGAL	protein_coding
ENSG00000005884	498.9421491	-0.897930815	0.161786423	-5.550099938	2.86E-08	1.48E-06	ITGA3	protein_coding
ENSG00000005893	3949.138225	-0.236223287	0.054418771	-4.340842045	1.42E-05	0.000314968	LAMP2	protein_coding
ENSG00000006118	448.7052205	0.869965571	0.156330585	5.564909585	2.62E-08	1.39E-06	TMEM132A	protein_coding
ENSG00000006125	1397.45055	-0.302400171	0.057745579	-5.236767509	1.63E-07	6.82E-06	AP2B1	protein_coding
ENSG00000006210	16.36803447	0.688896438	0.196620917	3.503678292	0.000458879	0.005512151	CX3CL1	protein_coding
ENSG00000006432	30.75606311	0.616505025	0.197893199	3.115342157	0.001837317	0.016557892	MAP3K9	protein_coding
ENSG00000006534	1252.269284	-0.321213645	0.075316022	-4.264877968	2.00E-05	0.000418492	ALDH3B1	protein_coding
ENSG00000006638	37.07708323	0.595698354	0.169193574	3.520809568	0.000430231	0.005220814	TBXA2R	protein_coding
ENSG00000006712	258.0945625	0.322084472	0.082524676	3.902886827	9.51E-05	0.001517501	PAF1	protein_coding
ENSG00000006747	118.904467	-0.762726884	0.197947189	-3.853183705	0.000116592	0.00179463	SCIN	protein_coding
ENSG00000007202	4065.988146	-0.363237472	0.077220089	-4.703924563	2.55E-06	7.40E-05	KIAA0100	protein_coding
ENSG00000007237	1857.773364	-0.626964265	0.109403174	-5.730768542	1.00E-08	6.08E-07	GAS7	protein_coding
ENSG00000007312	12.78253564	0.617241078	0.196986526	3.133417762	0.001727833	0.015846911	CD79B	protein_coding
ENSG00000008018	1121.465867	0.323106695	0.097788067	3.304152602	0.00095264	0.010008045	PSMB1	protein_coding
ENSG00000008086	41.39208671	-0.550019716	0.177807567	-3.093342568	0.001979155	0.017489912	CDKL5	protein_coding
ENSG00000008128	22.80815709	0.505378503	0.175366704	2.88183841	0.003953624	0.029564608	CDK11A	protein_coding
ENSG00000008283	218.9503682	-0.342405834	0.095888747	-3.570865647	0.000355803	0.004472999	CYB561	protein_coding
ENSG00000008394	2557.347152	-0.27973153	0.085492405	-3.27200446	0.001067879	0.010906013	MGST1	protein_coding
ENSG00000008441	29.27775127	-0.523468002	0.186813197	-2.802093268	0.005077219	0.035592658	NFIX	protein_coding
ENSG00000008517	308.3028713	0.823862226	0.15942624	5.16767017	2.37E-07	9.18E-06	IL32	protein_coding
ENSG00000008853	977.6554509	-0.547418875	0.098555621	-5.554415579	2.79E-08	1.46E-06	RHOBTB2	protein_coding
ENSG00000009790	131.7036055	0.468739654	0.129813977	3.610856579	0.000305187	0.003922011	TRAF3IP3	protein_coding
ENSG00000010244	1383.694143	0.153296076	0.048486689	3.161611553	0.001568987	0.014826299	ZNF207	protein_coding
ENSG00000010278	5165.773385	-0.600438082	0.09632431	-6.233505147	4.56E-10	3.94E-08	CD9	protein_coding
ENSG00000010310	31.49003375	0.553213481	0.195293915	2.832722566	0.004615342	0.03303301	GIPR	protein_coding
ENSG00000010319	23.61552268	-0.683333052	0.199993005	-3.416784766	0.000633654	0.007157427	SEMA3G	protein_coding
ENSG00000010322	310.4356573	-0.328151925	0.092391133	-3.551768613	0.000382651	0.004750883	NISCH	protein_coding
ENSG00000010327	293.6581597	-1.84483389	0.162452932	-11.35611323	6.92E-30	8.66E-27	STAB1	protein_coding
ENSG00000010610	2336.562707	-0.564042359	0.090321184	-6.244851271	4.24E-10	3.71E-08	CD4	protein_coding
ENSG00000010671	678.2141526	-0.218131095	0.058306093	-3.741137196	0.000183189	0.002613538	BTK	protein_coding
ENSG00000010803	35.8071341	-0.412132106	0.152863367	-2.69608156	0.007016049	0.044808701	SCMH1	protein_coding
ENSG00000011028	149.0985679	-0.558094808	0.136394813	-4.091759759	4.28E-05	0.000788177	MRC2	protein_coding
ENSG00000011201	82.6361127	-0.445009552	0.158436908	-2.808749282	0.004973436	0.034995753	ANOS1	protein_coding
ENSG00000011422	4099.787506	0.771371913	0.115932284	6.653642004	2.86E-11	3.49E-09	PLAUR	protein_coding
ENSG00000012124	182.1377694	-0.806018393	0.132655148	-6.076043076	1.23E-09	9.44E-08	CD22	protein_coding
ENSG00000013275	622.424113	0.193606897	0.064360016	3.008185955	0.002628123	0.021874785	PSMC4	protein_coding
ENSG00000013288	1032.082368	-0.207350451	0.060709331	-3.415462608	0.000636738	0.007181464	MAN2B2	protein_coding
ENSG00000013374	1100.528128	0.269988647	0.093368756	2.891638036	0.003832392	0.02885916	NUB1	protein_coding
ENSG00000013441	503.2588022	0.332611788	0.114150074	2.913811409	0.003570455	0.027416909	CLK1	protein_coding
ENSG00000013523	861.8436214	-0.236993128	0.078737163	-3.009927206	0.002613103	0.021797139	ANGEL1	protein_coding
ENSG00000013583	506.6103234	-0.303662461	0.087051728	-3.488299061	0.000486104	0.005777485	HEBP1	protein_coding
ENSG00000013619	40.586486	0.571941046	0.16659527	3.433116954	0.000596685	0.006868961	MAMLD1	protein_coding
ENSG00000014257	306.9718567	0.707886301	0.200108349	3.537515066	0.000403911	0.004977815	ACPP	protein_coding
ENSG00000014641	3210.490196	-0.196017896	0.061530022	-3.185727726	0.001443904	0.013902248	MDH1	protein_coding
ENSG00000015133	368.466181	-0.490786033	0.105302699	-4.660716564	3.15E-06	8.80E-05	CCDC88C	protein_coding
ENSG00000015475	1285.047966	0.932966454	0.079531547	11.73077212	8.86E-32	1.90E-28	BID	protein_coding
ENSG00000017483	10.86337236	0.601248733	0.204825403	2.935420724	0.003330957	0.025995309	SLC38A5	protein_coding
ENSG00000017797	1111.803638	-0.251858281	0.064503046	-3.904595131	9.44E-05	0.001508425	RALBP1	protein_coding
ENSG00000018510	890.5451431	-0.394933904	0.087804422	-4.497881707	6.86E-06	0.000171848	AGPS	protein_coding
ENSG00000019991	8.460113295	-1.0131962	0.204876766	-4.945393379	7.60E-07	2.57E-05	HGF	protein_coding
ENSG00000020577	404.8704805	-0.652817514	0.100905022	-6.469623603	9.82E-11	1.03E-08	SAMD4A	protein_coding
ENSG00000021762	86.31500828	-0.377082336	0.126426873	-2.982612204	0.002857999	0.023410967	OSBPL5	protein_coding
ENSG00000022267	368.1233673	-0.646346301	0.157535835	-4.102852548	4.08E-05	0.000757296	FHL1	protein_coding
ENSG00000022567	253.8936609	-0.358052857	0.109161602	-3.280025677	0.001037976	0.010688128	SLC45A4	protein_coding
ENSG00000023318	1090.168656	0.198511206	0.063892262	3.106967856	0.001890169	0.016922537	ERP44	protein_coding
ENSG00000023445	993.3158501	0.731548107	0.14420159	5.073093195	3.91E-07	1.44E-05	BIRC3	protein_coding
ENSG00000023572	204.2096243	0.303346807	0.09543811	3.178466205	0.001480565	0.014194336	GLRX2	protein_coding
ENSG00000023909	229.526325	0.317324095	0.100161717	3.168117574	0.001534295	0.014560775	GCLM	protein_coding
ENSG00000025039	744.9810447	-0.458005586	0.090085706	-5.084109434	3.69E-07	1.36E-05	RRAGD	protein_coding
ENSG00000025434	4391.990528	0.689748206	0.093454276	7.380595435	1.58E-13	2.96E-11	NR1H3	protein_coding
ENSG00000026103	375.6969762	-0.209550658	0.069054391	-3.034574001	0.002408757	0.020584044	FAS	protein_coding
ENSG00000026297	569.6876651	-0.439682231	0.143081357	-3.072952613	0.002119521	0.01849104	RNASET2	protein_coding
ENSG00000026508	16875.40422	0.41260017	0.090573914	4.555397387	5.23E-06	0.000137807	CD44	protein_coding
ENSG00000026751	24956.80412	0.595108339	0.079467	7.488748052	6.95E-14	1.37E-11	SLAMF7	protein_coding
ENSG00000027001	241.2138105	-0.274188213	0.086465983	-3.171052964	0.001518874	0.014469278	MIPEP	protein_coding
ENSG00000027697	1545.35494	-0.27280758	0.099918136	-2.730310946	0.006327461	0.041582437	IFNGR1	protein_coding
ENSG00000027869	66.63052383	0.676820397	0.168872814	4.007870661	6.13E-05	0.001050729	SH2D2A	protein_coding
ENSG00000028137	5609.17304	0.528822245	0.065991868	8.013445572	1.12E-15	2.94E-13	TNFRSF1B	protein_coding
ENSG00000028277	205.4161947	1.452914625	0.12530664	11.59487341	4.38E-31	6.57E-28	POU2F2	protein_coding
ENSG00000029153	263.3308039	0.267282701	0.100592091	2.657094601	0.007881732	0.048487823	ARNTL2	protein_coding
ENSG00000030066	298.2932437	-0.354961147	0.112232289	-3.162736422	0.001562938	0.014785902	NUP160	protein_coding
ENSG00000031003	1259.61912	-0.291254009	0.087766994	-3.318491326	0.000905051	0.009656666	FAM13B	protein_coding
ENSG00000033627	1544.762235	-0.353296534	0.096255645	-3.670398082	0.000242173	0.003265857	ATP6V0A1	protein_coding
ENSG00000034152	1518.808984	0.3808643	0.086363555	4.410011852	1.03E-05	0.000241877	MAP2K3	protein_coding
ENSG00000035403	660.6389933	-0.616866466	0.125404131	-4.919028268	8.70E-07	2.89E-05	VCL	protein_coding
ENSG00000035664	81.14015884	0.704993275	0.168547769	4.182750564	2.88E-05	0.000564104	DAPK2	protein_coding
ENSG00000035862	10526.35583	-0.315381384	0.074673026	-4.223498106	2.41E-05	0.000487668	TIMP2	protein_coding
ENSG00000037897	360.102347	0.309641984	0.098326283	3.149127308	0.001637588	0.015318487	METTL1	protein_coding
ENSG00000038945	2850.668854	-0.960040269	0.101656247	-9.443986896	3.59E-21	2.07E-18	MSR1	protein_coding
ENSG00000040341	128.1227059	-0.318714211	0.117485043	-2.712806683	0.006671601	0.043164285	STAU2	protein_coding
ENSG00000040608	139.8381636	-0.751323577	0.137569096	-5.46142702	4.72E-08	2.25E-06	RTN4R	protein_coding
ENSG00000040933	700.0986578	-0.504783491	0.092975635	-5.42920187	5.66E-08	2.67E-06	INPP4A	protein_coding
ENSG00000041357	1422.987999	0.314313097	0.082899599	3.791491157	0.000149745	0.002199048	PSMA4	protein_coding
ENSG00000042286	656.3209217	0.319025491	0.111756453	2.854649386	0.004308436	0.031576018	AIFM2	protein_coding
ENSG00000042445	411.7573762	-0.274033445	0.084514902	-3.242427519	0.001185161	0.011893569	RETSAT	protein_coding
ENSG00000043462	1516.344284	0.28340981	0.057558313	4.923872785	8.48E-07	2.83E-05	LCP2	protein_coding
ENSG00000044115	3367.176907	-0.25089224	0.049209477	-5.098453728	3.42E-07	1.28E-05	CTNNA1	protein_coding
ENSG00000046604	52.24462894	1.059188626	0.19410922	5.456663132	4.85E-08	2.30E-06	DSG2	protein_coding
ENSG00000047056	539.2739984	-0.219056956	0.070185225	-3.121126339	0.001801607	0.016373591	WDR37	protein_coding
ENSG00000047457	33.41078366	0.830572572	0.203977465	4.071883984	4.66E-05	0.000848014	CP	protein_coding
ENSG00000047849	1565.23799	-0.190351894	0.055958871	-3.401639274	0.00066983	0.007509593	MAP4	protein_coding
ENSG00000048342	20.24789732	-0.582192194	0.204118317	-2.852229058	0.00434138	0.031660465	CC2D2A	protein_coding
ENSG00000048471	458.3043114	-0.25840383	0.086824333	-2.976168325	0.002918746	0.023804736	SNX29	protein_coding
ENSG00000048740	600.0113083	-0.509076992	0.109629448	-4.643615402	3.42E-06	9.45E-05	CELF2	protein_coding
ENSG00000049239	1827.398989	0.26179424	0.083119018	3.149631034	0.001634768	0.01530163	H6PD	protein_coding
ENSG00000049245	1761.025116	-0.177670465	0.049612679	-3.581150372	0.000342085	0.004318604	VAMP3	protein_coding
ENSG00000049246	151.6573446	-0.811149635	0.127825938	-6.345735808	2.21E-10	2.08E-08	PER3	protein_coding
ENSG00000049249	203.0420136	0.593863931	0.173209198	3.428593494	0.000606718	0.006941902	TNFRSF9	protein_coding
ENSG00000049449	826.1703749	0.371210877	0.092521352	4.0121644	6.02E-05	0.001037718	RCN1	protein_coding
ENSG00000049768	19.1979266	0.581181282	0.202182904	2.874532268	0.004046264	0.030033116	FOXP3	protein_coding
ENSG00000049860	5933.951853	-0.471427197	0.072508611	-6.501671834	7.94E-11	8.52E-09	HEXB	protein_coding
ENSG00000050344	342.5740017	0.524666954	0.107933854	4.861004537	1.17E-06	3.72E-05	NFE2L3	protein_coding
ENSG00000050405	253.2678434	-0.34922755	0.104435186	-3.343964451	0.000825903	0.008932717	LIMA1	protein_coding
ENSG00000050438	260.2225577	-0.439008468	0.107198619	-4.095281011	4.22E-05	0.000779157	SLC4A8	protein_coding
ENSG00000050730	39.14174874	1.092845002	0.197397823	5.53625661	3.09E-08	1.58E-06	TNIP3	protein_coding
ENSG00000050767	142.9137658	-1.098927427	0.162765536	-6.751597765	1.46E-11	1.96E-09	COL23A1	protein_coding
ENSG00000052802	1562.752427	-0.436765856	0.097903554	-4.461184882	8.15E-06	0.000197498	MSMO1	protein_coding
ENSG00000052841	572.9274853	-0.189856028	0.066777848	-2.843098924	0.00446772	0.032298831	TTC17	protein_coding
ENSG00000053918	140.1440053	-0.584474559	0.137152284	-4.261500732	2.03E-05	0.000424277	KCNQ1	protein_coding
ENSG00000054277	384.9057171	-0.387259954	0.094304876	-4.106467976	4.02E-05	0.000747902	OPN3	protein_coding
ENSG00000054282	354.7051396	0.176050449	0.064007763	2.750454629	0.005951263	0.039966843	SDCCAG8	protein_coding
ENSG00000054392	230.4310059	-0.325228824	0.118611189	-2.741974237	0.006107113	0.040668068	HHAT	protein_coding
ENSG00000054983	686.7105952	-0.436962595	0.087670199	-4.984163376	6.22E-07	2.16E-05	GALC	protein_coding
ENSG00000055044	359.8680792	0.278498254	0.069124942	4.028911185	5.60E-05	0.000982294	NOP58	protein_coding
ENSG00000055208	1234.286696	-0.289301853	0.085429726	-3.386430778	0.000708081	0.007856356	TAB2	protein_coding
ENSG00000055957	6.330216428	0.847513904	0.204191297	4.150587794	3.32E-05	0.00063708	ITIH1	protein_coding
ENSG00000056558	929.5752241	1.253451017	0.130805731	9.582538979	9.47E-22	6.18E-19	TRAF1	protein_coding
ENSG00000056972	212.7852246	0.392393749	0.096036513	4.085880829	4.39E-05	0.000805436	TRAF3IP2	protein_coding
ENSG00000057657	783.618134	0.310827046	0.106520199	2.918010364	0.003522726	0.027125535	PRDM1	protein_coding
ENSG00000057704	209.9427672	0.447242251	0.13291267	3.364933158	0.000765622	0.008398305	TMCC3	protein_coding
ENSG00000057757	334.8001709	-0.356574093	0.096597497	-3.691338832	0.000223077	0.003052169	PITHD1	protein_coding
ENSG00000058091	493.8679303	0.470048717	0.097287706	4.831532529	1.35E-06	4.22E-05	CDK14	protein_coding
ENSG00000058404	81.43738887	-1.074246789	0.184594331	-5.819500434	5.90E-09	3.76E-07	CAMK2B	protein_coding
ENSG00000058668	1354.381364	-0.353984299	0.103296567	-3.426873813	0.000610573	0.006970087	ATP2B4	protein_coding
ENSG00000059145	72.48524737	0.487398659	0.119296723	4.085599716	4.40E-05	0.000805436	UNKL	protein_coding
ENSG00000059377	948.437046	-0.26449293	0.073830502	-3.582434386	0.000340407	0.00430104	TBXAS1	protein_coding
ENSG00000059728	1220.69735	0.412119475	0.082486116	4.996228408	5.85E-07	2.05E-05	MXD1	protein_coding
ENSG00000060237	2380.824509	-0.316281819	0.112228393	-2.818197876	0.004829404	0.034222704	WNK1	protein_coding
ENSG00000060749	301.6434407	-0.384156808	0.099969047	-3.842757539	0.00012166	0.001848021	QSER1	protein_coding
ENSG00000060762	667.6380807	-0.227447266	0.082730397	-2.749258746	0.005973022	0.040059242	MPC1	protein_coding
ENSG00000062282	111.453078	0.326798005	0.121767455	2.683787768	0.00727933	0.04592711	DGAT2	protein_coding
ENSG00000062716	1373.285995	0.16712695	0.058704794	2.846904654	0.004414658	0.032008403	VMP1	protein_coding
ENSG00000063180	456.7356706	-0.418904606	0.149788406	-2.796642398	0.005163665	0.036030534	CA11	protein_coding
ENSG00000063438	132.7384922	-0.732518419	0.170424191	-4.298206822	1.72E-05	0.000367958	AHRR	protein_coding
ENSG00000063601	426.3152898	-0.380053823	0.102663053	-3.701953246	0.000213946	0.002959587	MTMR1	protein_coding
ENSG00000063854	580.4404611	0.240318884	0.084198593	2.854191203	0.004314655	0.031576018	HAGH	protein_coding
ENSG00000064115	1031.352098	-0.292753148	0.088999287	-3.289387579	0.001004057	0.010402719	TM7SF3	protein_coding
ENSG00000064195	41.14287183	-0.467958833	0.175255642	-2.67014989	0.007581739	0.047242003	DLX3	protein_coding
ENSG00000064201	248.1906321	-0.362405492	0.124548512	-2.909753692	0.003617137	0.027625952	TSPAN32	protein_coding
ENSG00000064490	210.3381641	0.442501224	0.153680965	2.879349591	0.003984963	0.029695488	RFXANK	protein_coding
ENSG00000064652	174.9060589	-0.385468922	0.10833952	-3.557971494	0.00037373	0.004655509	SNX24	protein_coding
ENSG00000064666	531.2969452	-0.255393001	0.081600943	-3.129779996	0.001749373	0.016015128	CNN2	protein_coding
ENSG00000064886	214.6200291	0.476896823	0.165116195	2.888249836	0.00387392	0.029098953	CHI3L2	protein_coding
ENSG00000064932	761.6876259	0.327363957	0.107566835	3.043353997	0.002339569	0.020085046	SBNO2	protein_coding
ENSG00000064961	1730.401546	0.356068756	0.080427178	4.427219319	9.55E-06	0.000226545	HMG20B	protein_coding
ENSG00000065154	698.0293875	-0.208319549	0.072184739	-2.88592231	0.003902685	0.029274227	OAT	protein_coding
ENSG00000065308	154.2708167	-0.587623398	0.11355601	-5.17474504	2.28E-07	8.95E-06	TRAM2	protein_coding
ENSG00000065491	248.3249234	0.212089455	0.080084501	2.648320864	0.008089271	0.049440649	TBC1D22B	protein_coding
ENSG00000065600	268.897372	-0.252248894	0.085107533	-2.963884466	0.003037823	0.024468132	TMEM206	protein_coding
ENSG00000065833	855.5353204	-0.2407153	0.081285859	-2.961342869	0.003063007	0.0245941	ME1	protein_coding
ENSG00000065978	5181.050608	-0.216373965	0.051277072	-4.219702044	2.45E-05	0.000493953	YBX1	protein_coding
ENSG00000066027	631.5679963	-0.274853531	0.074750364	-3.676952394	0.000236037	0.003191706	PPP2R5A	protein_coding
ENSG00000066294	10156.75592	-0.426134136	0.116932273	-3.644281645	0.00026814	0.003542363	CD84	protein_coding
ENSG00000066379	75.58958616	0.72244825	0.138092462	5.23162698	1.68E-07	6.97E-06	ZNRD1	protein_coding
ENSG00000066697	718.3041874	0.670891377	0.080304594	8.354333742	6.58E-17	2.35E-14	MSANTD3	protein_coding
ENSG00000066926	371.4323886	-0.355790504	0.068665178	-5.18152741	2.20E-07	8.70E-06	FECH	protein_coding
ENSG00000066933	196.0559811	-0.363068522	0.122413537	-2.965918071	0.003017809	0.024348303	MYO9A	protein_coding
ENSG00000067082	3317.747753	-0.265001137	0.094606274	-2.801094742	0.005092956	0.03566969	KLF6	protein_coding
ENSG00000067113	65.52128802	0.380414966	0.143663229	2.64796336	0.00809783	0.049452724	PLPP1	protein_coding
ENSG00000067221	72.45380207	0.38271416	0.132987876	2.877812407	0.004004432	0.029825771	STOML1	protein_coding
ENSG00000067334	669.1538003	0.255141719	0.072720505	3.508525146	0.000450599	0.00543286	DNTTIP2	protein_coding
ENSG00000067560	6488.171604	-0.123866298	0.042399683	-2.921396822	0.003484657	0.026901335	RHOA	protein_coding
ENSG00000067704	1166.304312	-0.251672529	0.066270333	-3.797665057	0.000146066	0.002155542	IARS2	protein_coding
ENSG00000068024	234.338594	-0.421774011	0.085291081	-4.945112749	7.61E-07	2.57E-05	HDAC4	protein_coding
ENSG00000068308	434.2804855	0.268443931	0.085045879	3.156460201	0.001596967	0.015022688	OTUD5	protein_coding
ENSG00000068354	188.4676068	0.274122581	0.080871751	3.389596202	0.000699956	0.007783453	TBC1D25	protein_coding
ENSG00000068366	3041.537709	0.32150861	0.101019385	3.182642715	0.001459376	0.014018032	ACSL4	protein_coding
ENSG00000068438	181.2490948	0.226863468	0.084209348	2.694041373	0.00705914	0.045010656	FTSJ1	protein_coding
ENSG00000068745	283.9781149	0.215473607	0.072348741	2.978263385	0.002898868	0.023668309	IP6K2	protein_coding
ENSG00000069329	1239.93311	-0.216387216	0.067792083	-3.191924598	0.001413282	0.013706739	VPS35	protein_coding
ENSG00000069345	637.4977313	0.179009829	0.053447301	3.349277234	0.000810227	0.00881624	DNAJA2	protein_coding
ENSG00000069399	272.7164101	0.575563568	0.106750463	5.391672818	6.98E-08	3.19E-06	BCL3	protein_coding
ENSG00000069424	3196.84876	-0.414219828	0.063962968	-6.475931924	9.42E-11	9.97E-09	KCNAB2	protein_coding
ENSG00000069482	2624.068849	0.617723786	0.187661817	3.291686048	0.000995887	0.01033947	GAL	protein_coding
ENSG00000069493	252.8580978	0.545347758	0.109472225	4.981608419	6.31E-07	2.19E-05	CLEC2D	protein_coding
ENSG00000069535	5.664914186	0.531437417	0.197619346	2.689197323	0.007162407	0.045477953	MAOB	protein_coding
ENSG00000069667	135.8059271	0.663283361	0.178348802	3.719023363	0.000199995	0.002807961	RORA	protein_coding
ENSG00000070214	1012.380678	-0.212714757	0.078264228	-2.717905246	0.006569665	0.04277077	SLC44A1	protein_coding
ENSG00000070495	195.0033762	0.360745539	0.111522348	3.234737669	0.001217545	0.012153611	JMJD6	protein_coding
ENSG00000070669	141.3566446	0.420302631	0.150010619	2.80181919	0.005081534	0.035606293	ASNS	protein_coding
ENSG00000070731	148.5687397	-0.556004182	0.134091639	-4.146449295	3.38E-05	0.000647045	ST6GALNAC2	protein_coding
ENSG00000070756	4468.56694	-0.190968692	0.041270949	-4.627194099	3.71E-06	0.000101058	PABPC1	protein_coding
ENSG00000070761	157.1743184	0.289532315	0.092378304	3.134202551	0.001723219	0.015814241	CFAP20	protein_coding
ENSG00000070814	199.5165435	0.292879604	0.088959579	3.292277318	0.000993796	0.010339191	TCOF1	protein_coding
ENSG00000070882	667.9243578	-0.23587152	0.080933629	-2.914382125	0.003563934	0.027400076	OSBPL3	protein_coding
ENSG00000071054	1663.767687	-0.240422132	0.057189589	-4.203949276	2.62E-05	0.000523307	MAP4K4	protein_coding
ENSG00000071127	4654.265833	-0.120600476	0.043065766	-2.800379243	0.00510426	0.035682317	WDR1	protein_coding
ENSG00000071242	866.0423704	-0.687574407	0.100519527	-6.840207318	7.91E-12	1.18E-09	RPS6KA2	protein_coding
ENSG00000071246	1027.551856	-0.498228014	0.100782075	-4.94361733	7.67E-07	2.59E-05	VASH1	protein_coding
ENSG00000071967	320.4439119	-0.615585344	0.130199119	-4.728030022	2.27E-06	6.72E-05	CYBRD1	protein_coding
ENSG00000072042	853.8033218	0.203625402	0.070325279	2.89547947	0.003785798	0.02861187	RDH11	protein_coding
ENSG00000072121	837.9732158	-0.28746444	0.091749334	-3.133150152	0.001729409	0.015851689	ZFYVE26	protein_coding
ENSG00000072134	144.94638	-0.393920851	0.106454745	-3.700359732	0.000215294	0.002975495	EPN2	protein_coding
ENSG00000072135	605.2490884	-0.195055419	0.073417538	-2.656795972	0.007888717	0.048510927	PTPN18	protein_coding
ENSG00000072210	997.0397873	-0.5737304	0.10051463	-5.707929277	1.14E-08	6.82E-07	ALDH3A2	protein_coding
ENSG00000072310	452.3991153	0.254750179	0.086893514	2.931751383	0.003370565	0.026236265	SREBF1	protein_coding
ENSG00000072736	582.7775004	-0.37700301	0.067169128	-5.612742318	1.99E-08	1.09E-06	NFATC3	protein_coding
ENSG00000072803	887.5814921	-0.192545716	0.064117607	-3.003008441	0.00267325	0.022175725	FBXW11	protein_coding
ENSG00000072818	193.6846104	0.476116817	0.134309353	3.544926732	0.000392722	0.004859857	ACAP1	protein_coding
ENSG00000072954	6.788339985	-0.664000117	0.205129394	-3.236981802	0.001208011	0.012085745	TMEM38A	protein_coding
ENSG00000073060	594.8367369	-0.41026457	0.117398699	-3.494626201	0.000474726	0.005664663	SCARB1	protein_coding
ENSG00000073331	717.3141812	-0.239938875	0.064040031	-3.746701389	0.000179175	0.00256357	ALPK1	protein_coding
ENSG00000073350	65.97397559	0.559886341	0.131727535	4.250336427	2.13E-05	0.000444751	LLGL2	protein_coding
ENSG00000073464	13.79900468	-0.913069064	0.203676507	-4.482937561	7.36E-06	0.000181614	CLCN4	protein_coding
ENSG00000073737	2236.518671	-0.411070838	0.105406488	-3.899862775	9.62E-05	0.001532968	DHRS9	protein_coding
ENSG00000073756	495.0162117	0.594509422	0.204715434	2.904077189	0.003683373	0.027961252	PTGS2	protein_coding
ENSG00000073792	162.6456593	-0.276421395	0.087247423	-3.168247103	0.001533611	0.014560775	IGF2BP2	protein_coding
ENSG00000073861	324.407017	0.674404624	0.122898228	5.487504849	4.08E-08	1.99E-06	TBX21	protein_coding
ENSG00000074266	282.1987743	0.34231557	0.088190474	3.881548135	0.000103794	0.001635883	EED	protein_coding
ENSG00000074370	2227.539833	-0.306348743	0.092061123	-3.327666788	0.000875765	0.009390881	ATP2A3	protein_coding
ENSG00000074410	46.86714515	0.871932467	0.20516552	4.249897683	2.14E-05	0.000445006	CA12	protein_coding
ENSG00000074660	395.6470888	0.497256429	0.089346396	5.565489489	2.61E-08	1.39E-06	SCARF1	protein_coding
ENSG00000075142	433.465117	0.345719633	0.09875624	3.500737098	0.000463973	0.00555843	SRI	protein_coding
ENSG00000075213	163.3407875	0.598968796	0.167529111	3.575311736	0.000349811	0.004405036	SEMA3A	protein_coding
ENSG00000075240	318.4378764	-0.435157668	0.078227223	-5.562739548	2.66E-08	1.40E-06	GRAMD4	protein_coding
ENSG00000075275	270.87567	-0.627042101	0.112023353	-5.597423059	2.18E-08	1.18E-06	CELSR1	protein_coding
ENSG00000075340	14.25093845	-0.706781608	0.205146484	-3.445253343	0.000570524	0.006603227	ADD2	protein_coding
ENSG00000075413	640.107999	0.212495779	0.055673018	3.816853973	0.000135164	0.002022481	MARK3	protein_coding
ENSG00000075426	1240.743106	0.334231504	0.100516858	3.325128839	0.000883777	0.009468828	FOSL2	protein_coding
ENSG00000075624	49693.92239	-0.200967233	0.073249211	-2.743609529	0.006076777	0.04051994	ACTB	protein_coding
ENSG00000075785	4474.127396	-0.193395328	0.055984669	-3.454433739	0.00055145	0.00643201	RAB7A	protein_coding
ENSG00000076351	42.8409097	-0.611137623	0.15813121	-3.864750176	0.000111203	0.001725829	SLC46A1	protein_coding
ENSG00000076604	83.77850071	0.411315286	0.147254399	2.793229194	0.00521847	0.036362282	TRAF4	protein_coding
ENSG00000076864	244.4684758	-0.288569581	0.082980125	-3.477574673	0.000505972	0.00596642	RAP1GAP	protein_coding
ENSG00000076928	1286.697669	0.364039176	0.073276041	4.968051908	6.76E-07	2.32E-05	ARHGEF1	protein_coding
ENSG00000077150	865.0932554	0.639826686	0.10626969	6.020782478	1.74E-09	1.28E-07	NFKB2	protein_coding
ENSG00000077585	699.4044029	-0.232058301	0.072633289	-3.194930393	0.001398646	0.013599906	GPR137B	protein_coding
ENSG00000077713	315.9566579	-0.386362157	0.101640549	-3.801260035	0.000143962	0.002134069	SLC25A43	protein_coding
ENSG00000078081	133.0769107	1.035899017	0.183496901	5.645321596	1.65E-08	9.25E-07	LAMP3	protein_coding
ENSG00000078403	176.7023817	-0.329080792	0.108837638	-3.023593649	0.002497917	0.021046667	MLLT10	protein_coding
ENSG00000078674	936.9409337	-0.2102992	0.071206157	-2.953385054	0.003143096	0.025009924	PCM1	protein_coding
ENSG00000078804	344.2652006	0.440205694	0.09160782	4.8053288	1.54E-06	4.75E-05	TP53INP2	protein_coding
ENSG00000078900	13.12798706	0.659241552	0.2002659	3.291831274	0.000995373	0.01033947	TP73	protein_coding
ENSG00000079215	1497.958621	-0.232485759	0.08414614	-2.76288084	0.005729368	0.038893942	SLC1A3	protein_coding
ENSG00000079277	727.2686667	-0.298668394	0.054039591	-5.526844063	3.26E-08	1.64E-06	MKNK1	protein_coding
ENSG00000079459	922.6062725	-0.200032814	0.06662679	-3.002288028	0.002679585	0.022203755	FDFT1	protein_coding
ENSG00000079819	581.3809563	-0.365300774	0.134998802	-2.705955679	0.006810814	0.043857202	EPB41L2	protein_coding
ENSG00000080503	869.2951692	-0.365355747	0.076998026	-4.745001496	2.09E-06	6.24E-05	SMARCA2	protein_coding
ENSG00000080546	364.0207546	-0.348314036	0.107749284	-3.232634338	0.001226545	0.012219084	SESN1	protein_coding
ENSG00000080608	179.8923585	0.239380527	0.080368146	2.97854981	0.00289616	0.023659056	PUM3	protein_coding
ENSG00000080845	673.0946198	-0.197173025	0.063024269	-3.128525353	0.001756859	0.016064081	DLGAP4	protein_coding
ENSG00000081181	21.73642652	0.655754277	0.202920903	3.231575795	0.001231097	0.012256306	ARG2	protein_coding
ENSG00000081189	95.61414975	-0.882666555	0.129115532	-6.836253856	8.13E-12	1.20E-09	MEF2C	protein_coding
ENSG00000081985	29.12650568	0.580198426	0.201919094	2.873420319	0.004060535	0.030109287	IL12RB2	protein_coding
ENSG00000082074	2327.630862	-0.40680783	0.086907733	-4.68091637	2.86E-06	8.16E-05	FYB	protein_coding
ENSG00000082146	277.5552834	-0.342092807	0.085723933	-3.990633586	6.59E-05	0.001117349	STRADB	protein_coding
ENSG00000082641	2915.747004	0.158388928	0.056263046	2.815150246	0.004875443	0.034467664	NFE2L1	protein_coding
ENSG00000082781	3399.859064	-0.468771207	0.103564034	-4.526389975	6.00E-06	0.000154876	ITGB5	protein_coding
ENSG00000083457	320.6956284	-0.238001203	0.088883127	-2.677687118	0.007413243	0.046481282	ITGAE	protein_coding
ENSG00000083544	929.7490842	-0.302772046	0.097423185	-3.107802795	0.001884838	0.016884866	TDRD3	protein_coding
ENSG00000084444	66.10183367	-0.505181918	0.131154893	-3.851796192	0.000117255	0.001798797	FAM234B	protein_coding
ENSG00000084754	2849.466848	-0.190342521	0.050540299	-3.766153452	0.000165782	0.002399366	HADHA	protein_coding
ENSG00000084774	291.22399	-0.366218449	0.08100573	-4.520895636	6.16E-06	0.000158407	CAD	protein_coding
ENSG00000085117	2308.292886	0.752608046	0.114096614	6.596234705	4.22E-11	4.87E-09	CD82	protein_coding
ENSG00000085265	374.6310542	-0.617348422	0.14740038	-4.188241728	2.81E-05	0.000553516	FCN1	protein_coding
ENSG00000085365	382.4645638	-0.294795791	0.097616256	-3.019945685	0.0025282	0.021242255	SCAMP1	protein_coding
ENSG00000085491	805.1828495	-0.24160234	0.081844778	-2.951957921	0.00315766	0.02505944	SLC25A24	protein_coding
ENSG00000085514	2169.532625	0.256360269	0.086228978	2.973017578	0.002948876	0.023989278	PILRA	protein_coding
ENSG00000085662	1354.718402	0.597531919	0.102599033	5.823952749	5.75E-09	3.67E-07	AKR1B1	protein_coding
ENSG00000085719	738.0678721	-0.218147239	0.0781913	-2.789917008	0.005272155	0.036668329	CPNE3	protein_coding
ENSG00000085733	1179.114911	0.369099235	0.091523603	4.032831108	5.51E-05	0.000968305	CTTN	protein_coding
ENSG00000086061	2334.023529	0.260302794	0.064489751	4.03634361	5.43E-05	0.000958412	DNAJA1	protein_coding
ENSG00000086062	1536.467816	0.35687202	0.083619019	4.267833151	1.97E-05	0.000413564	B4GALT1	protein_coding
ENSG00000086289	138.6814207	-0.609256104	0.152895394	-3.984790429	6.75E-05	0.001138776	EPDR1	protein_coding
ENSG00000086300	9306.941122	0.267755953	0.092669525	2.889363616	0.003860224	0.029010579	SNX10	protein_coding
ENSG00000086730	488.2416686	-0.586284665	0.12176962	-4.814703887	1.47E-06	4.57E-05	LAT2	protein_coding
ENSG00000087008	253.2004034	0.465391818	0.08465173	5.497723658	3.85E-08	1.89E-06	ACOX3	protein_coding
ENSG00000087191	971.8785369	0.228388444	0.083187733	2.745458214	0.006042646	0.040417931	PSMC5	protein_coding
ENSG00000087253	1129.997628	-0.555207039	0.113282164	-4.901098457	9.53E-07	3.13E-05	LPCAT2	protein_coding
ENSG00000087460	7667.628726	-0.304641854	0.065104112	-4.679302814	2.88E-06	8.19E-05	GNAS	protein_coding
ENSG00000088038	178.6495332	0.370391434	0.089908401	4.119653242	3.79E-05	0.000714332	CNOT3	protein_coding
ENSG00000088356	171.249224	0.331861398	0.08737284	3.798221466	0.000145738	0.002154435	PDRG1	protein_coding
ENSG00000088367	463.1537612	-0.375422999	0.141957123	-2.64462248	0.00817821	0.049781707	EPB41L1	protein_coding
ENSG00000088812	562.3745275	-0.35145974	0.084032556	-4.182423542	2.88E-05	0.00056418	ATRN	protein_coding
ENSG00000088826	206.4619061	0.53605096	0.131807268	4.066930215	4.76E-05	0.000862221	SMOX	protein_coding
ENSG00000088854	244.2505006	-0.256819819	0.088271912	-2.909417209	0.003621033	0.027641654	C20orf194	protein_coding
ENSG00000088930	1041.750682	-0.238911348	0.074438236	-3.209524579	0.001329547	0.013029212	XRN2	protein_coding
ENSG00000089006	1315.508814	-0.473207804	0.084974687	-5.568809022	2.56E-08	1.37E-06	SNX5	protein_coding
ENSG00000089159	1815.796207	0.140139679	0.05071487	2.763285781	0.005722264	0.038863279	PXN	protein_coding
ENSG00000089220	1010.094613	-0.21352129	0.07397397	-2.886438145	0.003896293	0.029252381	PEBP1	protein_coding
ENSG00000089351	1364.099229	1.182169722	0.129331818	9.140594656	6.21E-20	3.22E-17	GRAMD1A	protein_coding
ENSG00000089639	939.4091346	0.157847617	0.055108064	2.864328827	0.004178939	0.030835073	GMIP	protein_coding
ENSG00000089692	145.1387488	0.653251591	0.169512856	3.853699393	0.000116346	0.00179269	LAG3	protein_coding
ENSG00000090061	467.4972394	0.165569701	0.057659912	2.871487237	0.004085453	0.030204605	CCNK	protein_coding
ENSG00000090339	4906.704253	0.854793797	0.128259237	6.664578835	2.65E-11	3.30E-09	ICAM1	protein_coding
ENSG00000090376	791.1641959	0.621381742	0.129864016	4.784864673	1.71E-06	5.22E-05	IRAK3	protein_coding
ENSG00000090382	113223.2675	-0.328108948	0.084478703	-3.883925002	0.000102784	0.001625388	LYZ	protein_coding
ENSG00000090621	1054.180907	-0.266930714	0.070783092	-3.771108396	0.000162524	0.002361314	PABPC4	protein_coding
ENSG00000090857	617.2338777	-0.258443863	0.095761074	-2.698840472	0.006958152	0.044557681	PDPR	protein_coding
ENSG00000090863	1345.189035	-0.193595931	0.068526778	-2.825113589	0.004726386	0.033607767	GLG1	protein_coding
ENSG00000091073	302.3835323	0.488561659	0.11837774	4.127141313	3.67E-05	0.000695833	DTX2	protein_coding
ENSG00000091136	6.43811614	0.774441033	0.201236061	3.848420747	0.000118882	0.001816223	LAMB1	protein_coding
ENSG00000091640	447.7941717	0.256521872	0.091164235	2.81384331	0.004895308	0.034591824	SPAG7	protein_coding
ENSG00000091831	96.3034865	-0.4015983	0.131653894	-3.050409581	0.002285295	0.019742371	ESR1	protein_coding
ENSG00000092068	1691.82201	-0.324620816	0.106374993	-3.05166474	0.002275761	0.019671324	SLC7A8	protein_coding
ENSG00000092847	722.803574	-0.341867844	0.11601313	-2.946803027	0.003210777	0.025280658	AGO1	protein_coding
ENSG00000092871	192.2779538	0.573753628	0.108609807	5.282705547	1.27E-07	5.42E-06	RFFL	protein_coding
ENSG00000093000	495.1601312	0.199174702	0.075263524	2.64636428	0.008136215	0.049626615	NUP50	protein_coding
ENSG00000093072	2157.096167	-0.712275716	0.065680119	-10.84461676	2.12E-27	2.12E-24	CECR1	protein_coding
ENSG00000093167	479.7829228	0.253779354	0.070649975	3.592065723	0.000328067	0.004166147	LRRFIP2	protein_coding
ENSG00000093183	513.3282671	-0.198006872	0.070136153	-2.823178392	0.004755011	0.033791165	SEC22C	protein_coding
ENSG00000094631	320.041859	-0.221697382	0.082933806	-2.673184709	0.007513487	0.046894521	HDAC6	protein_coding
ENSG00000095059	254.7784553	0.383693002	0.096976617	3.956551715	7.60E-05	0.001253941	DHPS	protein_coding
ENSG00000095261	401.8589515	-0.197419761	0.068550135	-2.879932505	0.003977603	0.029668108	PSMD5	protein_coding
ENSG00000095383	1041.516188	-0.456130892	0.093118358	-4.898399198	9.66E-07	3.15E-05	TBC1D2	protein_coding
ENSG00000095585	154.2474661	-0.677586494	0.101016433	-6.707685802	1.98E-11	2.58E-09	BLNK	protein_coding
ENSG00000095970	2878.917706	-0.607720893	0.146877361	-4.137607658	3.51E-05	0.000669068	TREM2	protein_coding
ENSG00000096060	918.354606	0.522801571	0.082316074	6.351148009	2.14E-10	2.03E-08	FKBP5	protein_coding
ENSG00000096433	109.7030163	0.541584648	0.163241559	3.317688525	0.000907656	0.009670725	ITPR3	protein_coding
ENSG00000097007	376.3221838	-0.327429307	0.079927443	-4.09658178	4.19E-05	0.000775748	ABL1	protein_coding
ENSG00000099219	670.6966947	-0.416850232	0.0885447	-4.707794284	2.50E-06	7.30E-05	ERMP1	protein_coding
ENSG00000099250	2672.47164	-0.283168381	0.100641686	-2.813629135	0.004898571	0.034598602	NRP1	protein_coding
ENSG00000099331	3323.151181	-0.238361911	0.07658031	-3.112574359	0.001854633	0.016703927	MYO9B	protein_coding
ENSG00000099341	1439.644495	0.234876789	0.065375434	3.59273776	0.000327222	0.004158929	PSMD8	protein_coding
ENSG00000099364	143.3897204	0.488662282	0.091022404	5.368593476	7.94E-08	3.54E-06	FBXL19	protein_coding
ENSG00000099377	1823.969143	-0.280037983	0.083173216	-3.366925042	0.000760113	0.008359579	HSD3B7	protein_coding
ENSG00000099622	812.0072255	0.221835453	0.074789853	2.966116964	0.003015858	0.024345637	CIRBP	protein_coding
ENSG00000099783	1344.848002	0.184254442	0.058608175	3.143835175	0.001667493	0.015495527	HNRNPM	protein_coding
ENSG00000099785	894.7514862	-0.297201322	0.10513406	-2.826879515	0.004700401	0.033502613	2023-03-02	protein_coding
ENSG00000099797	495.5321102	-0.246630339	0.092547797	-2.664896902	0.007701193	0.047709287	TECR	protein_coding
ENSG00000099904	185.0847302	-0.532506824	0.102118253	-5.214609598	1.84E-07	7.46E-06	ZDHHC8	protein_coding
ENSG00000099917	680.6142664	0.197536922	0.072746087	2.715430214	0.006618972	0.042971834	MED15	protein_coding
ENSG00000099940	800.5282424	-0.28143925	0.074197746	-3.793097038	0.00014878	0.002190194	SNAP29	protein_coding
ENSG00000099992	70.33526199	0.381057121	0.130368969	2.922912739	0.003467737	0.026812049	TBC1D10A	protein_coding
ENSG00000100024	4.216675715	0.731917498	0.188828204	3.876102627	0.000106143	0.001662758	UPB1	protein_coding
ENSG00000100034	576.8157059	-0.172543735	0.063028023	-2.737571767	0.006189461	0.041034545	PPM1F	protein_coding
ENSG00000100055	2487.335795	-0.250784739	0.069741854	-3.595900093	0.000323272	0.004115689	CYTH4	protein_coding
ENSG00000100058	86.7377614	0.500628585	0.110763817	4.519784509	6.19E-06	0.000158968	CRYBB2P1	transcribed_unprocessed_pseudogene
ENSG00000100100	358.453408	-0.378317745	0.112937849	-3.349787059	0.000808737	0.008810484	PIK3IP1	protein_coding
ENSG00000100151	239.4186613	0.328294301	0.099236329	3.308206807	0.000938954	0.00991977	PICK1	protein_coding
ENSG00000100154	136.4550624	-0.477272472	0.118067433	-4.04237188	5.29E-05	0.000938507	TTC28	protein_coding
ENSG00000100226	383.7434924	0.241185763	0.081915953	2.944307611	0.003236781	0.025443738	GTPBP1	protein_coding
ENSG00000100266	1553.315245	-0.178226365	0.06662078	-2.675236843	0.007467647	0.046681486	PACSIN2	protein_coding
ENSG00000100276	110.7869973	0.495317535	0.129311996	3.830406706	0.000127932	0.001931575	RASL10A	protein_coding
ENSG00000100284	951.986522	0.33078018	0.096863886	3.414896862	0.000638062	0.007187048	TOM1	protein_coding
ENSG00000100311	220.400547	0.428282995	0.130052164	3.293163166	0.00099067	0.010313812	PDGFB	protein_coding
ENSG00000100350	67.96830638	-0.553829923	0.147167031	-3.76327441	0.000167703	0.002420175	FOXRED2	protein_coding
ENSG00000100351	34.89369964	0.6519768	0.183055092	3.561642519	0.000368542	0.004602332	GRAP2	protein_coding
ENSG00000100353	1558.410902	0.177858414	0.052010119	3.419688632	0.000626928	0.007102826	EIF3D	protein_coding
ENSG00000100364	7526.079101	-0.425907236	0.082932693	-5.135577069	2.81E-07	1.08E-05	KIAA0930	protein_coding
ENSG00000100368	1659.702747	0.354473623	0.100821027	3.515870002	0.000438316	0.005306055	CSF2RB	protein_coding
ENSG00000100385	325.9264312	0.75592637	0.177051312	4.269532713	1.96E-05	0.000411573	IL2RB	protein_coding
ENSG00000100418	712.5692638	0.288906793	0.099224962	2.911634204	0.003595434	0.027530177	DESI1	protein_coding
ENSG00000100439	656.7289564	-0.266895137	0.085480071	-3.122308305	0.001794389	0.016333733	ABHD4	protein_coding
ENSG00000100453	374.5488365	0.91718987	0.181420824	5.055593126	4.29E-07	1.57E-05	GZMB	protein_coding
ENSG00000100462	330.3056065	0.211927936	0.077918941	2.719851328	0.006531127	0.04260405	PRMT5	protein_coding
ENSG00000100503	1049.109793	-0.326595203	0.103459112	-3.156756302	0.001595346	0.015016845	NIN	protein_coding
ENSG00000100504	948.9332877	-0.426425325	0.065527752	-6.507553127	7.64E-11	8.32E-09	PYGL	protein_coding
ENSG00000100567	1022.947738	0.329547333	0.079227857	4.159488141	3.19E-05	0.000615117	PSMA3	protein_coding
ENSG00000100596	393.2166867	-0.292891937	0.097377282	-3.007805634	0.002631414	0.021889108	SPTLC2	protein_coding
ENSG00000100599	1015.306707	-0.303293657	0.092177682	-3.290315515	0.001000751	0.010375626	RIN3	protein_coding
ENSG00000100600	2534.530821	-0.291249913	0.109705684	-2.65482974	0.007934845	0.048714823	LGMN	protein_coding
ENSG00000100711	258.7016182	-0.281497479	0.080087418	-3.514877708	0.000439957	0.005321632	ZFYVE21	protein_coding
ENSG00000100722	339.6964009	-0.249410433	0.074774626	-3.335495549	0.000851475	0.009176059	ZC3H14	protein_coding
ENSG00000100764	370.0907486	0.359108	0.110348957	3.254294482	0.001136744	0.011507616	PSMC1	protein_coding
ENSG00000100804	688.8950807	0.279801321	0.077621768	3.604675942	0.000312543	0.003999428	PSMB5	protein_coding
ENSG00000100889	1525.273781	0.281098475	0.090115023	3.11932979	0.00181263	0.016400662	PCK2	protein_coding
ENSG00000100911	3648.75645	0.496532675	0.150514708	3.29889805	0.000970652	0.010154665	PSME2	protein_coding
ENSG00000100934	655.1593581	-0.198888179	0.070062273	-2.838734338	0.004529285	0.032619102	SEC23A	protein_coding
ENSG00000100994	816.2644812	-0.202216083	0.058990656	-3.427934158	0.000608193	0.006953488	PYGB	protein_coding
ENSG00000101000	181.2974291	0.82975917	0.176497687	4.701246704	2.59E-06	7.47E-05	PROCR	protein_coding
ENSG00000101004	98.7097368	-0.373580658	0.131426638	-2.842503336	0.004476076	0.032328891	NINL	protein_coding
ENSG00000101017	1361.713204	0.532613274	0.12938665	4.116446895	3.85E-05	0.000721625	CD40	protein_coding
ENSG00000101040	361.5789234	0.207611302	0.071343266	2.910033631	0.003613899	0.027615259	ZMYND8	protein_coding
ENSG00000101109	1099.245237	-0.194787869	0.073641926	-2.645067546	0.008167461	0.049736428	STK4	protein_coding
ENSG00000101146	267.2432855	0.241086159	0.075452343	3.195211029	0.001397286	0.013595487	RAE1	protein_coding
ENSG00000101150	2046.78267	-0.191174294	0.050748026	-3.767127709	0.000165137	0.002394639	TPD52L2	protein_coding
ENSG00000101187	146.1809202	0.682237821	0.123443598	5.52671691	3.26E-08	1.64E-06	SLCO4A1	protein_coding
ENSG00000101220	171.2219286	-0.429960196	0.161433275	-2.663392639	0.007735709	0.047883626	C20orf27	protein_coding
ENSG00000101246	258.0768562	0.466631961	0.108309105	4.308335483	1.64E-05	0.000355554	ARFRP1	protein_coding
ENSG00000101265	590.6687229	-0.566538183	0.108495018	-5.221789844	1.77E-07	7.20E-06	RASSF2	protein_coding
ENSG00000101307	387.679816	-0.694979794	0.109437244	-6.350487012	2.15E-10	2.03E-08	SIRPB1	protein_coding
ENSG00000101331	5.513685535	0.920933475	0.200170837	4.600737495	4.21E-06	0.000113345	CCM2L	protein_coding
ENSG00000101333	5.372783406	0.759880758	0.20291337	3.744853086	0.000180499	0.002577606	PLCB4	protein_coding
ENSG00000101336	2540.099858	0.579409202	0.079371016	7.300009856	2.88E-13	5.21E-11	HCK	protein_coding
ENSG00000101347	6198.058062	-0.394486405	0.058109223	-6.78870552	1.13E-11	1.56E-09	SAMHD1	protein_coding
ENSG00000101363	269.0508713	0.258314705	0.087737821	2.944165955	0.003238263	0.025443738	MANBAL	protein_coding
ENSG00000101367	1654.427422	-0.112815354	0.042051982	-2.682759488	0.007301748	0.045993359	MAPRE1	protein_coding
ENSG00000101384	481.4044374	0.875963877	0.141284069	6.200018733	5.65E-10	4.76E-08	JAG1	protein_coding
ENSG00000101421	1985.864583	0.27692795	0.07317982	3.784211968	0.000154196	0.002255591	CHMP4B	protein_coding
ENSG00000101444	826.0907144	-0.270860999	0.099755854	-2.715239144	0.006622793	0.042978063	AHCY	protein_coding
ENSG00000101460	72.89117166	0.511739418	0.168737715	3.032750672	0.002423357	0.020626684	MAP1LC3A	protein_coding
ENSG00000101474	1177.34166	-0.402239027	0.058637409	-6.859768046	6.90E-12	1.06E-09	APMAP	protein_coding
ENSG00000101493	257.1329771	-0.351206075	0.101804393	-3.449812563	0.000560976	0.006519214	ZNF516	protein_coding
ENSG00000101577	690.3959179	-0.313900551	0.102443877	-3.064122136	0.002183098	0.018946664	LPIN2	protein_coding
ENSG00000101680	3.494357149	-0.532126699	0.173015773	-3.075596459	0.00210082	0.018375554	LAMA1	protein_coding
ENSG00000101695	192.7708159	-0.633492973	0.122199465	-5.184089583	2.17E-07	8.60E-06	RNF125	protein_coding
ENSG00000101846	243.7232699	-0.40673591	0.110920679	-3.666907877	0.000245501	0.003298895	STS	protein_coding
ENSG00000101882	184.9955221	0.252400738	0.092732406	2.721818056	0.006492388	0.04244349	NKAP	protein_coding
ENSG00000101911	369.5637473	-0.241805094	0.08766104	-2.75841005	0.005808329	0.039287944	PRPS2	protein_coding
ENSG00000101974	208.9575907	-0.306680267	0.100791504	-3.042719412	0.002344508	0.020100902	ATP11C	protein_coding
ENSG00000102003	514.6793404	0.968109195	0.106980376	9.049409146	1.44E-19	6.97E-17	SYP	protein_coding
ENSG00000102096	135.9867652	0.913311951	0.138793014	6.580388495	4.69E-11	5.30E-09	PIM2	protein_coding
ENSG00000102189	434.09951	-0.321585925	0.106134334	-3.02998958	0.002445622	0.020745667	EEA1	protein_coding
ENSG00000102265	1951.949472	0.842175537	0.167932329	5.014969664	5.30E-07	1.89E-05	TIMP1	protein_coding
ENSG00000102401	532.6116321	-0.353897619	0.084264083	-4.199863193	2.67E-05	0.000530726	ARMCX3	protein_coding
ENSG00000102554	32.54960166	0.52939959	0.179852347	2.943523388	0.003244993	0.025472501	KLF5	protein_coding
ENSG00000102572	1177.771967	-0.232114279	0.069815592	-3.324676815	0.000885211	0.009471882	STK24	protein_coding
ENSG00000102575	23035.29365	-0.38262534	0.121782885	-3.141864651	0.001678756	0.015548677	ACP5	protein_coding
ENSG00000102580	1573.829495	0.17640643	0.054555775	3.233506047	0.001222807	0.012189938	DNAJC3	protein_coding
ENSG00000102755	244.1988739	-0.632626207	0.160219542	-3.948495927	7.86E-05	0.001289809	FLT1	protein_coding
ENSG00000102804	3592.977592	0.604692107	0.080660193	7.496784793	6.54E-14	1.31E-11	TSC22D1	protein_coding
ENSG00000102882	229.8187595	-0.314689808	0.099768569	-3.154197875	0.001609399	0.015092387	MAPK3	protein_coding
ENSG00000102890	9.564577366	0.610968101	0.202281087	3.020391617	0.00252448	0.021231172	ELMO3	protein_coding
ENSG00000102893	578.245909	-0.246628051	0.070225	-3.51196939	0.000444799	0.005371558	PHKB	protein_coding
ENSG00000102910	734.7891335	-0.207848238	0.076706599	-2.709652639	0.006735371	0.043467456	LONP2	protein_coding
ENSG00000102962	25686.08429	1.117268321	0.160529946	6.959874787	3.41E-12	5.39E-10	CCL22	protein_coding
ENSG00000102970	35.05912229	0.798322864	0.199789804	3.995813851	6.45E-05	0.001099397	CCL17	protein_coding
ENSG00000103005	550.0856121	0.181613821	0.064852072	2.800432032	0.005103425	0.035682317	USB1	protein_coding
ENSG00000103035	1078.017444	0.243399217	0.064532543	3.771728279	0.000162121	0.002357735	PSMD7	protein_coding
ENSG00000103066	830.1185413	-0.4754687	0.113671052	-4.182847734	2.88E-05	0.000564104	PLA2G15	protein_coding
ENSG00000103111	711.6968104	0.233507984	0.050209276	4.650694066	3.31E-06	9.17E-05	MON1B	protein_coding
ENSG00000103121	321.4168204	0.293843248	0.098553979	2.981546256	0.002867967	0.023473024	CMC2	protein_coding
ENSG00000103257	508.1981503	0.341978725	0.127466612	2.682888645	0.007298929	0.045993359	SLC7A5	protein_coding
ENSG00000103275	971.9373683	0.147323797	0.054488856	2.703741808	0.006856354	0.044074886	UBE2I	protein_coding
ENSG00000103335	1378.433772	-0.444815146	0.078939221	-5.634906732	1.75E-08	9.71E-07	PIEZO1	protein_coding
ENSG00000103365	496.0738439	-0.267751475	0.072085996	-3.714334129	0.000203739	0.002843936	GGA2	protein_coding
ENSG00000103485	52.60457143	-0.419207771	0.157184475	-2.666979493	0.007653634	0.047551921	QPRT	protein_coding
ENSG00000103489	226.5031915	-0.96309535	0.167123544	-5.762774821	8.27E-09	5.12E-07	XYLT1	protein_coding
ENSG00000103495	519.6292153	-0.299524544	0.083892078	-3.570355513	0.000356497	0.004477973	MAZ	protein_coding
ENSG00000103544	628.5105948	-0.268145416	0.07128137	-3.761788178	0.000168703	0.002427609	C16orf62	protein_coding
ENSG00000103710	36.5416068	0.987217799	0.188109086	5.248113308	1.54E-07	6.47E-06	RASL12	protein_coding
ENSG00000103966	1020.686405	-0.247030205	0.057557542	-4.291882445	1.77E-05	0.000374866	EHD4	protein_coding
ENSG00000104043	490.9793427	-0.504632632	0.108447663	-4.653236557	3.27E-06	9.11E-05	ATP8B4	protein_coding
ENSG00000104064	216.3658826	0.231419687	0.087309778	2.650558634	0.008035878	0.049208142	GABPB1	protein_coding
ENSG00000104154	9.931470507	-0.847040615	0.205019971	-4.131502942	3.60E-05	0.000685351	SLC30A4	protein_coding
ENSG00000104219	176.8718082	-0.34253371	0.104605625	-3.274524777	0.001058399	0.010823909	ZDHHC2	protein_coding
ENSG00000104312	889.0421398	0.637430332	0.10562809	6.034666848	1.59E-09	1.19E-07	RIPK2	protein_coding
ENSG00000104320	926.9979394	0.398265967	0.10625272	3.748289629	0.000178045	0.002549822	NBN	protein_coding
ENSG00000104321	8.764460872	0.872597948	0.202801078	4.302728353	1.69E-05	0.000362589	TRPA1	protein_coding
ENSG00000104324	616.9563262	-0.318048582	0.098699248	-3.222401254	0.00127121	0.012597219	CPQ	protein_coding
ENSG00000104361	479.1239049	-0.264330681	0.09580767	-2.758972026	0.00579835	0.039238112	NIPAL2	protein_coding
ENSG00000104368	5.178146298	0.596084337	0.197645174	3.015931658	0.00256191	0.021465462	PLAT	protein_coding
ENSG00000104419	2337.867365	0.365337714	0.120043125	3.043387231	0.002339311	0.020085046	NDRG1	protein_coding
ENSG00000104427	43.08579017	-0.803217431	0.173360973	-4.633207898	3.60E-06	9.89E-05	ZC2HC1A	protein_coding
ENSG00000104450	89.03792717	0.494004447	0.13296093	3.715410573	0.000202874	0.002840425	SPAG1	protein_coding
ENSG00000104490	26.13128005	0.567324264	0.191430839	2.963599107	0.003040641	0.024468132	NCALD	protein_coding
ENSG00000104635	171.5322851	0.433617437	0.155086545	2.795970709	0.005174409	0.03608874	SLC39A14	protein_coding
ENSG00000104687	1528.641326	-0.285735357	0.091603291	-3.119269567	0.001813	0.016400662	GSR	protein_coding
ENSG00000104763	10428.203	-0.343980027	0.064238652	-5.354720483	8.57E-08	3.78E-06	ASAH1	protein_coding
ENSG00000104765	1088.834701	-0.26596526	0.07915816	-3.359922218	0.000779644	0.00852445	BNIP3L	protein_coding
ENSG00000104783	1385.463751	0.378401676	0.095228502	3.97361786	7.08E-05	0.001183988	KCNN4	protein_coding
ENSG00000104824	954.1483494	0.156203061	0.051017062	3.061780809	0.002200245	0.019051459	HNRNPL	protein_coding
ENSG00000104825	383.1158347	0.429635519	0.106505979	4.03390985	5.49E-05	0.000966128	NFKBIB	protein_coding
ENSG00000104856	435.9266443	0.653232334	0.115985484	5.632017985	1.78E-08	9.80E-07	RELB	protein_coding
ENSG00000104870	1909.221537	-0.285759528	0.100246369	-2.850572344	0.004364062	0.031776503	FCGRT	protein_coding
ENSG00000104872	227.5697743	0.36944308	0.123610538	2.988766862	0.002801058	0.023032452	PIH1D1	protein_coding
ENSG00000104885	926.3338419	0.330901237	0.066548939	4.972299217	6.62E-07	2.28E-05	DOT1L	protein_coding
ENSG00000104936	35.3957529	0.584943282	0.186242284	3.140765194	0.001685071	0.015597546	DMPK	protein_coding
ENSG00000104951	696.0249498	0.987818354	0.112278748	8.797910302	1.39E-18	6.16E-16	IL4I1	protein_coding
ENSG00000104972	1116.52386	0.453253882	0.159401866	2.843466603	0.004462569	0.032293434	LILRB1	protein_coding
ENSG00000105122	146.2389138	0.513792294	0.145914304	3.52119209	0.000429611	0.005217502	RASAL3	protein_coding
ENSG00000105185	270.302048	0.402624847	0.109191675	3.687321848	0.000226627	0.003092291	PDCD5	protein_coding
ENSG00000105245	123.0385225	-0.312240441	0.11380048	-2.743753284	0.006074117	0.04051994	NUMBL	protein_coding
ENSG00000105246	120.5003125	2.097438713	0.192854318	10.87576744	1.50E-27	1.61E-24	EBI3	protein_coding
ENSG00000105321	101.240583	0.356435661	0.098467365	3.61983548	0.00029479	0.00381779	CCDC9	protein_coding
ENSG00000105325	217.3974646	0.339992359	0.10195412	3.334758398	0.000853735	0.00918744	FZR1	protein_coding
ENSG00000105355	1545.357674	0.16676361	0.059779212	2.789658891	0.00527636	0.03668059	PLIN3	protein_coding
ENSG00000105369	85.14978072	0.545987764	0.147100783	3.711657768	0.000205906	0.002861545	CD79A	protein_coding
ENSG00000105371	48.34802936	-0.857520956	0.176689984	-4.853251658	1.21E-06	3.83E-05	ICAM4	protein_coding
ENSG00000105374	198.8834801	0.511487445	0.181261467	2.821821162	0.00477518	0.033902422	NKG7	protein_coding
ENSG00000105514	115.7454195	-0.347217289	0.102956816	-3.372455573	0.000745011	0.008210769	RAB3D	protein_coding
ENSG00000105516	76.12780233	-0.676856961	0.153947452	-4.396675304	1.10E-05	0.000253898	DBP	protein_coding
ENSG00000105609	38.53088455	-0.881321719	0.204660598	-4.306259876	1.66E-05	0.000357867	LILRB5	protein_coding
ENSG00000105612	1305.705961	-0.330847978	0.076106482	-4.347172124	1.38E-05	0.000306923	DNASE2	protein_coding
ENSG00000105639	260.5410327	0.636235003	0.166394888	3.823645134	0.000131493	0.00197938	JAK3	protein_coding
ENSG00000105655	128.9624638	-0.681173912	0.150108641	-4.537872763	5.68E-06	0.000147695	ISYNA1	protein_coding
ENSG00000105698	1671.484539	-0.231729615	0.076674691	-3.022243864	0.002509083	0.0211289	USF2	protein_coding
ENSG00000105717	24.42571096	0.886991121	0.177113271	5.008044383	5.50E-07	1.94E-05	PBX4	protein_coding
ENSG00000105723	292.2629822	0.209896692	0.077915153	2.693913625	0.007061846	0.045010656	GSK3A	protein_coding
ENSG00000105771	266.9882962	0.384877835	0.10308277	3.733677659	0.000188704	0.002669397	SMG9	protein_coding
ENSG00000105819	546.4816382	0.249512177	0.059176378	4.216415195	2.48E-05	0.000499959	PMPCB	protein_coding
ENSG00000105821	244.5496175	0.206181435	0.070563876	2.921911983	0.003478898	0.026884511	DNAJC2	protein_coding
ENSG00000105835	1832.552081	0.659813086	0.142422347	4.632791838	3.61E-06	9.89E-05	NAMPT	protein_coding
ENSG00000105854	161.5519519	-0.471874258	0.132832717	-3.552394844	0.000381742	0.00474351	PON2	protein_coding
ENSG00000105855	59.6467493	1.200980253	0.199971358	6.005761365	1.90E-09	1.38E-07	ITGB8	protein_coding
ENSG00000105875	323.2245768	-0.37326273	0.110925053	-3.364999328	0.000765438	0.008398305	WDR91	protein_coding
ENSG00000105928	597.4833372	0.218410648	0.077547662	2.816469783	0.004855461	0.034391132	DFNA5	protein_coding
ENSG00000105968	539.1920854	0.215506526	0.073609146	2.927713971	0.00341464	0.026483293	H2AFV	protein_coding
ENSG00000105974	15.79324824	0.654428111	0.200709599	3.260572063	0.001111877	0.011309228	CAV1	protein_coding
ENSG00000105976	68.65059665	1.054138433	0.161732973	6.517770713	7.14E-11	7.83E-09	MET	protein_coding
ENSG00000105993	2256.33586	0.223138887	0.053808568	4.146902543	3.37E-05	0.00064659	DNAJB6	protein_coding
ENSG00000106012	250.7875336	-0.311082287	0.08041925	-3.868256525	0.000109616	0.001708263	IQCE	protein_coding
ENSG00000106049	349.9506649	-0.352558932	0.082488675	-4.274028303	1.92E-05	0.000403922	HIBADH	protein_coding
ENSG00000106066	490.5685647	-0.822461719	0.110876206	-7.417837853	1.19E-13	2.29E-11	CPVL	protein_coding
ENSG00000106069	78.53654968	-0.535242279	0.139570211	-3.834932086	0.000125599	0.00190209	CHN2	protein_coding
ENSG00000106077	102.6594805	0.352461992	0.112897987	3.121951075	0.001796568	0.016337675	ABHD11	protein_coding
ENSG00000106089	20.06340169	0.769544143	0.193571879	3.975495556	7.02E-05	0.001176263	STX1A	protein_coding
ENSG00000106105	1329.915065	0.16437669	0.059530782	2.761204929	0.005758853	0.039058802	GARS	protein_coding
ENSG00000106123	120.0400566	-0.816117449	0.129195386	-6.316924137	2.67E-10	2.43E-08	EPHB6	protein_coding
ENSG00000106153	2299.810364	0.240299957	0.08987557	2.673696065	0.007502041	0.046862021	CHCHD2	protein_coding
ENSG00000106244	651.3772162	0.202178647	0.069285507	2.91805105	0.003522267	0.027125535	PDAP1	protein_coding
ENSG00000106266	577.5680993	-0.244783239	0.091315628	-2.68062812	0.007348413	0.046132556	SNX8	protein_coding
ENSG00000106366	733.6103302	0.512708791	0.134054441	3.82463114	0.000130968	0.00197459	SERPINE1	protein_coding
ENSG00000106460	444.3631418	-0.273509633	0.087941085	-3.110146214	0.001869948	0.016791525	TMEM106B	protein_coding
ENSG00000106546	947.6168373	0.376988815	0.125123598	3.012931379	0.002587374	0.021630563	AHR	protein_coding
ENSG00000106635	467.056026	0.351391436	0.094458786	3.720050309	0.000199183	0.002801805	BCL7B	protein_coding
ENSG00000106665	103.902835	-1.195426976	0.155513365	-7.686972618	1.51E-14	3.28E-12	CLIP2	protein_coding
ENSG00000106689	14.12708357	1.15009753	0.201385461	5.710926325	1.12E-08	6.75E-07	LHX2	protein_coding
ENSG00000106723	550.1486037	-0.246081176	0.087388266	-2.815952158	0.004863291	0.034414139	SPIN1	protein_coding
ENSG00000106780	518.5382973	-0.338868533	0.117964261	-2.872637268	0.004070612	0.030139381	MEGF9	protein_coding
ENSG00000106789	197.7986551	-0.568871126	0.097670085	-5.824415161	5.73E-09	3.67E-07	CORO2A	protein_coding
ENSG00000106799	946.7725764	-0.350021769	0.094630974	-3.698807652	0.000216615	0.002985507	TGFBR1	protein_coding
ENSG00000106804	119.6681993	-0.47881048	0.107151734	-4.468527575	7.88E-06	0.000192079	C5	protein_coding
ENSG00000106853	425.0653242	0.306981239	0.104431175	2.939555534	0.003286834	0.025728307	PTGR1	protein_coding
ENSG00000106952	50.62369376	-0.757012588	0.192574287	-3.931015911	8.46E-05	0.001369354	TNFSF8	protein_coding
ENSG00000107020	386.2812026	0.316841756	0.081451788	3.889930038	0.000100273	0.001589033	PLGRKT	protein_coding
ENSG00000107249	14.70117625	0.614178694	0.205340012	2.991032721	0.002780357	0.022899837	GLIS3	protein_coding
ENSG00000107282	9.274964086	-0.551974549	0.20529307	-2.688714964	0.007172764	0.045490744	APBA1	protein_coding
ENSG00000107521	947.7811739	-0.177101056	0.066595021	-2.659373826	0.007828605	0.048200462	HPS1	protein_coding
ENSG00000107537	294.213709	-0.357775232	0.09498278	-3.766737863	0.000165395	0.002396067	PHYH	protein_coding
ENSG00000107551	2884.39458	0.217841122	0.078278169	2.782910306	0.00538737	0.037125897	RASSF4	protein_coding
ENSG00000107643	214.7437871	0.272816074	0.088796458	3.072375626	0.002123623	0.018516071	MAPK8	protein_coding
ENSG00000107672	160.2343532	0.2468237	0.091679935	2.692232485	0.007097545	0.045148901	NSMCE4A	protein_coding
ENSG00000107731	139.6669032	-0.467260596	0.153364889	-3.046724711	0.002313495	0.019940122	UNC5B	protein_coding
ENSG00000107742	289.1766612	0.634029124	0.163374625	3.880829852	0.000104101	0.001635883	SPOCK2	protein_coding
ENSG00000107798	43878.31841	-0.766873691	0.127051459	-6.035929825	1.58E-09	1.19E-07	LIPA	protein_coding
ENSG00000107819	1117.509678	-0.381114676	0.066080105	-5.767464779	8.05E-09	5.01E-07	SFXN3	protein_coding
ENSG00000107882	443.2967588	-0.329940615	0.091197147	-3.617883094	0.000297022	0.003836775	SUFU	protein_coding
ENSG00000107937	517.6916894	0.286010913	0.069575936	4.110773509	3.94E-05	0.000735914	GTPBP4	protein_coding
ENSG00000107938	95.81864599	0.29459317	0.105691306	2.787298042	0.005314957	0.036858037	EDRF1	protein_coding
ENSG00000107957	249.6479606	-0.785392917	0.117871852	-6.663108299	2.68E-11	3.30E-09	SH3PXD2A	protein_coding
ENSG00000107968	408.8435671	0.390272492	0.120642532	3.234949442	0.001216643	0.012152675	MAP3K8	protein_coding
ENSG00000108100	1342.191498	-0.33887337	0.061037632	-5.55187606	2.83E-08	1.47E-06	CCNY	protein_coding
ENSG00000108106	168.8789193	0.443740311	0.146543097	3.028053321	0.002461347	0.020867274	UBE2S	protein_coding
ENSG00000108175	2251.33075	-0.304212996	0.071436695	-4.258497649	2.06E-05	0.000429419	ZMIZ1	protein_coding
ENSG00000108179	1360.53879	0.36827879	0.111782846	3.294591269	0.000985649	0.010282923	PPIF	protein_coding
ENSG00000108344	938.1130725	0.186868868	0.058117381	3.215369733	0.001302766	0.012825331	PSMD3	protein_coding
ENSG00000108387	22.52968759	-0.538909881	0.174821038	-3.082637467	0.002051749	0.018046506	2023-09-04	protein_coding
ENSG00000108389	419.2349474	-0.341730142	0.098241976	-3.478453465	0.000504316	0.005951563	MTMR4	protein_coding
ENSG00000108405	96.4664793	-0.766536082	0.115270848	-6.649869363	2.93E-11	3.55E-09	P2RX1	protein_coding
ENSG00000108515	33.99200788	0.504944023	0.185779113	2.717980592	0.006568169	0.04277077	ENO3	protein_coding
ENSG00000108518	6755.473822	0.310342104	0.089884247	3.452686261	0.000555034	0.006468796	PFN1	protein_coding
ENSG00000108561	532.778335	0.193473745	0.071190285	2.71769868	0.006573767	0.04277077	C1QBP	protein_coding
ENSG00000108671	693.382331	0.228544893	0.057400968	3.981551186	6.85E-05	0.001149251	PSMD11	protein_coding
ENSG00000108688	448.9388659	0.857730343	0.205162181	4.180742962	2.91E-05	0.000567627	CCL7	protein_coding
ENSG00000108691	1084.315985	0.937548143	0.204402465	4.586775141	4.50E-06	0.000120401	CCL2	protein_coding
ENSG00000108700	474.2742757	1.088198188	0.205399513	5.297958949	1.17E-07	5.01E-06	CCL8	protein_coding
ENSG00000108702	2992.368007	2.474690588	0.198000401	12.498412	7.62E-36	3.77E-32	CCL1	protein_coding
ENSG00000108828	3627.903311	-0.503445582	0.082955819	-6.068839866	1.29E-09	9.83E-08	VAT1	protein_coding
ENSG00000108840	453.9430399	-0.286663809	0.090475413	-3.168416684	0.001532717	0.014560775	HDAC5	protein_coding
ENSG00000108861	1219.053483	-0.225802185	0.043461752	-5.195422976	2.04E-07	8.18E-06	DUSP3	protein_coding
ENSG00000108883	1208.299371	0.161708578	0.049400075	3.273448022	0.001062439	0.01085784	EFTUD2	protein_coding
ENSG00000108924	3.952113409	0.498993697	0.187788544	2.657210534	0.007879022	0.048487823	HLF	protein_coding
ENSG00000108932	451.0970508	0.386749939	0.135819508	2.847528641	0.004406013	0.031976586	SLC16A6	protein_coding
ENSG00000108946	5745.859776	-0.233058787	0.074313806	-3.136143857	0.001711852	0.015764463	PRKAR1A	protein_coding
ENSG00000108950	1010.247847	0.46224345	0.117523431	3.93320247	8.38E-05	0.001359883	FAM20A	protein_coding
ENSG00000108953	2140.24116	0.09825184	0.03393325	2.895444403	0.003786221	0.02861187	YWHAE	protein_coding
ENSG00000108960	140.067295	-0.484781762	0.13171824	-3.6804452	0.000232827	0.003162533	MMD	protein_coding
ENSG00000109084	46.44410692	-0.435441229	0.159246092	-2.734391933	0.006249561	0.041263221	TMEM97	protein_coding
ENSG00000109103	280.4486693	0.33881783	0.091693449	3.695114919	0.000219787	0.003023686	UNC119	protein_coding
ENSG00000109113	362.8219169	0.422454299	0.092243678	4.579764274	4.66E-06	0.000123536	RAB34	protein_coding
ENSG00000109189	195.1562636	-0.357843922	0.10690337	-3.347358671	0.000815856	0.008862329	USP46	protein_coding
ENSG00000109220	111.6272439	0.350478592	0.10503417	3.336805461	0.000847472	0.009139683	CHIC2	protein_coding
ENSG00000109320	750.2380066	0.603597229	0.117029796	5.157637189	2.50E-07	9.63E-06	NFKB1	protein_coding
ENSG00000109436	1459.51196	0.461347341	0.085979738	5.36576814	8.06E-08	3.57E-06	TBC1D9	protein_coding
ENSG00000109572	836.38193	-0.280222762	0.088206394	-3.176898495	0.001488591	0.014253095	CLCN3	protein_coding
ENSG00000109667	158.698084	-0.540252257	0.100519501	-5.374601438	7.68E-08	3.45E-06	SLC2A9	protein_coding
ENSG00000109787	159.7740396	-0.54217801	0.097878556	-5.539293094	3.04E-08	1.57E-06	KLF3	protein_coding
ENSG00000109917	340.9294036	0.233825862	0.065142856	3.589432155	0.000331399	0.004201357	ZPR1	protein_coding
ENSG00000109943	130.9946152	0.48642984	0.14839673	3.277901342	0.001045819	0.010734142	CRTAM	protein_coding
ENSG00000109971	15715.08013	-0.148495339	0.048911591	-3.035994846	0.002397435	0.020498953	HSPA8	protein_coding
ENSG00000110002	485.3780251	-0.317515216	0.097880098	-3.243920081	0.001178968	0.011853747	VWA5A	protein_coding
ENSG00000110013	480.246204	-0.375085325	0.082388091	-4.552664379	5.30E-06	0.000139366	SIAE	protein_coding
ENSG00000110046	327.1644022	0.480585781	0.098321673	4.887892625	1.02E-06	3.31E-05	ATG2A	protein_coding
ENSG00000110047	890.9631349	1.170504175	0.120220763	9.736289675	2.11E-22	1.59E-19	EHD1	protein_coding
ENSG00000110077	38.83935928	-2.136158115	0.190254084	-11.22792254	2.97E-29	3.44E-26	MS4A6A	protein_coding
ENSG00000110079	645.6484566	-0.697176314	0.116065521	-6.006747819	1.89E-09	1.38E-07	MS4A4A	protein_coding
ENSG00000110080	186.1363258	0.336905064	0.095363605	3.532847383	0.00041111	0.005045834	ST3GAL4	protein_coding
ENSG00000110090	506.8071929	-0.435421907	0.077302421	-5.632707247	1.77E-08	9.80E-07	CPT1A	protein_coding
ENSG00000110092	4419.324039	0.296469682	0.100259874	2.957012327	0.003106357	0.024835977	CCND1	protein_coding
ENSG00000110237	53.32773473	-0.607632737	0.174046872	-3.491201708	0.000480853	0.005728672	ARHGEF17	protein_coding
ENSG00000110315	177.5227827	-0.665260125	0.083141067	-8.001582761	1.23E-15	3.18E-13	RNF141	protein_coding
ENSG00000110395	909.3675907	-0.420838527	0.130916187	-3.214564505	0.001306426	0.012852935	CBL	protein_coding
ENSG00000110422	1285.935272	-0.279405134	0.102532741	-2.725033299	0.0064295	0.042160795	HIPK3	protein_coding
ENSG00000110435	365.4945836	0.263303173	0.064324993	4.0933261	4.25E-05	0.000784082	PDHX	protein_coding
ENSG00000110436	988.1527968	1.486623444	0.162913832	9.125213143	7.16E-20	3.59E-17	SLC1A2	protein_coding
ENSG00000110446	6633.638494	0.414824382	0.104642729	3.964196883	7.36E-05	0.001222481	SLC15A3	protein_coding
ENSG00000110448	85.79815817	0.475228658	0.16405016	2.896849703	0.003769303	0.028527072	CD5	protein_coding
ENSG00000110514	1231.269108	0.440814174	0.096413015	4.572143832	4.83E-06	0.000127685	MADD	protein_coding
ENSG00000110536	376.2156862	0.247144115	0.06802889	3.632928816	0.000280222	0.003663864	PTPMT1	protein_coding
ENSG00000110660	70.53878298	0.659923692	0.187231798	3.524634698	0.000424067	0.005178577	SLC35F2	protein_coding
ENSG00000110665	220.9566145	-0.594987845	0.122934405	-4.83988063	1.30E-06	4.07E-05	C11orf21	protein_coding
ENSG00000110713	1433.167314	0.255480358	0.095451257	2.676553094	0.007438378	0.04659998	NUP98	protein_coding
ENSG00000110799	112.8210862	-0.592323527	0.130377975	-4.54312569	5.54E-06	0.00014456	VWF	protein_coding
ENSG00000110880	4822.500793	-0.459688563	0.074812317	-6.14455726	8.02E-10	6.55E-08	CORO1C	protein_coding
ENSG00000110881	17.61114325	-0.58746196	0.203563616	-2.8858888	0.0039031	0.029274227	ASIC1	protein_coding
ENSG00000110888	143.3091462	-0.281505727	0.102235549	-2.753501412	0.005896152	0.03966766	CAPRIN2	protein_coding
ENSG00000110911	1512.033979	0.378281052	0.075442766	5.014146087	5.33E-07	1.89E-05	SLC11A2	protein_coding
ENSG00000110917	1682.220312	-0.3915505	0.059993653	-6.526532098	6.73E-11	7.49E-09	MLEC	protein_coding
ENSG00000110931	277.4917228	-0.43871449	0.077996321	-5.624810018	1.86E-08	1.02E-06	CAMKK2	protein_coding
ENSG00000110944	21.3024141	0.95732354	0.20521557	4.664965425	3.09E-06	8.67E-05	IL23A	protein_coding
ENSG00000111011	478.4482766	0.21156771	0.079671044	2.655515708	0.007918725	0.048655623	RSRC2	protein_coding
ENSG00000111012	1505.528926	1.21646377	0.12557358	9.687258849	3.42E-22	2.33E-19	CYP27B1	protein_coding
ENSG00000111144	3907.52154	-0.340669598	0.091880223	-3.70775764	0.000209103	0.002900599	LTA4H	protein_coding
ENSG00000111328	269.3500461	-0.41903586	0.146656982	-2.857251344	0.004273273	0.031392362	CDK2AP1	protein_coding
ENSG00000111344	28.53625953	-0.569401002	0.20482886	-2.779886596	0.005437788	0.037353405	RASAL1	protein_coding
ENSG00000111424	322.7614074	0.400116002	0.115286596	3.470620307	0.000519258	0.006089624	VDR	protein_coding
ENSG00000111554	122.6626013	0.610509945	0.127903399	4.773211278	1.81E-06	5.49E-05	MDM1	protein_coding
ENSG00000111669	5043.624806	0.210264877	0.075693992	2.777827832	0.005472361	0.037526741	TPI1	protein_coding
ENSG00000111670	1886.768749	-0.23378417	0.080810786	-2.892982258	0.003816029	0.028779215	GNPTAB	protein_coding
ENSG00000111674	343.6628739	0.314020946	0.088223015	3.559399411	0.000371704	0.004634114	ENO2	protein_coding
ENSG00000111678	219.4030715	0.510294003	0.157937908	3.23097862	0.001233672	0.012273808	C12orf57	protein_coding
ENSG00000111684	368.1875421	0.180369217	0.067902691	2.656289683	0.007900571	0.048563947	LPCAT3	protein_coding
ENSG00000111731	342.669047	-0.312295055	0.089839547	-3.476142337	0.000508682	0.005988976	C2CD5	protein_coding
ENSG00000111737	773.8927758	0.231951152	0.075741332	3.062411838	0.002195611	0.019036908	RAB35	protein_coding
ENSG00000111912	281.1897884	-0.365429915	0.09016522	-4.052892191	5.06E-05	0.000905826	NCOA7	protein_coding
ENSG00000112039	329.9291429	-0.347774046	0.108204517	-3.214043688	0.001308798	0.012867844	FANCE	protein_coding
ENSG00000112062	723.2101465	-0.219480982	0.063881773	-3.435737144	0.000590944	0.006813317	MAPK14	protein_coding
ENSG00000112096	35642.73572	1.322636321	0.115610419	11.44045957	2.62E-30	3.58E-27	SOD2	protein_coding
ENSG00000112149	3650.076576	0.456112639	0.10023885	4.550258119	5.36E-06	0.000140233	CD83	protein_coding
ENSG00000112210	62.7225748	-0.354419177	0.132913976	-2.666530546	0.007663864	0.047588934	RAB23	protein_coding
ENSG00000112294	270.9662657	-1.011511354	0.131093733	-7.715939827	1.20E-14	2.65E-12	ALDH5A1	protein_coding
ENSG00000112297	2386.052803	-0.231494531	0.078646206	-2.943492685	0.003245315	0.025472501	AIM1	protein_coding
ENSG00000112299	387.3027058	0.519121497	0.142403663	3.645422356	0.000266953	0.003542363	VNN1	protein_coding
ENSG00000112335	2697.868166	-0.202310931	0.073681152	-2.745762324	0.006037048	0.040398475	SNX3	protein_coding
ENSG00000112367	772.3148055	-0.184781764	0.059281084	-3.117044262	0.001826741	0.01649227	FIG4	protein_coding
ENSG00000112406	856.0042296	-0.187550551	0.061823024	-3.033668351	0.002415999	0.020618159	HECA	protein_coding
ENSG00000112414	29.90229964	-0.554604861	0.199159447	-2.784727858	0.005357267	0.037010069	ADGRG6	protein_coding
ENSG00000112531	2096.144357	-0.334766113	0.078901926	-4.242812932	2.21E-05	0.000454885	QKI	protein_coding
ENSG00000112561	544.9949056	0.273013726	0.10088972	2.706060888	0.006808656	0.043857202	TFEB	protein_coding
ENSG00000112695	1324.324048	0.31889828	0.106199753	3.002815642	0.002674944	0.022177531	COX7A2	protein_coding
ENSG00000112697	4589.906384	-0.229576432	0.061387585	-3.73978604	0.000184177	0.002622821	TMEM30A	protein_coding
ENSG00000112715	129.770953	0.497794365	0.18142112	2.743861157	0.006072121	0.04051994	VEGFA	protein_coding
ENSG00000112759	706.5999684	-0.333782315	0.106548944	-3.132666565	0.001732261	0.015868145	SLC29A1	protein_coding
ENSG00000112763	304.3526793	0.37232567	0.079308728	4.69463676	2.67E-06	7.69E-05	BTN2A1	protein_coding
ENSG00000112773	338.4445503	-0.540049974	0.095347395	-5.664024411	1.48E-08	8.51E-07	FAM46A	protein_coding
ENSG00000112782	23.55509619	0.769446425	0.19483496	3.949221565	7.84E-05	0.001287311	CLIC5	protein_coding
ENSG00000112799	386.9186007	-0.57069652	0.114395931	-4.98878339	6.08E-07	2.12E-05	LY86	protein_coding
ENSG00000112893	1004.627852	-0.295333859	0.084294334	-3.503602723	0.00045901	0.005512151	MAN2A1	protein_coding
ENSG00000112972	876.5038206	-0.370718333	0.084521436	-4.386086539	1.15E-05	0.0002619	HMGCS1	protein_coding
ENSG00000112992	1142.870932	-0.405032881	0.075596498	-5.357825981	8.42E-08	3.72E-06	NNT	protein_coding
ENSG00000113068	638.7872037	0.350547393	0.063123715	5.553339036	2.80E-08	1.46E-06	PFDN1	protein_coding
ENSG00000113070	583.2864701	1.161920214	0.133950647	8.674241152	4.16E-18	1.74E-15	HBEGF	protein_coding
ENSG00000113088	57.16960847	0.549208165	0.195633092	2.80733775	0.004995284	0.035116587	GZMK	protein_coding
ENSG00000113140	7740.68205	-0.605177082	0.101387762	-5.968936212	2.39E-09	1.68E-07	SPARC	protein_coding
ENSG00000113141	721.5770525	0.191395134	0.065701706	2.913092308	0.003578688	0.027443915	IK	protein_coding
ENSG00000113161	1104.530315	-0.377005109	0.087666651	-4.300439289	1.70E-05	0.000365831	HMGCR	protein_coding
ENSG00000113163	914.5336574	-0.236484217	0.087518144	-2.702116451	0.006889963	0.044271988	COL4A3BP	protein_coding
ENSG00000113269	4379.831078	-0.221545762	0.060980258	-3.633073533	0.000280065	0.003663864	RNF130	protein_coding
ENSG00000113369	784.4449173	-0.418657996	0.155807874	-2.687014368	0.007209385	0.045641211	ARRDC3	protein_coding
ENSG00000113407	867.9675682	0.298097587	0.070615903	4.221394545	2.43E-05	0.000491579	TARS	protein_coding
ENSG00000113552	668.583102	-0.267624876	0.059006202	-4.535538107	5.75E-06	0.00014908	GNPDA1	protein_coding
ENSG00000113648	3449.679946	-0.188414543	0.05478023	-3.439462442	0.000582871	0.006725396	H2AFY	protein_coding
ENSG00000113719	1182.410041	-0.455601638	0.087250562	-5.22176163	1.77E-07	7.20E-06	ERGIC1	protein_coding
ENSG00000113742	809.0520424	-0.40842751	0.102325368	-3.991459013	6.57E-05	0.001115985	CPEB4	protein_coding
ENSG00000113838	70.39345915	-0.443867038	0.155727179	-2.850286261	0.00436799	0.03177739	TBCCD1	protein_coding
ENSG00000113916	1333.943606	0.340915218	0.078687191	4.332537667	1.47E-05	0.000326126	BCL6	protein_coding
ENSG00000114125	547.4993425	0.262706252	0.072448178	3.626126391	0.000287705	0.003741632	RNF7	protein_coding
ENSG00000114251	28.9954671	1.354238153	0.200756917	6.745661226	1.52E-11	2.03E-09	WNT5A	protein_coding
ENSG00000114270	39.49586477	0.583561682	0.196942698	2.963103924	0.003045537	0.024493098	COL7A1	protein_coding
ENSG00000114302	682.368143	-0.23197961	0.08018546	-2.893038331	0.003815347	0.028779215	PRKAR2A	protein_coding
ENSG00000114315	10.27553444	0.618207815	0.201283805	3.07132416	0.002131116	0.018559862	HES1	protein_coding
ENSG00000114388	103.0787988	0.448690121	0.126676519	3.542014919	0.000397083	0.004905739	NPRL2	protein_coding
ENSG00000114450	391.6867594	-0.405844212	0.130054898	-3.120560768	0.001805071	0.016375347	GNB4	protein_coding
ENSG00000114541	494.3682549	-0.432241456	0.104963331	-4.118023426	3.82E-05	0.000717862	FRMD4B	protein_coding
ENSG00000114626	306.6535172	0.368737052	0.12834585	2.872995509	0.004065999	0.03013493	ABTB1	protein_coding
ENSG00000114738	1601.518256	-0.195892095	0.057581117	-3.402019716	0.000668898	0.007504747	MAPKAPK3	protein_coding
ENSG00000114770	282.0511156	-0.534169675	0.097368084	-5.486085905	4.11E-08	2.00E-06	ABCC5	protein_coding
ENSG00000114784	437.2143025	0.433414224	0.083545941	5.18773529	2.13E-07	8.46E-06	EIF1B	protein_coding
ENSG00000114812	11.28016387	-0.630552001	0.205096578	-3.07441503	0.002109158	0.018422023	VIPR1	protein_coding
ENSG00000114841	149.426199	0.323617635	0.121936697	2.653980649	0.007954839	0.048777773	DNAH1	protein_coding
ENSG00000114850	2116.632763	-0.222942153	0.067364874	-3.309471839	0.000934722	0.009895929	SSR3	protein_coding
ENSG00000114982	548.3586948	0.306676985	0.071388805	4.295869425	1.74E-05	0.000369231	KANSL3	protein_coding
ENSG00000114988	214.9733622	-0.221404773	0.077581813	-2.85382314	0.004319657	0.031578691	LMAN2L	protein_coding
ENSG00000115008	55.36296174	0.622942593	0.205459025	3.031955358	0.002429751	0.020651288	IL1A	protein_coding
ENSG00000115009	154.6649069	0.562114169	0.203589654	2.761015397	0.005762196	0.03906384	CCL20	protein_coding
ENSG00000115232	248.5122136	-0.527630811	0.157509356	-3.349837904	0.000808589	0.008810484	ITGA4	protein_coding
ENSG00000115255	14.06576726	-0.539967046	0.202515396	-2.666301212	0.007669095	0.047588934	REEP6	protein_coding
ENSG00000115267	841.5053728	0.353022751	0.131194251	2.69084009	0.007127235	0.045292914	IFIH1	protein_coding
ENSG00000115271	466.8164523	-0.315135735	0.086323314	-3.650644545	0.000261583	0.003483832	GCA	protein_coding
ENSG00000115310	4508.081572	-0.192658791	0.043521817	-4.426717555	9.57E-06	0.000226714	RTN4	protein_coding
ENSG00000115355	3014.606363	-0.434033095	0.10801958	-4.018096481	5.87E-05	0.001021323	CCDC88A	protein_coding
ENSG00000115486	415.6624268	-0.208285867	0.066023107	-3.15474199	0.001606401	0.01507368	GGCX	protein_coding
ENSG00000115561	626.9233015	-0.17390496	0.057605247	-3.018908351	0.002536873	0.021303207	CHMP3	protein_coding
ENSG00000115594	159.0667803	-0.831948276	0.123773157	-6.721556584	1.80E-11	2.37E-09	IL1R1	protein_coding
ENSG00000115607	16.10097078	0.661248627	0.201471428	3.282096284	0.001030384	0.010635489	IL18RAP	protein_coding
ENSG00000115652	950.3182476	0.64442118	0.079480547	8.107910772	5.15E-16	1.46E-13	UXS1	protein_coding
ENSG00000115677	4724.373289	-0.24620417	0.046340972	-5.312883128	1.08E-07	4.67E-06	HDLBP	protein_coding
ENSG00000115718	84.05860295	-0.503357236	0.173043741	-2.908843926	0.003627679	0.02765024	PROC	protein_coding
ENSG00000115756	891.4371917	-0.562638285	0.104102481	-5.404657795	6.49E-08	3.01E-06	HPCAL1	protein_coding
ENSG00000115762	4347.214372	-0.150765612	0.05611454	-2.686747721	0.007215142	0.045658418	PLEKHB2	protein_coding
ENSG00000115902	3872.848132	-0.39730548	0.057141146	-6.953054108	3.57E-12	5.59E-10	SLC1A4	protein_coding
ENSG00000115919	3395.624647	0.838405804	0.118829309	7.055547264	1.72E-12	2.84E-10	KYNU	protein_coding
ENSG00000115935	2754.450357	-0.190928548	0.037513391	-5.089610449	3.59E-07	1.33E-05	WIPF1	protein_coding
ENSG00000115947	171.6726293	-0.221626065	0.078300033	-2.830472191	0.004647935	0.03320301	ORC4	protein_coding
ENSG00000115970	402.9113617	-0.260272234	0.097664935	-2.66495066	0.007699962	0.047709287	THADA	protein_coding
ENSG00000116005	508.6724923	-0.524113735	0.088921006	-5.894149847	3.77E-09	2.53E-07	PCYOX1	protein_coding
ENSG00000116016	980.3985236	-0.703655611	0.1067324	-6.592708577	4.32E-11	4.95E-09	EPAS1	protein_coding
ENSG00000116044	2446.220434	0.247754485	0.077670118	3.189830177	0.001423564	0.013755322	NFE2L2	protein_coding
ENSG00000116133	2703.478388	-0.503187512	0.06774905	-7.427226105	1.11E-13	2.16E-11	DHCR24	protein_coding
ENSG00000116171	1579.120801	-0.272664924	0.086829381	-3.140238045	0.001688106	0.01561602	SCP2	protein_coding
ENSG00000116191	100.9222556	0.447888185	0.12796765	3.500011005	0.000465239	0.005569151	RALGPS2	protein_coding
ENSG00000116237	793.1414814	-0.258229925	0.065239683	-3.958172585	7.55E-05	0.001249571	ICMT	protein_coding
ENSG00000116260	1821.174702	0.196196093	0.071091073	2.759785238	0.005783937	0.039193544	QSOX1	protein_coding
ENSG00000116337	781.4313457	0.360366445	0.098032191	3.676001113	0.000236918	0.003200743	AMPD2	protein_coding
ENSG00000116514	476.0290468	0.55937087	0.135686797	4.12251511	3.75E-05	0.000708175	RNF19B	protein_coding
ENSG00000116584	2003.44216	0.34325203	0.084973804	4.039504113	5.36E-05	0.000947817	ARHGEF2	protein_coding
ENSG00000116641	346.5942794	-0.279156997	0.098180436	-2.84330573	0.004464822	0.032294184	DOCK7	protein_coding
ENSG00000116667	284.6582673	-0.370731758	0.097066658	-3.819352228	0.000133803	0.002004104	C1orf21	protein_coding
ENSG00000116691	290.3282909	0.617204214	0.155549323	3.967900341	7.25E-05	0.001207024	MIIP	protein_coding
ENSG00000116711	267.3814513	-0.507400546	0.120997732	-4.193471544	2.75E-05	0.000542323	PLA2G4A	protein_coding
ENSG00000116729	38.84717395	-0.51290016	0.191180825	-2.682801264	0.007300836	0.045993359	WLS	protein_coding
ENSG00000116774	14.22561823	-0.781925397	0.204704546	-3.819775435	0.000133573	0.002002665	OLFML3	protein_coding
ENSG00000116786	2161.846356	-0.148615757	0.052302716	-2.841453907	0.004490834	0.032404325	PLEKHM2	protein_coding
ENSG00000116809	272.0880821	0.498187555	0.107301237	4.642887349	3.44E-06	9.47E-05	ZBTB17	protein_coding
ENSG00000116815	588.0043242	0.31945069	0.072857611	4.384589116	1.16E-05	0.000262889	CD58	protein_coding
ENSG00000116824	314.107227	0.591727883	0.160600497	3.684471064	0.000229178	0.003124267	CD2	protein_coding
ENSG00000116833	5.116018485	0.733462089	0.196335444	3.735759955	0.000187149	0.002652398	NR5A2	protein_coding
ENSG00000116857	204.2742527	0.403810407	0.109701708	3.680985588	0.000232334	0.003158693	TMEM9	protein_coding
ENSG00000116991	274.0892135	-0.296481269	0.093888957	-3.157786378	0.00158972	0.014982663	SIPA1L2	protein_coding
ENSG00000117009	520.7158193	0.229652358	0.083827857	2.739570903	0.006151944	0.040876011	KMO	protein_coding
ENSG00000117016	132.2114124	-0.383790542	0.11582537	-3.313527426	0.000921271	0.009781095	RIMS3	protein_coding
ENSG00000117020	173.7904084	0.336412152	0.114778653	2.930964463	0.003379114	0.026289195	AKT3	protein_coding
ENSG00000117054	1097.815484	-0.439682808	0.107957154	-4.072752885	4.65E-05	0.000847062	ACADM	protein_coding
ENSG00000117090	112.5646775	0.791965749	0.183058201	4.326305764	1.52E-05	0.000334028	SLAMF1	protein_coding
ENSG00000117091	1641.784735	0.660390026	0.076895524	8.588146457	8.84E-18	3.59E-15	CD48	protein_coding
ENSG00000117115	719.8526127	-0.467170503	0.120365798	-3.881256212	0.000103918	0.001635883	PADI2	protein_coding
ENSG00000117226	878.3062574	0.477752977	0.110862658	4.309412968	1.64E-05	0.000354336	GBP3	protein_coding
ENSG00000117245	47.97798532	-0.601748181	0.185902287	-3.236905743	0.001208333	0.012085745	KIF17	protein_coding
ENSG00000117298	617.194324	0.279563642	0.081732247	3.420481537	0.000625104	0.007092851	ECE1	protein_coding
ENSG00000117335	2420.429746	-0.308511986	0.099352689	-3.105220299	0.001901374	0.017004058	CD46	protein_coding
ENSG00000117360	320.0196147	0.478698842	0.078368285	6.108323552	1.01E-09	7.88E-08	PRPF3	protein_coding
ENSG00000117394	293.0486312	0.360477848	0.1171864	3.076106504	0.002097229	0.018360533	SLC2A1	protein_coding
ENSG00000117408	367.7566068	-0.200956668	0.068285586	-2.942885602	0.003251686	0.025509176	IPO13	protein_coding
ENSG00000117500	1934.393651	-0.222119293	0.057964807	-3.831968097	0.000127122	0.001921285	TMED5	protein_coding
ENSG00000117586	68.42267152	0.801126099	0.164408458	4.87277909	1.10E-06	3.56E-05	TNFSF4	protein_coding
ENSG00000117594	224.8594055	0.533208379	0.182904935	2.915221388	0.003554363	0.027341114	HSD11B1	protein_coding
ENSG00000117597	226.7446517	0.241299348	0.082297283	2.932045132	0.003367378	0.02622505	DIEXF	protein_coding
ENSG00000117640	327.3007805	0.224938762	0.073100602	3.077112303	0.002090165	0.018340024	MTFR1L	protein_coding
ENSG00000117676	4039.446964	-0.298533091	0.054689179	-5.458723253	4.80E-08	2.28E-06	RPS6KA1	protein_coding
ENSG00000117791	18.43590858	-0.573241071	0.183734866	-3.119936258	0.001808902	0.0164002	2023-03-02	protein_coding
ENSG00000117868	1007.985852	-0.224744758	0.065483854	-3.432063678	0.000599007	0.006885142	ESYT2	protein_coding
ENSG00000118217	985.4741789	-0.214990394	0.075190453	-2.859277817	0.004246067	0.031253636	ATF6	protein_coding
ENSG00000118503	3505.829147	0.423836516	0.13690858	3.095762994	0.001963072	0.017429725	TNFAIP3	protein_coding
ENSG00000118508	290.2715467	-0.384368281	0.132944414	-2.891195408	0.003837794	0.028870897	RAB32	protein_coding
ENSG00000118513	26.17726097	0.544930055	0.197799847	2.754956911	0.005869987	0.039527032	MYB	protein_coding
ENSG00000118557	110.7389197	-0.765156358	0.141985116	-5.388989919	7.09E-08	3.23E-06	PMFBP1	protein_coding
ENSG00000118564	1067.219853	-0.254684003	0.070184336	-3.628786929	0.000284756	0.003713447	FBXL5	protein_coding
ENSG00000118680	3198.646092	0.229798655	0.080476874	2.855462	0.004297427	0.031538017	MYL12B	protein_coding
ENSG00000118707	234.018721	0.356237755	0.101242657	3.518652746	0.000433744	0.00525919	TGIF2	protein_coding
ENSG00000118804	22.98485982	-0.472153998	0.171099018	-2.75953657	0.005788341	0.039205701	STBD1	protein_coding
ENSG00000118849	311.0692937	-0.399974644	0.145849064	-2.742387463	0.006099435	0.040634947	RARRES1	protein_coding
ENSG00000118855	2647.09005	-0.373474472	0.082433691	-4.530604735	5.88E-06	0.000152341	MFSD1	protein_coding
ENSG00000118960	379.3413821	-0.306199858	0.078490172	-3.901123537	9.57E-05	0.001526976	HS1BP3	protein_coding
ENSG00000118985	954.0917301	0.316200901	0.092211295	3.429090767	0.000605607	0.006934477	ELL2	protein_coding
ENSG00000119139	258.0597188	-0.510555475	0.09322276	-5.476725607	4.33E-08	2.08E-06	TJP2	protein_coding
ENSG00000119242	268.4506285	-0.27131394	0.077496181	-3.500997559	0.00046352	0.005557432	CCDC92	protein_coding
ENSG00000119318	1964.83147	-0.149373363	0.03659905	-4.081345349	4.48E-05	0.000819326	RAD23B	protein_coding
ENSG00000119321	2551.475619	-0.258405328	0.081292447	-3.17871263	0.001479307	0.014191331	FKBP15	protein_coding
ENSG00000119402	713.4633669	-0.242783323	0.060801543	-3.993045418	6.52E-05	0.001109798	FBXW2	protein_coding
ENSG00000119471	238.6187569	-0.385952738	0.092109487	-4.19015186	2.79E-05	0.000549597	HSDL2	protein_coding
ENSG00000119535	888.9295951	-0.404874126	0.096157707	-4.210521844	2.55E-05	0.000511026	CSF3R	protein_coding
ENSG00000119669	544.5267395	-0.407719526	0.101357954	-4.022570611	5.76E-05	0.001005604	IRF2BPL	protein_coding
ENSG00000119681	178.3665704	-0.412640464	0.139952207	-2.94843843	0.003193838	0.025213359	LTBP2	protein_coding
ENSG00000119689	1399.04513	-0.187667411	0.066011433	-2.842953131	0.004469764	0.032298831	DLST	protein_coding
ENSG00000119711	112.8827048	-0.600924742	0.133502845	-4.501213007	6.76E-06	0.000169458	ALDH6A1	protein_coding
ENSG00000119729	2768.411976	0.296045885	0.086294046	3.430664083	0.000602106	0.006910186	RHOQ	protein_coding
ENSG00000119760	465.1172692	0.167854807	0.059328402	2.829248761	0.004665742	0.033298545	SUPT7L	protein_coding
ENSG00000119772	169.4605845	-0.313157581	0.117332207	-2.66898228	0.007608146	0.047347632	DNMT3A	protein_coding
ENSG00000119862	65.90572408	-0.539397162	0.144033501	-3.744942365	0.000180435	0.002577606	LGALSL	protein_coding
ENSG00000119899	1200.130585	-0.253866714	0.09091616	-2.792316742	0.00523321	0.036435833	SLC17A5	protein_coding
ENSG00000119900	2887.592456	0.294181869	0.082533633	3.564387717	0.000364707	0.00456202	OGFRL1	protein_coding
ENSG00000119906	413.8897573	-0.428975292	0.09581976	-4.476898009	7.57E-06	0.000185607	SLF2	protein_coding
ENSG00000119950	168.0491928	-0.731279643	0.113665251	-6.433625371	1.25E-10	1.27E-08	MXI1	protein_coding
ENSG00000120008	1048.908571	-0.317588215	0.106939098	-2.969804495	0.002979893	0.024172212	WDR11	protein_coding
ENSG00000120051	31.23055073	0.594526436	0.173309463	3.430432618	0.00060262	0.006910805	CFAP58	protein_coding
ENSG00000120063	2242.930385	-0.208827164	0.071672676	-2.913623082	0.00357261	0.027416909	GNA13	protein_coding
ENSG00000120217	1866.923449	0.482817144	0.155237254	3.110188635	0.001869679	0.016791525	CD274	protein_coding
ENSG00000120256	62.99280386	-0.434271972	0.147264477	-2.948925503	0.003188808	0.025186891	LRP11	protein_coding
ENSG00000120438	1122.941084	0.145784979	0.052856879	2.75810797	0.005813699	0.039289087	TCP1	protein_coding
ENSG00000120451	833.018414	-0.192150591	0.066320504	-2.897302948	0.003763861	0.028514616	SNX19	protein_coding
ENSG00000120457	117.2984474	-0.667831363	0.165073184	-4.045668387	5.22E-05	0.00092649	KCNJ5	protein_coding
ENSG00000120533	434.2782518	0.260631042	0.086825195	3.001790455	0.002683969	0.022227817	ENY2	protein_coding
ENSG00000120549	12.34928679	0.678110224	0.204913923	3.309244257	0.000935482	0.009897003	KIAA1217	protein_coding
ENSG00000120594	4226.568451	-0.653672486	0.103070961	-6.34196556	2.27E-10	2.10E-08	PLXDC2	protein_coding
ENSG00000120708	3129.598325	-0.525221853	0.135575014	-3.874031331	0.00010705	0.001675215	TGFBI	protein_coding
ENSG00000120733	662.0477789	-0.305236697	0.09120016	-3.346887754	0.000817243	0.008870983	KDM3B	protein_coding
ENSG00000120868	225.2818707	-0.374483127	0.128531157	-2.913559148	0.003573341	0.027416909	APAF1	protein_coding
ENSG00000120875	515.9650469	0.484754311	0.163125642	2.971662247	0.002961923	0.024059607	DUSP4	protein_coding
ENSG00000120896	406.3238312	-0.3024554	0.084276129	-3.588862016	0.000332125	0.004207004	SORBS3	protein_coding
ENSG00000120899	1111.108252	-0.298739605	0.070852314	-4.216370456	2.48E-05	0.000499959	PTK2B	protein_coding
ENSG00000120910	238.8653644	0.395457109	0.108171849	3.655822759	0.000256358	0.00342945	PPP3CC	protein_coding
ENSG00000120913	172.5084351	-0.318267105	0.107444145	-2.962163328	0.003054857	0.024541773	PDLIM2	protein_coding
ENSG00000120925	341.0376297	-0.291513991	0.069072718	-4.220392646	2.44E-05	0.000493105	RNF170	protein_coding
ENSG00000120949	52.27136045	0.683266154	0.165405434	4.130856744	3.61E-05	0.000685607	TNFRSF8	protein_coding
ENSG00000121064	3450.86876	-0.255810119	0.087062724	-2.938227842	0.003300943	0.025787869	SCPEP1	protein_coding
ENSG00000121152	1414.120745	-0.684592437	0.168907244	-4.053067354	5.06E-05	0.000905826	NCAPH	protein_coding
ENSG00000121274	301.8914588	-0.310224444	0.089535916	-3.464804501	0.000530617	0.006208302	PAPD5	protein_coding
ENSG00000121281	1608.734548	-0.42401003	0.081552562	-5.199223909	2.00E-07	8.04E-06	ADCY7	protein_coding
ENSG00000121297	48.55230468	-0.482586229	0.173551531	-2.780650941	0.005425003	0.037290722	TSHZ3	protein_coding
ENSG00000121316	2786.759261	-0.231091708	0.067490756	-3.424049799	0.000616953	0.007021581	PLBD1	protein_coding
ENSG00000121481	110.8426672	-0.286319733	0.103257929	-2.77285953	0.00555661	0.037875206	RNF2	protein_coding
ENSG00000121552	599.9604729	0.385283536	0.099587085	3.86881027	0.000109368	0.001707932	CSTA	protein_coding
ENSG00000121594	120.6225451	1.412627321	0.181313446	7.791078678	6.64E-15	1.51E-12	CD80	protein_coding
ENSG00000121691	1066.793694	-0.696047415	0.086710256	-8.027278982	9.97E-16	2.67E-13	CAT	protein_coding
ENSG00000121769	696.3373033	-0.401323898	0.134217351	-2.990104452	0.002788821	0.02295696	FABP3	protein_coding
ENSG00000121892	893.0068233	-0.172486134	0.063851462	-2.70136546	0.006905541	0.04435312	PDS5A	protein_coding
ENSG00000121895	17.91203363	0.542793947	0.195208862	2.780580462	0.005426181	0.037290722	TMEM156	protein_coding
ENSG00000121933	42.79456405	-0.473884206	0.164800919	-2.875494916	0.004033946	0.029971304	TMIGD3	protein_coding
ENSG00000121966	669.1773994	0.414420336	0.114811688	3.609565755	0.00030671	0.003934846	CXCR4	protein_coding
ENSG00000122012	5.15423844	0.539809946	0.196699936	2.744332088	0.006063416	0.040500734	SV2C	protein_coding
ENSG00000122122	1353.133937	-0.140086021	0.051008191	-2.746343648	0.00602636	0.040344925	SASH3	protein_coding
ENSG00000122218	2178.293276	-0.341291992	0.104904074	-3.253372133	0.00114044	0.011531671	COPA	protein_coding
ENSG00000122224	137.8410066	-0.746136863	0.146210133	-5.1031816	3.34E-07	1.25E-05	LY9	protein_coding
ENSG00000122254	50.63305399	-0.619618085	0.183572571	-3.375330433	0.000737271	0.008138151	HS3ST2	protein_coding
ENSG00000122359	4871.267122	-0.34420404	0.075622595	-4.551603126	5.32E-06	0.000139826	ANXA11	protein_coding
ENSG00000122378	1898.378483	-0.249092289	0.088948694	-2.800404131	0.005103867	0.035682317	FAM213A	protein_coding
ENSG00000122482	233.8092093	0.342501818	0.115754489	2.95886425	0.003087751	0.024716572	ZNF644	protein_coding
ENSG00000122515	513.8437092	0.414004699	0.087791106	4.71579316	2.41E-06	7.06E-05	ZMIZ2	protein_coding
ENSG00000122547	195.1061766	-0.486839313	0.124021996	-3.925427159	8.66E-05	0.001400033	EEPD1	protein_coding
ENSG00000122565	1234.363688	0.176843656	0.060165902	2.939267124	0.003289894	0.025728307	CBX3	protein_coding
ENSG00000122642	165.6547656	-0.519813088	0.103761357	-5.00969823	5.45E-07	1.93E-05	FKBP9	protein_coding
ENSG00000122644	235.4597605	0.300475895	0.087183208	3.446488151	0.000567923	0.006583267	ARL4A	protein_coding
ENSG00000122687	284.1560221	-0.206571505	0.069483272	-2.972967436	0.002949357	0.023989278	FTSJ2	protein_coding
ENSG00000122694	1448.313255	-0.301479956	0.111627929	-2.700757407	0.006918178	0.044377364	GLIPR2	protein_coding
ENSG00000122729	2260.146145	0.409812388	0.106368086	3.852775824	0.000116786	0.001795784	ACO1	protein_coding
ENSG00000122862	7705.63939	0.426679543	0.110283821	3.86892239	0.000109317	0.001707932	SRGN	protein_coding
ENSG00000122863	25.77289262	0.654537384	0.205207353	3.189639036	0.001424506	0.013755322	CHST3	protein_coding
ENSG00000122986	976.1080086	-0.611087232	0.095039868	-6.42979885	1.28E-10	1.28E-08	HVCN1	protein_coding
ENSG00000123095	1770.162474	0.33281286	0.076944112	4.325384387	1.52E-05	0.000334429	BHLHE41	protein_coding
ENSG00000123136	333.0492651	0.304001628	0.093082797	3.265927098	0.001091063	0.011112573	DDX39A	protein_coding
ENSG00000123191	10.55089439	-0.550713696	0.202367771	-2.721350806	0.006501573	0.042485048	ATP7B	protein_coding
ENSG00000123200	659.4341468	-0.232940041	0.081571642	-2.855649765	0.004294886	0.031535716	ZC3H13	protein_coding
ENSG00000123213	622.7928691	-0.328457464	0.123945158	-2.650022555	0.00804864	0.04925243	NLN	protein_coding
ENSG00000123240	1230.589274	0.2992627	0.071961767	4.158634682	3.20E-05	0.000616628	OPTN	protein_coding
ENSG00000123297	215.4942548	0.45684449	0.099404892	4.595794838	4.31E-06	0.000115858	TSFM	protein_coding
ENSG00000123338	5145.147369	-0.2707892	0.063755792	-4.247287809	2.16E-05	0.000448357	NCKAP1L	protein_coding
ENSG00000123384	6409.695563	-0.567138056	0.099650088	-5.691295069	1.26E-08	7.34E-07	LRP1	protein_coding
ENSG00000123411	68.26145228	0.387659221	0.146058003	2.654145713	0.007950948	0.048777773	IKZF4	protein_coding
ENSG00000123416	11044.06678	-0.202017669	0.060626621	-3.332161108	0.000861744	0.009253733	TUBA1B	protein_coding
ENSG00000123427	157.8869852	0.326859076	0.093611043	3.4916722	0.000480007	0.00572313	METTL21B	protein_coding
ENSG00000123453	97.67336117	-0.464991514	0.162923404	-2.854049833	0.004316576	0.031576018	SARDH	protein_coding
ENSG00000123472	251.8114444	-0.351954303	0.072402412	-4.861085313	1.17E-06	3.72E-05	ATPAF1	protein_coding
ENSG00000123505	1507.700683	-0.188080795	0.065946102	-2.852038112	0.004343989	0.031664119	AMD1	protein_coding
ENSG00000123575	372.5776531	-0.263414794	0.093154926	-2.827706537	0.004688276	0.033443482	FAM199X	protein_coding
ENSG00000123610	1216.767761	1.543961781	0.157366552	9.811244879	1.01E-22	7.96E-20	TNFAIP6	protein_coding
ENSG00000123643	723.0445387	-0.509658504	0.099666305	-5.113649014	3.16E-07	1.19E-05	SLC36A1	protein_coding
ENSG00000123684	759.6298227	-0.255648722	0.094192896	-2.714097702	0.006645656	0.043052333	LPGAT1	protein_coding
ENSG00000123689	351.939817	0.858534364	0.20521693	4.1835455	2.87E-05	0.000563603	G0S2	protein_coding
ENSG00000123992	440.0650169	0.207036589	0.071576635	2.892516358	0.003821693	0.028807472	DNPEP	protein_coding
ENSG00000124098	436.4241761	-0.366886729	0.100835518	-3.638467259	0.000274265	0.00360796	FAM210B	protein_coding
ENSG00000124145	1035.679232	0.311556317	0.113946707	2.734228357	0.006252666	0.041263221	SDC4	protein_coding
ENSG00000124171	40.75853352	0.708457265	0.16120629	4.394724709	1.11E-05	0.000255168	PARD6B	protein_coding
ENSG00000124224	71.50591797	0.338838953	0.126961881	2.668824301	0.007611726	0.047350292	PPP4R1L	transcribed_unprocessed_pseudogene
ENSG00000124225	56.48184251	0.822775122	0.183263066	4.489585045	7.14E-06	0.00017691	PMEPA1	protein_coding
ENSG00000124257	11.60333313	0.688255354	0.204863504	3.359580109	0.00078061	0.008528805	NEURL2	protein_coding
ENSG00000124299	1175.378938	-0.324137768	0.072614823	-4.46379615	8.05E-06	0.000195737	PEPD	protein_coding
ENSG00000124406	133.6456832	-0.449858154	0.119132068	-3.776129833	0.000159284	0.002323882	ATP8A1	protein_coding
ENSG00000124479	99.06117804	1.096856677	0.193764249	5.660779438	1.51E-08	8.64E-07	NDP	protein_coding
ENSG00000124491	21.2679002	-0.513738698	0.192181784	-2.673191423	0.007513336	0.046894521	F13A1	protein_coding
ENSG00000124496	489.5713705	-0.447281858	0.102226209	-4.375412737	1.21E-05	0.000271766	TRERF1	protein_coding
ENSG00000124532	468.1064141	-0.22228192	0.057121343	-3.891398683	9.97E-05	0.001584458	MRS2	protein_coding
ENSG00000124766	334.9810866	0.370128479	0.092332457	4.008649732	6.11E-05	0.001048467	SOX4	protein_coding
ENSG00000124767	798.4467829	-0.19666932	0.056263455	-3.495507376	0.000473161	0.00565048	GLO1	protein_coding
ENSG00000124782	695.5194563	-0.309284972	0.081320305	-3.803293311	0.000142785	0.002121722	RREB1	protein_coding
ENSG00000124802	77.60718368	0.476562251	0.123488342	3.859167931	0.000113774	0.00175846	EEF1E1	protein_coding
ENSG00000124813	70.7673477	0.699887586	0.172818424	4.04984358	5.13E-05	0.000913535	RUNX2	protein_coding
ENSG00000124831	2691.054929	-0.245937938	0.050792599	-4.8420034	1.29E-06	4.03E-05	LRRFIP1	protein_coding
ENSG00000124882	377.281563	0.734564032	0.196520518	3.737849041	0.000185601	0.002637488	EREG	protein_coding
ENSG00000124920	96.35577235	0.557051388	0.14700132	3.789431186	0.000150993	0.002213036	MYRF	protein_coding
ENSG00000124942	15062.7504	-0.570912636	0.113128082	-5.046604036	4.50E-07	1.64E-05	AHNAK	protein_coding
ENSG00000125089	478.1858924	-0.264923201	0.08416552	-3.147645281	0.001645913	0.015377208	SH3TC1	protein_coding
ENSG00000125148	750.7918121	0.663837494	0.170762065	3.887499802	0.000101282	0.00160333	MT2A	protein_coding
ENSG00000125249	701.2602797	-0.492895123	0.1053958	-4.67661068	2.92E-06	8.24E-05	RAP2A	protein_coding
ENSG00000125304	2984.494944	-0.189015585	0.047918556	-3.944517564	8.00E-05	0.001308552	TM9SF2	protein_coding
ENSG00000125355	161.3845372	-0.401822047	0.115980879	-3.464554253	0.000531111	0.006208767	TMEM255A	protein_coding
ENSG00000125430	284.8922831	1.231301066	0.172243957	7.148587891	8.77E-13	1.50E-10	HS3ST3B1	protein_coding
ENSG00000125457	215.2666361	-0.365028354	0.121953798	-2.993169223	0.002760966	0.02276509	MIF4GD	protein_coding
ENSG00000125458	90.68296974	0.458785442	0.167798238	2.734149339	0.006254167	0.041263221	NT5C	protein_coding
ENSG00000125462	10.24985737	0.629048392	0.195285145	3.221178912	0.001276644	0.012642733	C1orf61	protein_coding
ENSG00000125503	557.3819003	0.243148828	0.087671213	2.773416945	0.0055471	0.037850839	PPP1R12C	protein_coding
ENSG00000125538	2371.350452	0.802976636	0.20289152	3.957664838	7.57E-05	0.001249571	IL1B	protein_coding
ENSG00000125629	407.840255	0.544803635	0.116868383	4.661685419	3.14E-06	8.77E-05	INSIG2	protein_coding
ENSG00000125648	206.1867208	-0.346974273	0.104969083	-3.305490162	0.000948104	0.009990142	SLC25A23	protein_coding
ENSG00000125657	97.795559	1.085866318	0.168795346	6.433034695	1.25E-10	1.27E-08	TNFSF9	protein_coding
ENSG00000125703	208.2584429	-0.414480348	0.099805166	-4.152894724	3.28E-05	0.000631497	ATG4C	protein_coding
ENSG00000125730	1149.22407	1.437701254	0.133640246	10.75799618	5.43E-27	5.10E-24	C3	protein_coding
ENSG00000125733	216.5568509	0.583603864	0.142247884	4.102724404	4.08E-05	0.000757296	TRIP10	protein_coding
ENSG00000125812	135.4274203	-0.513031467	0.103898311	-4.937822965	7.90E-07	2.66E-05	GZF1	protein_coding
ENSG00000125827	880.0638098	-0.27223333	0.063195478	-4.307797632	1.65E-05	0.000355907	TMX4	protein_coding
ENSG00000125835	687.2451748	0.324318369	0.111954862	2.896867224	0.003769092	0.028527072	SNRPB	protein_coding
ENSG00000125875	409.8241739	-0.185513091	0.064124515	-2.893013532	0.003815649	0.028779215	TBC1D20	protein_coding
ENSG00000125898	100.8575395	0.359715377	0.105759258	3.401266082	0.000670745	0.007514245	FAM110A	protein_coding
ENSG00000125900	12.44327706	-0.591258859	0.20189464	-2.928551546	0.003405454	0.026425687	SIRPD	protein_coding
ENSG00000125977	1027.08828	0.244014205	0.063373132	3.850436283	0.000117908	0.001803794	EIF2S2	protein_coding
ENSG00000126067	1255.493866	0.185764638	0.064434571	2.882996421	0.003939119	0.029500193	PSMB2	protein_coding
ENSG00000126351	520.5770495	-0.663995443	0.113243992	-5.863405455	4.53E-09	2.99E-07	THRA	protein_coding
ENSG00000126353	140.3420753	1.896038472	0.178135351	10.64380797	1.86E-26	1.65E-23	CCR7	protein_coding
ENSG00000126457	358.4126299	0.350519187	0.079945612	4.38447064	1.16E-05	0.000262889	PRMT1	protein_coding
ENSG00000126561	949.3702301	0.35724061	0.108040452	3.306544929	0.000944542	0.009971788	STAT5A	protein_coding
ENSG00000126705	109.0040334	-0.448560984	0.151717347	-2.956556992	0.003110947	0.024846232	AHDC1	protein_coding
ENSG00000126749	77.95897487	0.444385195	0.158491641	2.803839955	0.005049796	0.035450043	EMG1	protein_coding
ENSG00000126759	41.13854288	0.665819938	0.194932719	3.415639715	0.000636324	0.007181464	CFP	protein_coding
ENSG00000126814	169.4539887	-0.339903633	0.094416457	-3.600046475	0.00031816	0.004054048	TRMT5	protein_coding
ENSG00000126821	603.6353314	-0.33884071	0.077396142	-4.378005176	1.20E-05	0.000268956	SGPP1	protein_coding
ENSG00000126882	610.6757943	-0.401180467	0.095385085	-4.205903521	2.60E-05	0.000520186	FAM78A	protein_coding
ENSG00000127152	33.77787603	0.508208245	0.182594624	2.783259626	0.005381572	0.037102965	BCL11B	protein_coding
ENSG00000127191	301.1696799	0.524426536	0.107785813	4.865450502	1.14E-06	3.66E-05	TRAF2	protein_coding
ENSG00000127314	5130.876768	0.731236995	0.06280345	11.64326163	2.48E-31	4.66E-28	RAP1B	protein_coding
ENSG00000127328	50.55213354	0.405921393	0.14192073	2.860198041	0.004233765	0.031178361	RAB3IP	protein_coding
ENSG00000127334	1156.55357	-0.220689535	0.079214185	-2.785985047	0.005336533	0.036945042	DYRK2	protein_coding
ENSG00000127418	109.7445388	-0.33072909	0.115871197	-2.85428216	0.00431342	0.031576018	FGFRL1	protein_coding
ENSG00000127483	1058.982004	-0.246898327	0.078908176	-3.128932115	0.001754428	0.01605163	HP1BP3	protein_coding
ENSG00000127554	110.9955904	0.323644721	0.106908516	3.027305329	0.002467446	0.020907185	GFER	protein_coding
ENSG00000127561	20.91669508	0.833819587	0.204676937	4.073832652	4.62E-05	0.000844167	SYNGR3	protein_coding
ENSG00000127824	945.3753346	0.486147803	0.112901477	4.30594724	1.66E-05	0.000357867	TUBA4A	protein_coding
ENSG00000127838	1776.907986	0.363770617	0.080563269	4.515340804	6.32E-06	0.00016151	PNKD	protein_coding
ENSG00000127947	2332.469607	0.213773213	0.075261892	2.840391152	0.004505825	0.032481288	PTPN12	protein_coding
ENSG00000127952	384.1993793	0.342575125	0.106379111	3.220323258	0.001280461	0.01267218	STYXL1	protein_coding
ENSG00000128039	697.3365972	-0.295422838	0.074700825	-3.954746633	7.66E-05	0.001262061	SRD5A3	protein_coding
ENSG00000128045	68.88247372	-0.573985633	0.168146724	-3.413599852	0.000641107	0.00721449	RASL11B	protein_coding
ENSG00000128272	1551.361132	0.292111131	0.081000174	3.606302521	0.000310591	0.003977842	ATF4	protein_coding
ENSG00000128284	766.9357132	0.599317135	0.161118345	3.719732454	0.000199434	0.002802709	APOL3	protein_coding
ENSG00000128294	408.1735277	-0.422459184	0.105851505	-3.991055061	6.58E-05	0.001116625	TPST2	protein_coding
ENSG00000128342	113.0069425	0.67539089	0.179525202	3.762095136	0.000168496	0.002426955	LIF	protein_coding
ENSG00000128594	54.50402087	-0.854512653	0.174386484	-4.90010828	9.58E-07	3.13E-05	LRRC4	protein_coding
ENSG00000128641	670.0253419	0.585284733	0.153116567	3.822478155	0.000132117	0.001984796	MYO1B	protein_coding
ENSG00000128656	83.35453893	0.618411463	0.182019176	3.397507205	0.000680028	0.007587762	CHN1	protein_coding
ENSG00000128791	471.2544849	-0.399696504	0.110670277	-3.611597577	0.000304317	0.003917521	TWSG1	protein_coding
ENSG00000128815	2344.283391	-0.297028045	0.088859311	-3.342677793	0.000829742	0.008967778	WDFY4	protein_coding
ENSG00000128829	543.3432927	-0.297854261	0.070442408	-4.228337312	2.35E-05	0.000481195	EIF2AK4	protein_coding
ENSG00000128973	456.0989543	-0.329089837	0.097586783	-3.372278762	0.00074549	0.008210769	CLN6	protein_coding
ENSG00000128989	1474.40833	-0.178154122	0.066073671	-2.696295189	0.00701155	0.044804133	ARPP19	protein_coding
ENSG00000129007	157.4116411	-0.345447528	0.123992583	-2.7860338	0.005335731	0.036945042	CALML4	protein_coding
ENSG00000129084	402.6491131	0.351798912	0.132152398	2.662069832	0.007766176	0.047933964	PSMA1	protein_coding
ENSG00000129219	196.2216122	0.317058835	0.103048667	3.076787369	0.002092445	0.018340024	PLD2	protein_coding
ENSG00000129347	102.4832715	0.314978432	0.095199038	3.308630397	0.000937535	0.009911746	KRI1	protein_coding
ENSG00000129422	156.820461	-0.503349734	0.142212746	-3.539413636	0.000401017	0.004946205	MTUS1	protein_coding
ENSG00000129515	1260.403164	-0.285127678	0.093864214	-3.037661161	0.002384219	0.020397562	SNX6	protein_coding
ENSG00000129538	1206.115354	-0.658131755	0.192547893	-3.418015877	0.000630794	0.007130491	RNASE1	protein_coding
ENSG00000129657	1049.112169	-0.542355829	0.094520757	-5.737954764	9.58E-09	5.85E-07	SEC14L1	protein_coding
ENSG00000129667	1398.252283	0.337225308	0.087792993	3.841141479	0.000122464	0.001858353	RHBDF2	protein_coding
ENSG00000129675	556.8537396	-0.318241608	0.089188762	-3.568180562	0.000359469	0.004504684	ARHGEF6	protein_coding
ENSG00000129993	77.83752254	-0.814977428	0.148226945	-5.498173264	3.84E-08	1.89E-06	CBFA2T3	protein_coding
ENSG00000130066	5578.078572	0.496709334	0.092002828	5.398848556	6.71E-08	3.09E-06	SAT1	protein_coding
ENSG00000130150	478.3437339	-0.401927066	0.102816694	-3.909161551	9.26E-05	0.001484936	MOSPD2	protein_coding
ENSG00000130222	162.0079826	0.46411687	0.150492821	3.083980139	0.002042512	0.017992349	GADD45G	protein_coding
ENSG00000130254	317.5111321	0.211886887	0.069925903	3.030163066	0.002444217	0.020745467	SAFB2	protein_coding
ENSG00000130304	288.9889543	-0.446195521	0.121868114	-3.66129833	0.00025094	0.003365961	SLC27A1	protein_coding
ENSG00000130311	284.066235	0.398368904	0.090290264	4.412091457	1.02E-05	0.000239939	DDA1	protein_coding
ENSG00000130477	28.74529057	0.734677332	0.204924448	3.585113137	0.000336932	0.004264306	UNC13A	protein_coding
ENSG00000130522	886.808732	0.360734943	0.114151135	3.160152061	0.001576868	0.014881757	JUND	protein_coding
ENSG00000130559	448.9458625	-0.271286296	0.074242523	-3.654055463	0.00025813	0.003450084	CAMSAP1	protein_coding
ENSG00000130592	9836.356547	-0.290707548	0.072392762	-4.015699099	5.93E-05	0.001028551	LSP1	protein_coding
ENSG00000130653	99.2204783	-0.632072339	0.136021757	-4.646847323	3.37E-06	9.32E-05	PNPLA7	protein_coding
ENSG00000130699	93.2596481	-0.331287759	0.105414443	-3.142716967	0.001673876	0.015522618	TAF4	protein_coding
ENSG00000130723	673.8006862	-0.312278704	0.06945885	-4.495880692	6.93E-06	0.000172609	PRRC2B	protein_coding
ENSG00000130725	594.0198187	0.322258473	0.105895672	3.043169436	0.002341005	0.020085046	UBE2M	protein_coding
ENSG00000130734	139.0758523	0.347995681	0.119676652	2.90779926	0.003639819	0.027724899	ATG4D	protein_coding
ENSG00000130830	1673.234499	-0.466913782	0.060015347	-7.779906381	7.26E-15	1.63E-12	MPP1	protein_coding
ENSG00000130939	438.6943322	-0.205504724	0.075455538	-2.723520774	0.006459015	0.042280517	UBE4B	protein_coding
ENSG00000131042	1003.142543	0.380210373	0.128350996	2.962270523	0.003053793	0.024541773	LILRB2	protein_coding
ENSG00000131069	1095.657322	-0.356663202	0.054129692	-6.589049141	4.43E-11	5.04E-09	ACSS2	protein_coding
ENSG00000131089	124.5428587	-0.305633799	0.097496772	-3.134809426	0.001719658	0.01581186	ARHGEF9	protein_coding
ENSG00000131100	3240.03787	0.239745281	0.049615754	4.832039435	1.35E-06	4.22E-05	ATP6V1E1	protein_coding
ENSG00000131171	5303.85999	-0.270377805	0.08738393	-3.094136471	0.001973867	0.017474012	SH3BGRL	protein_coding
ENSG00000131203	3650.266723	1.169673151	0.205010286	5.705436414	1.16E-08	6.86E-07	IDO1	protein_coding
ENSG00000131236	6523.99998	-0.287926629	0.054362023	-5.296466394	1.18E-07	5.04E-06	CAP1	protein_coding
ENSG00000131238	8590.641832	-0.22628104	0.061167686	-3.699355899	0.000216147	0.002981801	PPT1	protein_coding
ENSG00000131374	1063.199891	-0.214720028	0.079752367	-2.692334242	0.00709538	0.045148901	TBC1D5	protein_coding
ENSG00000131378	1392.259825	0.647767923	0.066840473	9.69125281	3.28E-22	2.33E-19	RFTN1	protein_coding
ENSG00000131508	737.3069791	0.160207564	0.055527046	2.885216761	0.003911442	0.029322156	UBE2D2	protein_coding
ENSG00000131669	1466.660229	0.582183085	0.111673099	5.21327957	1.86E-07	7.49E-06	NINJ1	protein_coding
ENSG00000131725	150.9735322	-0.312658471	0.107370611	-2.911955786	0.003591735	0.027515875	WDR44	protein_coding
ENSG00000131778	497.8584162	-0.29933225	0.086505222	-3.460279559	0.000539615	0.006298861	CHD1L	protein_coding
ENSG00000131871	524.0719647	0.272502265	0.080129683	3.400765559	0.000671974	0.007516806	VIMP	protein_coding
ENSG00000131876	334.9926244	0.291006548	0.073530165	3.957648518	7.57E-05	0.001249571	SNRPA1	protein_coding
ENSG00000131979	785.3316479	0.717603462	0.169041019	4.24514396	2.18E-05	0.000452041	GCH1	protein_coding
ENSG00000132003	109.8670517	0.801082752	0.169395924	4.729055656	2.26E-06	6.70E-05	ZSWIM4	protein_coding
ENSG00000132017	160.4358946	0.279565497	0.104469457	2.676050058	0.007449552	0.04663109	DCAF15	protein_coding
ENSG00000132185	90.68308498	0.884173235	0.196367028	4.502656287	6.71E-06	0.000168593	FCRLA	protein_coding
ENSG00000132205	2847.393114	-0.225898882	0.056856473	-3.973142697	7.09E-05	0.001183988	EMILIN2	protein_coding
ENSG00000132294	1481.443839	-0.24321491	0.082199795	-2.95882622	0.003088132	0.024716572	EFR3A	protein_coding
ENSG00000132323	197.6123151	0.240843324	0.089579278	2.688605331	0.00717512	0.045490744	ILKAP	protein_coding
ENSG00000132386	54.0103149	-0.399090924	0.149572104	-2.668217624	0.007625485	0.047416249	SERPINF1	protein_coding
ENSG00000132405	848.8790275	-0.532759108	0.091380561	-5.830114211	5.54E-09	3.59E-07	TBC1D14	protein_coding
ENSG00000132429	7.951157204	0.47919851	0.16847663	2.844302551	0.004450876	0.032239881	POPDC3	protein_coding
ENSG00000132510	436.8586049	0.716625695	0.133363882	5.373461564	7.72E-08	3.46E-06	KDM6B	protein_coding
ENSG00000132669	817.1433735	-0.336019273	0.080037749	-4.198259924	2.69E-05	0.000532384	RIN2	protein_coding
ENSG00000132676	634.8601848	0.177674345	0.057943872	3.06631811	0.002167126	0.018829807	DAP3	protein_coding
ENSG00000132688	1587.23155	0.30620683	0.069455251	4.408692321	1.04E-05	0.000242621	NES	protein_coding
ENSG00000132718	588.318796	0.579865063	0.081811591	7.08781058	1.36E-12	2.27E-10	SYT11	protein_coding
ENSG00000132780	345.6294315	0.284030128	0.106521858	2.666402307	0.007666789	0.047588934	NASP	protein_coding
ENSG00000132781	51.89325161	0.454148135	0.149053861	3.046872664	0.002312356	0.019940122	MUTYH	protein_coding
ENSG00000132801	21.75524182	0.520051075	0.182976872	2.842168358	0.004480782	0.032347329	ZSWIM3	protein_coding
ENSG00000132821	82.48680485	-0.529627583	0.17981468	-2.945407923	0.003225291	0.02538164	VSTM2L	protein_coding
ENSG00000132846	69.58472069	-0.726144866	0.151933885	-4.779347722	1.76E-06	5.36E-05	ZBED3	protein_coding
ENSG00000132879	108.4362529	0.34042225	0.122375388	2.781786902	0.005406052	0.037203447	FBXO44	protein_coding
ENSG00000132906	226.7252164	0.33780694	0.106453552	3.173280107	0.00150727	0.0143861	CASP9	protein_coding
ENSG00000133121	55.2023477	-0.519278808	0.153299092	-3.387357361	0.000705694	0.007835655	STARD13	protein_coding
ENSG00000133195	1055.248988	-0.163790775	0.061533713	-2.661805471	0.007772278	0.047951924	SLC39A11	protein_coding
ENSG00000133243	186.6349607	-0.327013429	0.109815997	-2.977830525	0.002902965	0.023688884	BTBD2	protein_coding
ENSG00000133313	2493.421977	-0.180849504	0.060864334	-2.971354371	0.002964895	0.024063539	CNDP2	protein_coding
ENSG00000133318	1579.864428	-0.260978368	0.052155531	-5.003848353	5.62E-07	1.98E-05	RTN3	protein_coding
ENSG00000133392	74.97587185	0.793467277	0.205248433	3.865887137	0.000110686	0.001721364	MYH11	protein_coding
ENSG00000133398	297.5602586	0.28893642	0.093365788	3.094671239	0.001970312	0.017452825	MED10	protein_coding
ENSG00000133639	2424.626723	0.870530303	0.109269863	7.966792319	1.63E-15	4.08E-13	BTG1	protein_coding
ENSG00000133687	202.2893028	-0.625938623	0.133506358	-4.688455538	2.75E-06	7.88E-05	TMTC1	protein_coding
ENSG00000133789	768.5539076	-0.298948864	0.083757469	-3.569220359	0.000358045	0.004493661	SWAP70	protein_coding
ENSG00000133805	2045.42005	0.779415671	0.088368239	8.82008828	1.14E-18	5.21E-16	AMPD3	protein_coding
ENSG00000133818	16.197582	0.848709212	0.201848224	4.204690011	2.61E-05	0.000522289	RRAS2	protein_coding
ENSG00000133835	2653.281253	-0.397076555	0.102363511	-3.879082992	0.000104851	0.001644234	HSD17B4	protein_coding
ENSG00000133872	3392.702408	-0.218856826	0.046060535	-4.751504167	2.02E-06	6.07E-05	SARAF	protein_coding
ENSG00000133935	208.6052101	-0.48626456	0.093885921	-5.179312866	2.23E-07	8.78E-06	C14orf1	protein_coding
ENSG00000133943	606.5029968	-0.204091504	0.073430299	-2.779390883	0.005446095	0.037393364	C14orf159	protein_coding
ENSG00000133997	184.7454075	0.286616875	0.081326768	3.524262437	0.000424663	0.005178577	MED6	protein_coding
ENSG00000134030	177.793209	-0.219542611	0.077438625	-2.835053071	0.004581807	0.032915265	CTIF	protein_coding
ENSG00000134056	288.65354	0.270177191	0.083991811	3.216708711	0.001296702	0.012790775	MRPS36	protein_coding
ENSG00000134061	68.79568601	-0.964543764	0.199110115	-4.844273057	1.27E-06	3.99E-05	CD180	protein_coding
ENSG00000134070	135.5359122	0.645601942	0.187085289	3.4508429	0.000558839	0.006503048	IRAK2	protein_coding
ENSG00000134072	669.0582448	-0.492644044	0.130926289	-3.762758787	0.000168049	0.002422845	CAMK1	protein_coding
ENSG00000134153	896.877292	0.182556237	0.064964543	2.810090363	0.004952759	0.034866589	EMC7	protein_coding
ENSG00000134242	587.1511934	-0.282193342	0.106598115	-2.6472639	0.0081146	0.049514881	PTPN22	protein_coding
ENSG00000134243	3533.742033	-0.326377575	0.087930258	-3.711777755	0.000205809	0.002861545	SORT1	protein_coding
ENSG00000134247	164.7096529	-1.1084034	0.139101263	-7.968320177	1.61E-15	4.08E-13	PTGFRN	protein_coding
ENSG00000134250	2164.692938	-0.333626905	0.111204722	-3.000114557	0.002698781	0.022325873	NOTCH2	protein_coding
ENSG00000134255	398.0811462	-0.207540837	0.073061636	-2.840626741	0.004502498	0.032472887	CEPT1	protein_coding
ENSG00000134256	41.26716054	-1.009801782	0.183118702	-5.514465611	3.50E-08	1.74E-06	CD101	protein_coding
ENSG00000134285	52.945623	0.568290094	0.168438423	3.373874457	0.000741182	0.008175309	FKBP11	protein_coding
ENSG00000134313	1196.647709	-0.419692044	0.108162838	-3.880187064	0.000104376	0.001638498	KIDINS220	protein_coding
ENSG00000134317	33.33975812	0.518114688	0.17352017	2.985904687	0.002827408	0.023173019	GRHL1	protein_coding
ENSG00000134375	999.5214315	0.245853776	0.075949314	3.237076978	0.001207608	0.012085745	TIMM17A	protein_coding
ENSG00000134460	142.8671366	1.015856813	0.195656648	5.192038321	2.08E-07	8.31E-06	IL2RA	protein_coding
ENSG00000134470	198.0619632	0.698061024	0.166257925	4.198663166	2.68E-05	0.000532138	IL15RA	protein_coding
ENSG00000134531	2543.588235	-0.666093438	0.124062631	-5.369009428	7.92E-08	3.54E-06	EMP1	protein_coding
ENSG00000134575	2357.086066	0.482324757	0.066999473	7.198933594	6.07E-13	1.06E-10	ACP2	protein_coding
ENSG00000134602	130.5678703	0.516607195	0.155989261	3.311812557	0.000926936	0.009834297	STK26	protein_coding
ENSG00000134684	957.0339953	0.187743015	0.050425362	3.723186295	0.000196724	0.002772409	YARS	protein_coding
ENSG00000134698	386.7516711	-0.222055996	0.083993419	-2.643730894	0.008199782	0.0498726	AGO4	protein_coding
ENSG00000134802	1392.794385	0.453120448	0.1114436	4.065917198	4.78E-05	0.000864933	SLC43A3	protein_coding
ENSG00000134824	862.2256828	-0.381284702	0.134518107	-2.834448911	0.00459048	0.032949248	FADS2	protein_coding
ENSG00000134830	247.0368432	-0.355726837	0.103728187	-3.42941341	0.000604887	0.006931521	C5AR2	protein_coding
ENSG00000134871	18.53011879	0.581214662	0.198825796	2.92323568	0.003464142	0.026798046	COL4A2	protein_coding
ENSG00000134899	180.4513208	0.424611222	0.120482703	3.524250475	0.000424683	0.005178577	ERCC5	protein_coding
ENSG00000134954	489.1024431	0.534931533	0.172850251	3.09476862	0.001969665	0.017452825	ETS1	protein_coding
ENSG00000134955	3155.649806	-0.532488897	0.101883057	-5.22647155	1.73E-07	7.09E-06	SLC37A2	protein_coding
ENSG00000135049	221.8702301	-0.390444168	0.098418489	-3.967183118	7.27E-05	0.001208606	AGTPBP1	protein_coding
ENSG00000135074	139.3714418	0.599119587	0.186570707	3.211220005	0.001321727	0.0129695	ADAM19	protein_coding
ENSG00000135077	2666.730633	-0.25995058	0.051091521	-5.087939713	3.62E-07	1.34E-05	HAVCR2	protein_coding
ENSG00000135114	86.21822382	0.556084341	0.203564531	2.731734931	0.006300181	0.041493912	OASL	protein_coding
ENSG00000135148	827.1754906	0.375978131	0.097751944	3.846247102	0.000119941	0.001828801	TRAFD1	protein_coding
ENSG00000135218	1351.708656	-1.252615754	0.153118367	-8.18070216	2.82E-16	8.83E-14	CD36	protein_coding
ENSG00000135250	331.8190602	-0.320655935	0.116816608	-2.744951602	0.006051982	0.040462363	SRPK2	protein_coding
ENSG00000135269	300.0125776	0.214481904	0.077288336	2.775087612	0.005518684	0.037736544	TES	protein_coding
ENSG00000135363	559.3760369	-0.503659295	0.132165243	-3.810830158	0.000138501	0.002064186	LMO2	protein_coding
ENSG00000135469	20.07725247	0.551194916	0.187317671	2.94256763	0.003255027	0.02552206	COQ10A	protein_coding
ENSG00000135472	124.0445497	-0.476908138	0.115864121	-4.116098538	3.85E-05	0.000721815	FAIM2	protein_coding
ENSG00000135476	43.60907339	0.4281688	0.148047357	2.892107014	0.003826676	0.028830567	ESPL1	protein_coding
ENSG00000135549	13.88290132	-0.589722844	0.205385971	-2.871290771	0.004087993	0.030208519	PKIB	protein_coding
ENSG00000135587	126.0380296	0.329724503	0.100508895	3.280550468	0.001036047	0.010682593	SMPD2	protein_coding
ENSG00000135596	1010.302634	-0.256289385	0.095096651	-2.695041133	0.007037994	0.044896725	MICAL1	protein_coding
ENSG00000135597	270.8632203	0.287154552	0.081978626	3.502797807	0.000460399	0.005524418	REPS1	protein_coding
ENSG00000135605	57.35900502	-0.354736747	0.130062541	-2.727432074	0.00638294	0.041873757	TEC	protein_coding
ENSG00000135624	1405.617847	0.185258478	0.05509404	3.362586545	0.000772159	0.008461085	CCT7	protein_coding
ENSG00000135636	352.9247403	-0.628477683	0.140715283	-4.466307226	7.96E-06	0.000193768	DYSF	protein_coding
ENSG00000135677	16253.53653	-0.293023209	0.056307722	-5.203961324	1.95E-07	7.86E-06	GNS	protein_coding
ENSG00000135736	4.551833356	0.629881345	0.200207619	3.146140724	0.001654404	0.015413118	CCDC102A	protein_coding
ENSG00000135828	390.7889697	-0.209573432	0.06707647	-3.124395644	0.001781707	0.016251722	RNASEL	protein_coding
ENSG00000135838	2486.292512	-0.610765324	0.085271507	-7.162595679	7.92E-13	1.37E-10	NPL	protein_coding
ENSG00000135905	1598.945733	-0.279614783	0.098914365	-2.826836954	0.004701026	0.033502613	DOCK10	protein_coding
ENSG00000135912	390.0408519	0.283951352	0.07692978	3.691045959	0.000223334	0.003052906	TTLL4	protein_coding
ENSG00000135932	2017.949217	-0.486872421	0.07758194	-6.27558967	3.48E-10	3.10E-08	CAB39	protein_coding
ENSG00000136040	3111.772886	-0.769849525	0.114932185	-6.698293672	2.11E-11	2.73E-09	PLXNC1	protein_coding
ENSG00000136044	246.3696176	-0.365942641	0.094292034	-3.880949709	0.000104049	0.001635883	APPL2	protein_coding
ENSG00000136048	1890.186076	0.440164802	0.097693681	4.505560627	6.62E-06	0.000166582	DRAM1	protein_coding
ENSG00000136052	468.1566084	0.282907855	0.093649239	3.020930645	0.002519991	0.021208863	SLC41A2	protein_coding
ENSG00000136059	66.5214279	0.701564598	0.161551993	4.34265517	1.41E-05	0.000312841	VILL	protein_coding
ENSG00000136111	193.6729167	-0.40337001	0.089456709	-4.509108519	6.51E-06	0.000164925	TBC1D4	protein_coding
ENSG00000136147	315.0687259	0.328353303	0.09411679	3.488785628	0.00048522	0.005771545	PHF11	protein_coding
ENSG00000136156	6955.240579	-0.446953823	0.072579003	-6.15816976	7.36E-10	6.11E-08	ITM2B	protein_coding
ENSG00000136158	665.4493834	-0.270802413	0.093656276	-2.891449711	0.00383469	0.028861995	SPRY2	protein_coding
ENSG00000136161	1759.342706	-0.419652919	0.087234737	-4.810617133	1.50E-06	4.64E-05	RCBTB2	protein_coding
ENSG00000136167	32456.72768	-0.279613911	0.046729162	-5.983713297	2.18E-09	1.55E-07	LCP1	protein_coding
ENSG00000136169	367.9544516	-0.348707775	0.074049815	-4.709097163	2.49E-06	7.27E-05	SETDB2	protein_coding
ENSG00000136235	26464.82647	-0.753475578	0.118779486	-6.343482403	2.25E-10	2.10E-08	GPNMB	protein_coding
ENSG00000136270	488.9761197	0.192522465	0.065033856	2.96034215	0.003072976	0.02464779	TBRG4	protein_coding
ENSG00000136271	312.0297051	0.315731346	0.085518923	3.691947183	0.000222544	0.003049929	DDX56	protein_coding
ENSG00000136286	337.8312708	0.945343712	0.197832854	4.778497069	1.77E-06	5.37E-05	MYO1G	protein_coding
ENSG00000136404	568.5893312	-0.547932121	0.08554901	-6.404891446	1.50E-10	1.47E-08	TM6SF1	protein_coding
ENSG00000136478	1107.117074	-0.539988322	0.113986185	-4.737313754	2.17E-06	6.44E-05	TEX2	protein_coding
ENSG00000136522	421.9082293	0.276056191	0.10433292	2.645916474	0.008146993	0.049661006	MRPL47	protein_coding
ENSG00000136541	20.95662445	0.561708216	0.191225813	2.937407905	0.003309685	0.025842719	ERMN	protein_coding
ENSG00000136560	1283.624924	0.371904806	0.089274534	4.16585548	3.10E-05	0.000598964	TANK	protein_coding
ENSG00000136603	416.7935996	0.580385548	0.137273061	4.227963903	2.36E-05	0.000481339	SKIL	protein_coding
ENSG00000136630	378.0420954	0.299311421	0.106916129	2.799497347	0.005118224	0.035730053	HLX	protein_coding
ENSG00000136636	84.78481426	-0.435002054	0.143413076	-3.033210538	0.002419667	0.020618159	KCTD3	protein_coding
ENSG00000136689	8325.860544	0.641217051	0.122640526	5.228427127	1.71E-07	7.04E-06	IL1RN	protein_coding
ENSG00000136710	679.71657	0.248091536	0.05677006	4.370112305	1.24E-05	0.000277618	CCDC115	protein_coding
ENSG00000136718	372.9664965	0.230912353	0.076536826	3.01700978	0.002552816	0.02141315	IMP4	protein_coding
ENSG00000136720	370.0698249	-0.516919528	0.086595454	-5.969360992	2.38E-09	1.68E-07	HS6ST1	protein_coding
ENSG00000136732	209.7768568	0.479716908	0.13040613	3.678637715	0.000234483	0.003179847	GYPC	protein_coding
ENSG00000136783	258.7271557	-0.381764692	0.089943334	-4.244502367	2.19E-05	0.000452091	NIPSNAP3A	protein_coding
ENSG00000136807	371.6717944	0.246571096	0.067028661	3.678591982	0.000234525	0.003179847	CDK9	protein_coding
ENSG00000136810	4326.935924	0.605403259	0.106201743	5.700502076	1.19E-08	7.04E-07	TXN	protein_coding
ENSG00000136861	463.1338394	0.458008777	0.140874418	3.251184883	0.001149251	0.011602955	CDK5RAP2	protein_coding
ENSG00000136867	2057.258072	0.247469951	0.08682951	2.850067344	0.004370997	0.031779973	SLC31A2	protein_coding
ENSG00000136868	2648.768529	-0.252164688	0.088351346	-2.854112578	0.004315723	0.031576018	SLC31A1	protein_coding
ENSG00000136869	886.6194369	-0.581459572	0.106155549	-5.477429847	4.32E-08	2.08E-06	TLR4	protein_coding
ENSG00000136877	483.1974508	0.343170211	0.10307025	3.329478784	0.000870087	0.009336654	FPGS	protein_coding
ENSG00000136933	236.5364481	0.437187221	0.09400509	4.650676052	3.31E-06	9.17E-05	RABEPK	protein_coding
ENSG00000136943	19.29421044	-0.592794361	0.203880937	-2.907551683	0.003642701	0.027724899	CTSV	protein_coding
ENSG00000136999	11.3061981	-0.5649443	0.203707217	-2.773315092	0.005548836	0.037850839	NOV	protein_coding
ENSG00000137073	240.5035886	-0.357125663	0.09196929	-3.883096887	0.000103134	0.001627509	UBAP2	protein_coding
ENSG00000137094	392.0002155	0.509188363	0.123056136	4.137854298	3.51E-05	0.000669068	DNAJB5	protein_coding
ENSG00000137124	84.91058129	-0.505370988	0.139679916	-3.618064795	0.000296814	0.003836775	ALDH1B1	protein_coding
ENSG00000137145	995.0626601	-0.767503221	0.144693283	-5.304345889	1.13E-07	4.87E-06	DENND4C	protein_coding
ENSG00000137177	642.2983553	-0.269241339	0.069964513	-3.848255744	0.000118962	0.001816223	KIF13A	protein_coding
ENSG00000137193	2254.475385	0.630146987	0.09757525	6.458061733	1.06E-10	1.11E-08	PIM1	protein_coding
ENSG00000137225	46.75392987	-0.639599996	0.153074862	-4.178347695	2.94E-05	0.000572892	CAPN11	protein_coding
ENSG00000137265	108.9775151	0.655907366	0.190930058	3.435327966	0.000591837	0.006818381	IRF4	protein_coding
ENSG00000137267	138.0740257	-0.609943813	0.130350987	-4.679241999	2.88E-06	8.19E-05	TUBB2A	protein_coding
ENSG00000137309	1779.948024	0.456364925	0.098102659	4.651911878	3.29E-06	9.15E-05	HMGA1	protein_coding
ENSG00000137312	644.3230416	0.518370351	0.113017153	4.586652023	4.50E-06	0.000120401	FLOT1	protein_coding
ENSG00000137331	1136.868049	0.87685058	0.195258547	4.490715481	7.10E-06	0.000176264	IER3	protein_coding
ENSG00000137364	940.0098543	-0.305250661	0.093681455	-3.258389397	0.001120465	0.011388872	TPMT	protein_coding
ENSG00000137393	593.6424765	0.726942679	0.136726982	5.316746338	1.06E-07	4.59E-06	RNF144B	protein_coding
ENSG00000137449	651.8105683	-0.436521094	0.091189565	-4.786963215	1.69E-06	5.18E-05	CPEB2	protein_coding
ENSG00000137474	144.5663903	-0.372731492	0.13917074	-2.67823174	0.007401199	0.046425142	MYO7A	protein_coding
ENSG00000137486	1026.029463	-0.351743091	0.080005706	-4.396475032	1.10E-05	0.000253898	ARRB1	protein_coding
ENSG00000137491	1028.499193	-0.865150458	0.127520068	-6.784425926	1.17E-11	1.59E-09	SLCO2B1	protein_coding
ENSG00000137496	342.5598494	-0.616914486	0.135549485	-4.551212309	5.33E-06	0.000139842	IL18BP	protein_coding
ENSG00000137507	191.7791997	1.061557564	0.200016049	5.307361934	1.11E-07	4.80E-06	LRRC32	protein_coding
ENSG00000137509	2768.387109	-0.458745059	0.056470427	-8.123633542	4.52E-16	1.36E-13	PRCP	protein_coding
ENSG00000137522	226.6082355	0.219789001	0.081055347	2.71159165	0.006696103	0.043290601	RNF121	protein_coding
ENSG00000137575	8240.241846	-0.181983013	0.05926356	-3.070740457	0.002135287	0.018585407	SDCBP	protein_coding
ENSG00000137673	19604.65206	1.138360593	0.154641426	7.361291376	1.82E-13	3.38E-11	MMP7	protein_coding
ENSG00000137710	1895.861436	0.485170792	0.098088422	4.946259553	7.57E-07	2.57E-05	RDX	protein_coding
ENSG00000137767	2209.880397	0.314522421	0.11826203	2.659538501	0.007824779	0.048196658	SQRDL	protein_coding
ENSG00000137801	63.17681787	0.545017868	0.201801158	2.700766809	0.006917982	0.044377364	THBS1	protein_coding
ENSG00000137841	2292.431254	-0.281141661	0.078650688	-3.574560745	0.000350816	0.004413998	PLCB2	protein_coding
ENSG00000137845	1839.069232	-0.272170315	0.067982679	-4.003524411	6.24E-05	0.001067792	ADAM10	protein_coding
ENSG00000137868	4.40172729	0.579024263	0.192365647	3.010019057	0.002612313	0.021797139	STRA6	protein_coding
ENSG00000137936	299.8414235	0.246292037	0.077516952	3.177266775	0.001486702	0.014244085	BCAR3	protein_coding
ENSG00000137942	95.26035368	-0.528784277	0.165542914	-3.194242896	0.001401981	0.013623519	FNBP1L	protein_coding
ENSG00000137947	365.3593277	0.255360305	0.078442222	3.255393592	0.001132353	0.011478638	GTF2B	protein_coding
ENSG00000137976	46.18500494	-0.849294814	0.201059425	-4.224098487	2.40E-05	0.000487028	DNASE2B	protein_coding
ENSG00000138029	1744.215433	-0.286124369	0.067894756	-4.214233717	2.51E-05	0.00050404	HADHB	protein_coding
ENSG00000138031	1007.276945	-0.281293782	0.086484996	-3.25251542	0.001143884	0.011556535	ADCY3	protein_coding
ENSG00000138078	452.4220568	-0.385877229	0.100079538	-3.855705534	0.000115396	0.001779876	PREPL	protein_coding
ENSG00000138101	66.61370893	-0.716282297	0.139588247	-5.131394043	2.88E-07	1.10E-05	DTNB	protein_coding
ENSG00000138166	1056.648592	0.815482505	0.130233263	6.261706767	3.81E-10	3.37E-08	DUSP5	protein_coding
ENSG00000138172	304.9731561	-0.331496775	0.110947751	-2.987863848	0.002809347	0.023081432	CALHM2	protein_coding
ENSG00000138286	140.551993	-0.276389746	0.098023902	-2.819615833	0.004808117	0.034087941	FAM149B1	protein_coding
ENSG00000138378	289.9636851	0.535270082	0.142709607	3.750764175	0.000176296	0.002527196	STAT4	protein_coding
ENSG00000138413	3293.202633	-0.446759863	0.097779989	-4.569031627	4.90E-06	0.000129368	IDH1	protein_coding
ENSG00000138449	24.36850321	-1.01509623	0.186292374	-5.44894139	5.07E-08	2.39E-06	SLC40A1	protein_coding
ENSG00000138495	318.4895751	0.518653358	0.115547595	4.488655592	7.17E-06	0.00017739	COX17	protein_coding
ENSG00000138604	130.3652141	-0.256894558	0.091959688	-2.793556213	0.005213197	0.036342392	GLCE	protein_coding
ENSG00000138606	56.54700604	0.575573142	0.184644693	3.117192978	0.00182582	0.01649227	SHF	protein_coding
ENSG00000138623	1366.905055	0.28842573	0.079379559	3.633501308	0.000279601	0.003662115	SEMA7A	protein_coding
ENSG00000138639	111.1040906	0.586109868	0.109662253	5.344681989	9.06E-08	3.98E-06	ARHGAP24	protein_coding
ENSG00000138640	114.1390258	-0.526253031	0.161547387	-3.25757686	0.001123678	0.011413805	FAM13A	protein_coding
ENSG00000138642	186.8743443	0.447496829	0.16723302	2.675887992	0.007453155	0.046634213	HERC6	protein_coding
ENSG00000138674	1231.528461	-0.35603451	0.069595772	-5.115749147	3.12E-07	1.19E-05	SEC31A	protein_coding
ENSG00000138744	288.1053022	-0.533400534	0.09324875	-5.720189657	1.06E-08	6.42E-07	NAAA	protein_coding
ENSG00000138756	867.5824684	-0.512769493	0.109594006	-4.678809643	2.89E-06	8.19E-05	BMP2K	protein_coding
ENSG00000138760	7290.082501	-0.502642816	0.079347487	-6.334703682	2.38E-10	2.19E-08	SCARB2	protein_coding
ENSG00000138780	76.90256698	-0.454764179	0.14013843	-3.24510686	0.001174066	0.011821707	GSTCD	protein_coding
ENSG00000138796	194.350673	-0.758745235	0.086806016	-8.740698749	2.32E-18	9.94E-16	HADH	protein_coding
ENSG00000138801	1969.71644	-0.366785242	0.089446055	-4.100630722	4.12E-05	0.000763238	PAPSS1	protein_coding
ENSG00000138814	324.0633992	-0.272272208	0.093251984	-2.919747084	0.003503156	0.02701638	PPP3CA	protein_coding
ENSG00000138821	2241.39384	0.846522764	0.152283472	5.558861714	2.72E-08	1.43E-06	SLC39A8	protein_coding
ENSG00000138829	7.273199738	-0.585114547	0.205075203	-2.85317064	0.004328537	0.031628217	FBN2	protein_coding
ENSG00000138835	182.1868071	-0.459303714	0.130377431	-3.52287746	0.000426889	0.005189639	RGS3	protein_coding
ENSG00000138964	1275.06963	-0.456653916	0.082453436	-5.538324885	3.05E-08	1.57E-06	PARVG	protein_coding
ENSG00000139117	154.7364419	-0.38020329	0.120188345	-3.163395669	0.001559402	0.014761753	CPNE8	protein_coding
ENSG00000139132	692.1644748	-0.439329548	0.09544139	-4.603134423	4.16E-06	0.000112249	FGD4	protein_coding
ENSG00000139160	23.14565286	-0.515465367	0.178899966	-2.881305006	0.003960322	0.02958524	METTL20	protein_coding
ENSG00000139163	781.5497335	-0.238590724	0.074901011	-3.185413921	0.001445471	0.013902248	ETNK1	protein_coding
ENSG00000139178	341.3498313	0.503811288	0.156254184	3.224305903	0.001262784	0.012538538	C1RL	protein_coding
ENSG00000139269	59.72352065	1.273174086	0.190544437	6.681769925	2.36E-11	2.98E-09	INHBE	protein_coding
ENSG00000139291	524.1027675	-0.186645831	0.067017839	-2.785017135	0.005352489	0.037004348	TMEM19	protein_coding
ENSG00000139354	62.84114659	-0.866099502	0.167886657	-5.158834655	2.48E-07	9.60E-06	GAS2L3	protein_coding
ENSG00000139436	1094.195786	-0.153537004	0.057667189	-2.662467298	0.007757011	0.047933964	GIT2	protein_coding
ENSG00000139437	119.3410421	-0.294708286	0.097969198	-3.008172877	0.002628236	0.021874785	TCHP	protein_coding
ENSG00000139508	315.5754475	-0.658663565	0.102270634	-6.440397775	1.19E-10	1.23E-08	SLC46A3	protein_coding
ENSG00000139567	219.6174917	0.480941922	0.158552684	3.033325643	0.002418744	0.020618159	ACVRL1	protein_coding
ENSG00000139572	132.4379021	0.471264276	0.171730862	2.744202586	0.006065809	0.040500734	GPR84	protein_coding
ENSG00000139597	305.6486822	0.307435045	0.099918723	3.076851214	0.002091997	0.018340024	N4BP2L1	protein_coding
ENSG00000139641	1208.610951	-0.633313045	0.066231436	-9.562121539	1.15E-21	7.22E-19	ESYT1	protein_coding
ENSG00000139644	12551.75249	-0.153849762	0.034512878	-4.457749476	8.28E-06	0.000200366	TMBIM6	protein_coding
ENSG00000139679	1118.325874	-0.402263372	0.095197895	-4.225549043	2.38E-05	0.000484556	LPAR6	protein_coding
ENSG00000139687	543.7467616	-0.283858547	0.106217388	-2.672430127	0.007530406	0.046961097	RB1	protein_coding
ENSG00000139725	861.3503417	0.363835107	0.121509544	2.994292414	0.002750822	0.022703163	RHOF	protein_coding
ENSG00000139974	993.6758334	-0.613702619	0.065903856	-9.312089681	1.25E-20	6.97E-18	SLC38A6	protein_coding
ENSG00000140030	406.8628479	-0.315513865	0.111484084	-2.830124739	0.004652986	0.033223293	GPR65	protein_coding
ENSG00000140044	355.7279007	-0.306405726	0.10745712	-2.851423202	0.0043524	0.03171004	JDP2	protein_coding
ENSG00000140090	20.46574434	-0.542603471	0.194719402	-2.786591714	0.005326554	0.036909975	SLC24A4	protein_coding
ENSG00000140199	1031.12782	-0.3558419	0.112603858	-3.160121737	0.001577032	0.014881757	SLC12A6	protein_coding
ENSG00000140262	523.2879761	-0.424997789	0.095656649	-4.442950854	8.87E-06	0.000212946	TCF12	protein_coding
ENSG00000140263	154.6830546	-0.415469282	0.11157512	-3.723673171	0.000196345	0.002769664	SORD	protein_coding
ENSG00000140391	2502.842842	0.154216242	0.043487621	3.546210091	0.000390814	0.004840236	TSPAN3	protein_coding
ENSG00000140406	279.8769911	0.477900947	0.093483885	5.112121173	3.19E-07	1.20E-05	MESDC1	protein_coding
ENSG00000140443	199.279111	-0.318732792	0.12005332	-2.654926917	0.007932559	0.048714823	IGF1R	protein_coding
ENSG00000140455	542.4279522	-0.222162516	0.068257273	-3.254781603	0.001134796	0.011495644	USP3	protein_coding
ENSG00000140474	254.8508949	-0.23529008	0.079762776	-2.949873265	0.003179043	0.025144934	ULK3	protein_coding
ENSG00000140479	84.61444253	-0.436075224	0.131906216	-3.305949013	0.000946553	0.009986002	PCSK6	protein_coding
ENSG00000140497	1384.660437	-0.264704842	0.058865385	-4.496782637	6.90E-06	0.000172451	SCAMP2	protein_coding
ENSG00000140519	10.9361119	0.893287858	0.203431994	4.391088345	1.13E-05	0.000257525	RHCG	protein_coding
ENSG00000140526	3517.369526	-0.366995979	0.115927085	-3.16574835	0.001546846	0.014652119	ABHD2	protein_coding
ENSG00000140575	5026.775094	-0.353558193	0.092210167	-3.83426475	0.00012594	0.001905341	IQGAP1	protein_coding
ENSG00000140749	3421.26789	-0.269643563	0.081801756	-3.296305323	0.000979655	0.010241722	IGSF6	protein_coding
ENSG00000140836	281.4924973	-0.376532093	0.138206083	-2.724424895	0.006441358	0.042201709	ZFHX3	protein_coding
ENSG00000140848	244.2885147	-0.345398014	0.098015922	-3.523897005	0.00042525	0.005181284	CPNE2	protein_coding
ENSG00000140995	966.7022759	-0.271647336	0.071181	-3.816289969	0.000135473	0.00202509	DEF8	protein_coding
ENSG00000141098	93.40514782	0.319376264	0.108094479	2.954602918	0.003130717	0.024950963	GFOD2	protein_coding
ENSG00000141298	423.3311944	-0.316708924	0.104625883	-3.027060953	0.002469442	0.0209123	SSH2	protein_coding
ENSG00000141367	6544.740927	-0.194747228	0.056953407	-3.419413167	0.000627564	0.007104663	CLTC	protein_coding
ENSG00000141401	107.8130679	-0.42371568	0.149362353	-2.836830512	0.004556379	0.032782799	IMPA2	protein_coding
ENSG00000141429	1486.606744	-0.282494527	0.080104064	-3.526594181	0.000420941	0.005153522	GALNT1	protein_coding
ENSG00000141447	555.0727842	-0.60555883	0.073585287	-8.22934654	1.88E-16	6.28E-14	OSBPL1A	protein_coding
ENSG00000141506	916.4039507	0.352188758	0.104765768	3.361677804	0.000774705	0.008476715	PIK3R5	protein_coding
ENSG00000141526	5059.65352	0.465436323	0.098941587	4.704152602	2.55E-06	7.40E-05	SLC16A3	protein_coding
ENSG00000141527	43.72391241	-0.655423909	0.170179632	-3.851365178	0.000117461	0.001798797	CARD14	protein_coding
ENSG00000141569	260.2757987	-0.362435737	0.074548002	-4.861776668	1.16E-06	3.72E-05	TRIM65	protein_coding
ENSG00000141655	297.6448749	-0.835194481	0.099727434	-8.374771604	5.53E-17	2.03E-14	TNFRSF11A	protein_coding
ENSG00000141664	1814.546522	-0.310250161	0.057377595	-5.407165688	6.40E-08	2.98E-06	ZCCHC2	protein_coding
ENSG00000141753	48.1888866	1.157835939	0.19678055	5.883894212	4.01E-09	2.68E-07	IGFBP4	protein_coding
ENSG00000141968	1049.226932	0.445967369	0.082441988	5.409468905	6.32E-08	2.95E-06	VAV1	protein_coding
ENSG00000142166	2381.951115	0.189652322	0.05629562	3.368864633	0.000754785	0.008307057	IFNAR1	protein_coding
ENSG00000142197	1881.66355	-0.516644419	0.117040398	-4.414240105	1.01E-05	0.000238312	DOPEY2	protein_coding
ENSG00000142227	736.4889102	0.343073471	0.125305554	2.737895176	0.006183378	0.041012313	EMP3	protein_coding
ENSG00000142327	1148.27376	-0.26188261	0.095539778	-2.741084551	0.006123675	0.040724199	RNPEPL1	protein_coding
ENSG00000142405	6.221881806	-0.615630058	0.197542396	-3.116445223	0.001830457	0.016515888	NLRP12	protein_coding
ENSG00000142494	161.0333279	-0.815413524	0.133186236	-6.122355781	9.22E-10	7.31E-08	SLC47A1	protein_coding
ENSG00000142507	944.4608918	0.326172903	0.121765746	2.678691783	0.007391039	0.046380778	PSMB6	protein_coding
ENSG00000142599	463.2417125	-0.214485013	0.080353898	-2.669254617	0.00760198	0.047328861	RERE	protein_coding
ENSG00000142634	2437.10629	0.282361664	0.082558086	3.420157601	0.000625849	0.007095943	EFHD2	protein_coding
ENSG00000142765	81.99928067	-0.823680896	0.141870556	-5.805862192	6.40E-09	4.04E-07	SYTL1	protein_coding
ENSG00000142798	52.46008774	-0.388079838	0.14473658	-2.681283743	0.00733403	0.046112427	HSPG2	protein_coding
ENSG00000142867	258.0420029	0.231031807	0.071650406	3.224431218	0.001262232	0.012538538	BCL10	protein_coding
ENSG00000142875	712.0112321	-0.714309819	0.117270457	-6.091131891	1.12E-09	8.68E-08	PRKACB	protein_coding
ENSG00000142892	407.110737	-0.306086337	0.081892657	-3.73765304	0.000185746	0.002637488	PIGK	protein_coding
ENSG00000142949	27.15918572	0.579686259	0.205084608	2.826571264	0.004704927	0.033514521	PTPRF	protein_coding
ENSG00000143013	896.2114639	0.444861003	0.119322436	3.728225954	0.000192832	0.002725232	LMO4	protein_coding
ENSG00000143106	1323.478384	0.365014835	0.092830669	3.932050008	8.42E-05	0.001364946	PSMA5	protein_coding
ENSG00000143110	459.6083397	-0.859926859	0.133944843	-6.420007244	1.36E-10	1.35E-08	C1orf162	protein_coding
ENSG00000143157	692.81379	-0.179232806	0.064268804	-2.788799474	0.005290381	0.036744056	POGK	protein_coding
ENSG00000143184	21.81562934	0.692273689	0.196311924	3.526396528	0.000421256	0.005153522	XCL1	protein_coding
ENSG00000143252	1706.837243	-0.166054529	0.051472819	-3.226062487	0.00125506	0.012478332	SDHC	protein_coding
ENSG00000143256	251.3211542	0.291719268	0.099894895	2.920262031	0.003497372	0.026985628	PFDN2	protein_coding
ENSG00000143320	4364.787385	0.394392867	0.081986605	4.810454942	1.51E-06	4.64E-05	CRABP2	protein_coding
ENSG00000143321	1775.719884	0.355601189	0.055390189	6.419930932	1.36E-10	1.35E-08	HDGF	protein_coding
ENSG00000143333	131.4941367	0.482753546	0.158323452	3.049160058	0.002294822	0.0198019	RGS16	protein_coding
ENSG00000143344	372.07631	-0.495854427	0.125875743	-3.939237351	8.17E-05	0.001333328	RGL1	protein_coding
ENSG00000143382	98.3066509	-0.490180418	0.167600377	-2.924697593	0.003447911	0.026713753	ADAMTSL4	protein_coding
ENSG00000143384	3116.271242	0.292500795	0.085893188	3.40540156	0.000660668	0.007429057	MCL1	protein_coding
ENSG00000143409	197.0008567	-0.319231237	0.085927882	-3.715106533	0.000203118	0.002841195	FAM63A	protein_coding
ENSG00000143418	1127.534068	-0.210985282	0.061238776	-3.445289039	0.000570449	0.006603227	CERS2	protein_coding
ENSG00000143452	12.37432231	-0.67021327	0.192038822	-3.489988448	0.000483041	0.005750183	HORMAD1	protein_coding
ENSG00000143515	264.4068155	0.586215164	0.155262841	3.775630801	0.000159603	0.002323882	ATP8B2	protein_coding
ENSG00000143537	695.7432168	-0.318878421	0.086721325	-3.67704739	0.000235949	0.003191706	ADAM15	protein_coding
ENSG00000143545	1253.146961	0.253865996	0.076395995	3.323027536	0.000890461	0.009514509	RAB13	protein_coding
ENSG00000143621	1074.46183	0.126882829	0.045982255	2.759386812	0.005790994	0.039205998	ILF2	protein_coding
ENSG00000143622	836.5804125	0.241305961	0.06257758	3.856108888	0.000115206	0.001778769	RIT1	protein_coding
ENSG00000143641	668.4369511	-0.214151493	0.073124415	-2.928590844	0.003405023	0.026425687	GALNT2	protein_coding
ENSG00000143653	458.005637	-0.528995787	0.08732367	-6.057873934	1.38E-09	1.05E-07	SCCPDH	protein_coding
ENSG00000143772	1422.772689	-0.534326937	0.099086833	-5.392512009	6.95E-08	3.18E-06	ITPKB	protein_coding
ENSG00000143786	300.2908195	-0.457783507	0.138972967	-3.294047146	0.000987559	0.0102957	CNIH3	protein_coding
ENSG00000143799	1075.972838	-0.342320697	0.073244025	-4.673701304	2.96E-06	8.34E-05	PARP1	protein_coding
ENSG00000143811	351.0471874	0.33717966	0.086016593	3.919937414	8.86E-05	0.001429234	PYCR2	protein_coding
ENSG00000143819	436.7853794	-0.468669309	0.105537693	-4.440776516	8.96E-06	0.000213744	EPHX1	protein_coding
ENSG00000143862	404.5549234	0.226308125	0.082552766	2.741375424	0.006118256	0.040723527	ARL8A	protein_coding
ENSG00000143870	3202.31153	-0.213755864	0.052776535	-4.050206471	5.12E-05	0.000913535	PDIA6	protein_coding
ENSG00000143891	1675.870943	-0.454897706	0.132529668	-3.432421691	0.000598217	0.006881323	GALM	protein_coding
ENSG00000143933	3785.394048	-0.49163383	0.069852645	-7.038156253	1.95E-12	3.18E-10	CALM2	protein_coding
ENSG00000143977	335.5286082	0.23573398	0.087525806	2.693308303	0.007074682	0.045073342	SNRPG	protein_coding
ENSG00000144036	110.2516931	-0.296882019	0.106322608	-2.792275543	0.005233877	0.036435833	EXOC6B	protein_coding
ENSG00000144320	554.9538074	-0.264193686	0.075862334	-3.48254096	0.000496679	0.005872886	KIAA1715	protein_coding
ENSG00000144455	773.8035816	-0.205111858	0.070662204	-2.902709617	0.003699495	0.02806945	SUMF1	protein_coding
ENSG00000144550	13.44955876	-0.709876151	0.204292296	-3.474806266	0.000511222	0.00601235	CPNE9	protein_coding
ENSG00000144560	672.6520787	-0.214160599	0.068222796	-3.139135467	0.001694471	0.015665253	VGLL4	protein_coding
ENSG00000144668	25.24357311	-0.746621751	0.187906528	-3.973367822	7.09E-05	0.001183988	ITGA9	protein_coding
ENSG00000144677	142.3062173	-0.56980975	0.134848386	-4.225558551	2.38E-05	0.000484556	CTDSPL	protein_coding
ENSG00000144746	4018.564437	0.146892879	0.045757312	3.210260198	0.001326149	0.013004394	ARL6IP5	protein_coding
ENSG00000144791	413.9435595	-0.290517296	0.091728328	-3.167149134	0.001539414	0.014600132	LIMD1	protein_coding
ENSG00000144802	1290.655449	0.744516846	0.156849557	4.746693968	2.07E-06	6.20E-05	NFKBIZ	protein_coding
ENSG00000144815	221.2973371	-0.284346195	0.096562484	-2.944686012	0.003232826	0.025427612	NXPE3	protein_coding
ENSG00000144834	25.07157144	0.934146102	0.203570803	4.588801972	4.46E-06	0.000119593	TAGLN3	protein_coding
ENSG00000144843	557.1463248	-0.209783987	0.056596876	-3.706635455	0.000210031	0.002908106	ADPRH	protein_coding
ENSG00000144909	731.4021065	-0.344601518	0.08735699	-3.944750375	7.99E-05	0.001308552	OSBPL11	protein_coding
ENSG00000144959	3208.503371	-0.494976964	0.095685161	-5.172975186	2.30E-07	9.01E-06	NCEH1	protein_coding
ENSG00000145088	79.50000329	0.350603869	0.114494781	3.062182102	0.002197297	0.019036908	EAF2	protein_coding
ENSG00000145246	378.2520972	-0.449229656	0.102463686	-4.384281649	1.16E-05	0.000262889	ATP10D	protein_coding
ENSG00000145247	67.68532328	0.47341611	0.170546904	2.775870443	0.005505414	0.037697282	OCIAD2	protein_coding
ENSG00000145293	441.2359608	-0.251297625	0.061126058	-4.111137443	3.94E-05	0.000735669	ENOPH1	protein_coding
ENSG00000145348	180.6853642	-0.294676921	0.088246267	-3.339256491	0.00084003	0.009065923	TBCK	protein_coding
ENSG00000145358	7.192770171	-0.608223487	0.194644805	-3.124786651	0.001779341	0.016239996	DDIT4L	protein_coding
ENSG00000145365	230.4027877	-0.390197394	0.116532814	-3.348390738	0.000812823	0.008835777	TIFA	protein_coding
ENSG00000145391	1222.588367	-0.352489485	0.099757872	-3.53345031	0.000410173	0.005038456	SETD7	protein_coding
ENSG00000145476	510.690911	-0.373837615	0.085191468	-4.38820487	1.14E-05	0.000260148	CYP4V2	protein_coding
ENSG00000145569	193.6129053	-0.977978051	0.109588858	-8.924064642	4.49E-19	2.11E-16	FAM105A	protein_coding
ENSG00000145675	526.1850575	-0.489397747	0.12442566	-3.933254185	8.38E-05	0.001359883	PIK3R1	protein_coding
ENSG00000145685	5566.03416	-0.451970884	0.096604114	-4.678588376	2.89E-06	8.19E-05	LHFPL2	protein_coding
ENSG00000145687	75.09011757	-0.354835495	0.133851392	-2.650966032	0.008026191	0.049175152	SSBP2	protein_coding
ENSG00000145715	735.8337878	-0.370858984	0.106802238	-3.472389644	0.000515847	0.006054352	RASA1	protein_coding
ENSG00000145725	858.1460732	-0.235530739	0.077815467	-3.026785664	0.002471692	0.020919561	PPIP5K2	protein_coding
ENSG00000145779	937.1760998	0.413836412	0.11010273	3.75863896	0.00017084	0.002456011	TNFAIP8	protein_coding
ENSG00000145819	438.425892	-0.247478729	0.091216316	-2.713097167	0.006665756	0.043145045	ARHGAP26	protein_coding
ENSG00000145868	519.6183068	-0.352790859	0.100474612	-3.511243823	0.000446015	0.005381916	FBXO38	protein_coding
ENSG00000145901	2767.665024	1.247895838	0.100019417	12.47653576	1.00E-35	3.77E-32	TNIP1	protein_coding
ENSG00000145911	25.45262623	0.779858956	0.199981165	3.899662026	9.63E-05	0.001532968	N4BP3	protein_coding
ENSG00000146070	6256.155113	-0.196426945	0.061574187	-3.190085863	0.001422305	0.013755322	PLA2G7	protein_coding
ENSG00000146072	866.0301673	-0.557634042	0.117680368	-4.738547746	2.15E-06	6.42E-05	TNFRSF21	protein_coding
ENSG00000146109	221.4807798	0.204749525	0.073831061	2.773216632	0.005550516	0.037850839	ABT1	protein_coding
ENSG00000146112	1747.550297	0.348516565	0.055846165	6.240653459	4.36E-10	3.78E-08	PPP1R18	protein_coding
ENSG00000146192	163.1782715	-0.638677844	0.133975053	-4.767140087	1.87E-06	5.64E-05	FGD2	protein_coding
ENSG00000146278	1482.792846	0.482352453	0.131437069	3.669835734	0.000242706	0.003270115	PNRC1	protein_coding
ENSG00000146376	907.0600015	-0.390108081	0.08877991	-4.394103146	1.11E-05	0.000255508	ARHGAP18	protein_coding
ENSG00000146416	50.34641012	-0.466284898	0.171410166	-2.720287293	0.006522522	0.042584897	AIG1	protein_coding
ENSG00000146426	87.79810065	0.649359059	0.15999556	4.05860676	4.94E-05	0.000889246	TIAM2	protein_coding
ENSG00000146457	1239.147498	0.702471602	0.089273953	7.868718436	3.58E-15	8.54E-13	WTAP	protein_coding
ENSG00000146592	59.74850033	1.192624951	0.174528468	6.833412148	8.29E-12	1.20E-09	CREB5	protein_coding
ENSG00000146701	1579.142599	0.22564162	0.082047178	2.750144784	0.005956894	0.039968922	MDH2	protein_coding
ENSG00000146826	276.997986	0.366593825	0.104604393	3.504573909	0.000457339	0.005500879	C7orf43	protein_coding
ENSG00000146828	359.0538525	-0.32835031	0.092349254	-3.555527485	0.000377222	0.004691224	SLC12A9	protein_coding
ENSG00000146834	325.1110581	0.231194357	0.085358109	2.70852248	0.006758353	0.043594136	MEPCE	protein_coding
ENSG00000146872	299.2869524	0.376063451	0.081209168	4.630800441	3.64E-06	9.95E-05	TLK2	protein_coding
ENSG00000147065	7595.604032	-0.254386559	0.090045973	-2.825074249	0.004726966	0.033607767	MSN	protein_coding
ENSG00000147130	329.7774396	-0.543272365	0.097539331	-5.569777415	2.55E-08	1.37E-06	ZMYM3	protein_coding
ENSG00000147145	11.24906772	0.841544364	0.204874061	4.107617916	4.00E-05	0.000745112	LPAR4	protein_coding
ENSG00000147231	47.33090292	-0.390017833	0.143139923	-2.724731323	0.006435383	0.042180961	CXorf57	protein_coding
ENSG00000147251	607.2390866	-0.320602447	0.090116243	-3.557654382	0.000374181	0.004657269	DOCK11	protein_coding
ENSG00000147257	40.96094399	0.608558552	0.153227982	3.971588888	7.14E-05	0.001190416	GPC3	protein_coding
ENSG00000147324	1317.592912	-0.224965661	0.063048424	-3.568140904	0.000359523	0.004504684	MFHAS1	protein_coding
ENSG00000147394	265.9539297	-0.237951153	0.082773894	-2.874712577	0.004043954	0.030030809	ZNF185	protein_coding
ENSG00000147439	220.5696231	0.345334203	0.113599357	3.039930952	0.002366324	0.020267551	BIN3	protein_coding
ENSG00000147454	120.6835313	0.42058015	0.134467957	3.127735114	0.001761589	0.016097534	SLC25A37	protein_coding
ENSG00000147457	427.7114742	0.232028038	0.052844868	4.390739322	1.13E-05	0.000257525	CHMP7	protein_coding
ENSG00000147471	516.0341755	-0.189205025	0.055703966	-3.396616795	0.000682244	0.007603381	PROSC	protein_coding
ENSG00000147526	1398.564713	-0.370235239	0.093435693	-3.962460446	7.42E-05	0.001228694	TACC1	protein_coding
ENSG00000147533	890.6719709	0.16350371	0.061835528	2.644171019	0.008189127	0.049827968	GOLGA7	protein_coding
ENSG00000147614	720.3624229	-0.738609551	0.173037482	-4.268494552	1.97E-05	0.000412916	ATP6V0D2	protein_coding
ENSG00000148158	488.691716	-0.365540525	0.081493902	-4.485495429	7.27E-06	0.000179744	SNX30	protein_coding
ENSG00000148218	383.9949872	-0.346271689	0.085853914	-4.033266195	5.50E-05	0.000967645	ALAD	protein_coding
ENSG00000148229	462.7874626	-0.200655323	0.062619907	-3.204337591	0.001353736	0.013248979	POLE3	protein_coding
ENSG00000148300	248.295575	0.330851889	0.091368962	3.621053398	0.000293406	0.003803138	REXO4	protein_coding
ENSG00000148308	260.1902284	0.27349704	0.089031494	3.071913397	0.002126914	0.01853401	GTF3C5	protein_coding
ENSG00000148331	390.3174266	0.30293719	0.060996452	4.966472348	6.82E-07	2.34E-05	ASB6	protein_coding
ENSG00000148344	86.02871302	1.683432639	0.198484652	8.481424757	2.22E-17	8.57E-15	PTGES	protein_coding
ENSG00000148362	103.4490827	0.494327375	0.154659125	3.196238019	0.001392322	0.013564756	C9orf142	protein_coding
ENSG00000148411	816.4816223	-0.513910186	0.097450842	-5.273532532	1.34E-07	5.68E-06	NACC2	protein_coding
ENSG00000148481	407.6822427	0.304896844	0.100560561	3.031972395	0.002429614	0.020651288	FAM188A	protein_coding
ENSG00000148484	1108.011585	-0.435063903	0.07435387	-5.851261062	4.88E-09	3.20E-07	RSU1	protein_coding
ENSG00000148516	51.62726816	0.480892121	0.167353625	2.873508847	0.004059397	0.030109287	ZEB1	protein_coding
ENSG00000148660	74.36993049	-0.486717822	0.122668187	-3.967759142	7.26E-05	0.001207024	CAMK2G	protein_coding
ENSG00000148672	1558.33024	-0.257146006	0.059812077	-4.29923215	1.71E-05	0.000366781	GLUD1	protein_coding
ENSG00000148677	34.37378632	1.290431263	0.204024757	6.324875881	2.53E-10	2.32E-08	ANKRD1	protein_coding
ENSG00000148700	412.8051684	-0.450966534	0.101068586	-4.461985206	8.12E-06	0.00019708	ADD3	protein_coding
ENSG00000148730	898.4478305	-0.227950077	0.073409273	-3.105194592	0.001901539	0.017004058	EIF4EBP2	protein_coding
ENSG00000148737	156.0779464	0.312891226	0.105461804	2.96686775	0.003008503	0.024314828	TCF7L2	protein_coding
ENSG00000148841	1603.214903	0.418835575	0.09769406	4.287216362	1.81E-05	0.000381749	ITPRIP	protein_coding
ENSG00000149016	119.5600956	0.710675508	0.129685217	5.480004009	4.25E-08	2.05E-06	TUT1	protein_coding
ENSG00000149100	921.2799731	0.272448531	0.0756037	3.603640173	0.000313791	0.00401199	EIF3M	protein_coding
ENSG00000149115	657.6863474	0.251535527	0.078646147	3.19831978	0.001382309	0.013476052	TNKS1BP1	protein_coding
ENSG00000149177	4550.097435	0.49611834	0.09485917	5.230051434	1.69E-07	7.01E-06	PTPRJ	protein_coding
ENSG00000149187	1649.627241	0.22068741	0.069189693	3.189599488	0.001424701	0.013755322	CELF1	protein_coding
ENSG00000149269	860.5920004	-0.49297793	0.084029642	-5.8667146	4.45E-09	2.95E-07	PAK1	protein_coding
ENSG00000149294	207.2820035	0.60694667	0.151296228	4.011644432	6.03E-05	0.001038814	NCAM1	protein_coding
ENSG00000149418	1581.839527	-0.438515744	0.091832671	-4.775160526	1.80E-06	5.45E-05	ST14	protein_coding
ENSG00000149483	1179.806382	0.273861012	0.070386763	3.890802786	9.99E-05	0.001585036	TMEM138	protein_coding
ENSG00000149485	832.112788	-0.311411805	0.105537957	-2.950709045	0.003170454	0.025107925	FADS1	protein_coding
ENSG00000149499	421.4584665	0.252489161	0.075460671	3.345970265	0.000819952	0.008887545	EML3	protein_coding
ENSG00000149577	344.8938113	-0.43131049	0.088832802	-4.855306603	1.20E-06	3.79E-05	SIDT2	protein_coding
ENSG00000149635	1197.149087	0.888490763	0.124382836	7.14319429	9.12E-13	1.54E-10	OCSTAMP	protein_coding
ENSG00000149639	761.7837536	-0.332883201	0.119631285	-2.782576498	0.005392915	0.037147071	SOGA1	protein_coding
ENSG00000149657	238.2914379	-0.23126744	0.084381583	-2.740733604	0.006130219	0.04074968	LSM14B	protein_coding
ENSG00000149798	32.69398405	0.790233171	0.189198242	4.176746896	2.96E-05	0.000575443	CDC42EP2	protein_coding
ENSG00000150403	1347.290431	-0.51542961	0.086449217	-5.962224181	2.49E-09	1.75E-07	TMCO3	protein_coding
ENSG00000150510	216.9277276	0.588078116	0.145510428	4.04148435	5.31E-05	0.000940956	FAM124A	protein_coding
ENSG00000150636	61.08453175	-0.549260701	0.144617027	-3.798036172	0.000145847	0.002154435	CCDC102B	protein_coding
ENSG00000150681	27.34058946	-0.546988555	0.202845219	-2.696580961	0.007005537	0.044784756	RGS18	protein_coding
ENSG00000150712	320.9955894	-0.337991085	0.09005729	-3.753067474	0.000174684	0.002506471	MTMR12	protein_coding
ENSG00000150760	314.3971151	-0.277695799	0.08886277	-3.12499596	0.001778075	0.016238311	DOCK1	protein_coding
ENSG00000150782	489.2842899	0.533118011	0.122634523	4.347209897	1.38E-05	0.000306923	IL18	protein_coding
ENSG00000150867	647.2013918	-0.269531843	0.05722002	-4.710446462	2.47E-06	7.24E-05	PIP4K2A	protein_coding
ENSG00000150977	716.3500066	0.383429858	0.084337806	4.546358017	5.46E-06	0.000142607	RILPL2	protein_coding
ENSG00000150991	12147.94198	0.173592229	0.058796117	2.952443768	0.003152695	0.02505944	UBC	protein_coding
ENSG00000151012	1536.531669	0.603312261	0.191788585	3.145715167	0.001656813	0.015421498	SLC7A11	protein_coding
ENSG00000151092	343.8767682	-0.202152753	0.071785633	-2.816061425	0.004861637	0.034414139	NGLY1	protein_coding
ENSG00000151117	123.0745628	-0.538589375	0.13869384	-3.883297022	0.00010305	0.001627509	TMEM86A	protein_coding
ENSG00000151240	47.05967741	-0.522710315	0.170095519	-3.073039899	0.002118902	0.01849104	DIP2C	protein_coding
ENSG00000151292	297.1762355	0.346533579	0.091782397	3.775599578	0.000159623	0.002323882	CSNK1G3	protein_coding
ENSG00000151474	234.4141324	-0.670652718	0.096901305	-6.920987481	4.49E-12	6.95E-10	FRMD4A	protein_coding
ENSG00000151490	808.9127263	-0.368841569	0.076578698	-4.816503546	1.46E-06	4.53E-05	PTPRO	protein_coding
ENSG00000151491	330.9081298	-0.558384926	0.138307774	-4.037263479	5.41E-05	0.000955787	EPS8	protein_coding
ENSG00000151502	481.6105327	-0.180480907	0.05084176	-3.549855641	0.000385442	0.004777642	VPS26B	protein_coding
ENSG00000151665	122.027624	-0.294007348	0.111039083	-2.647782555	0.008102162	0.049459074	PIGF	protein_coding
ENSG00000151693	353.2468965	0.674830601	0.122088303	5.527397652	3.25E-08	1.64E-06	ASAP2	protein_coding
ENSG00000151702	440.4884729	-0.551182261	0.070292096	-7.841312043	4.46E-15	1.05E-12	FLI1	protein_coding
ENSG00000151715	47.29912718	0.486443925	0.167465522	2.904740747	0.003675574	0.027935861	TMEM45B	protein_coding
ENSG00000151726	5185.941547	0.431795216	0.091096494	4.739976225	2.14E-06	6.38E-05	ACSL1	protein_coding
ENSG00000151790	120.5593743	0.785096307	0.176754212	4.441740297	8.92E-06	0.000213732	TDO2	protein_coding
ENSG00000152127	982.6242844	-0.4880888	0.084774003	-5.757529225	8.54E-09	5.26E-07	MGAT5	protein_coding
ENSG00000152229	905.5785048	0.414555627	0.110040329	3.767306308	0.000165018	0.002394639	PSTPIP2	protein_coding
ENSG00000152270	819.4458199	-0.396892437	0.114224254	-3.474677431	0.000511468	0.00601235	PDE3B	protein_coding
ENSG00000152291	4384.230471	-0.214421478	0.071107826	-3.015441325	0.002566056	0.021488214	TGOLN2	protein_coding
ENSG00000152315	110.2623551	-0.344275294	0.105333653	-3.268426419	0.001081473	0.011029849	KCNK13	protein_coding
ENSG00000152359	60.37230763	0.369405632	0.130228241	2.836601568	0.004559647	0.032790609	POC5	protein_coding
ENSG00000152495	34.85378391	0.515464422	0.179160402	2.877111321	0.00401334	0.029847725	CAMK4	protein_coding
ENSG00000152642	153.1263717	-0.566524273	0.122492193	-4.624982692	3.75E-06	0.000101649	GPD1L	protein_coding
ENSG00000152689	956.9912486	-0.27150528	0.077028086	-3.524756928	0.000423872	0.005178577	RASGRP3	protein_coding
ENSG00000152767	77.33708054	-0.520771827	0.167556645	-3.108034473	0.001883361	0.016881702	FARP1	protein_coding
ENSG00000152804	110.256525	-0.542807605	0.128185722	-4.234540279	2.29E-05	0.000470538	HHEX	protein_coding
ENSG00000152969	21.38204365	0.582487103	0.196743538	2.960641601	0.00306999	0.024636995	JAKMIP1	protein_coding
ENSG00000153046	425.7221656	0.298046681	0.094805475	3.143770751	0.00166786	0.015495527	CDYL	protein_coding
ENSG00000153071	2634.530773	-0.312669631	0.06759476	-4.625648985	3.73E-06	0.00010163	DAB2	protein_coding
ENSG00000153113	1906.299603	-0.224300537	0.058033373	-3.865026722	0.000111077	0.001725657	CAST	protein_coding
ENSG00000153162	28.37453797	1.223440252	0.199369384	6.136550285	8.43E-10	6.81E-08	BMP6	protein_coding
ENSG00000153179	1179.01044	-0.359553817	0.068712972	-5.232691978	1.67E-07	6.95E-06	RASSF3	protein_coding
ENSG00000153208	412.0947621	-0.545066527	0.164369134	-3.316112424	0.000912791	0.009711657	MERTK	protein_coding
ENSG00000153214	699.4100934	-0.214324372	0.078367405	-2.734866273	0.006240562	0.04122779	TMEM87B	protein_coding
ENSG00000153283	216.2481968	0.437052101	0.158562443	2.756340614	0.005845209	0.039437133	CD96	protein_coding
ENSG00000153560	712.3247003	0.276989915	0.075869972	3.650850391	0.000261373	0.003483832	UBP1	protein_coding
ENSG00000153574	106.9265304	0.433655699	0.120035264	3.612735836	0.000302983	0.003903704	RPIA	protein_coding
ENSG00000153786	1067.0026	-0.234114535	0.045583627	-5.135934727	2.81E-07	1.08E-05	ZDHHC7	protein_coding
ENSG00000153814	146.2023178	-0.397612306	0.090511018	-4.392971331	1.12E-05	0.00025645	JAZF1	protein_coding
ENSG00000153885	51.90477965	-0.433394096	0.160982305	-2.692184684	0.007098562	0.045148901	KCTD15	protein_coding
ENSG00000153898	140.5460843	1.285693471	0.157471099	8.164631352	3.22E-16	9.89E-14	MCOLN2	protein_coding
ENSG00000153936	777.5731403	-0.23827379	0.087566302	-2.721067194	0.006507153	0.042503028	HS2ST1	protein_coding
ENSG00000153944	257.3546574	0.458851931	0.122839049	3.735391433	0.000187423	0.002653781	MSI2	protein_coding
ENSG00000154059	419.5552469	-0.248370424	0.0770703	-3.222647709	0.001270117	0.012594694	IMPACT	protein_coding
ENSG00000154099	43.9802587	1.263585124	0.194995661	6.480067916	9.17E-11	9.77E-09	DNAAF1	protein_coding
ENSG00000154122	399.5641646	-0.613485816	0.125893888	-4.873038928	1.10E-06	3.56E-05	ANKH	protein_coding
ENSG00000154127	678.078245	-0.577709844	0.099183774	-5.824640688	5.72E-09	3.67E-07	UBASH3B	protein_coding
ENSG00000154146	82.06111516	-0.503945264	0.170538924	-2.955016096	0.003126527	0.024930903	NRGN	protein_coding
ENSG00000154310	489.4280195	0.417922005	0.09339968	4.474555004	7.66E-06	0.000187044	TNIK	protein_coding
ENSG00000154330	147.0806386	-0.556563929	0.136773977	-4.069223854	4.72E-05	0.000854807	PGM5	protein_coding
ENSG00000154429	300.3830421	-0.415318693	0.086746038	-4.787754031	1.69E-06	5.17E-05	CCSAP	protein_coding
ENSG00000154447	58.3891433	-0.459250492	0.169111808	-2.715661894	0.006614343	0.042960343	SH3RF1	protein_coding
ENSG00000154518	2333.604555	0.162628144	0.05728758	2.838802836	0.004528313	0.032619102	ATP5G3	protein_coding
ENSG00000154640	393.5241893	0.559655481	0.082856189	6.754540479	1.43E-11	1.94E-09	BTG3	protein_coding
ENSG00000154723	929.8792657	0.262162319	0.095147352	2.755329636	0.005863303	0.039502758	ATP5J	protein_coding
ENSG00000154767	777.610597	-0.198256958	0.070041095	-2.830580514	0.004646362	0.03320301	XPC	protein_coding
ENSG00000154822	372.1554082	-0.248240858	0.076469481	-3.246273602	0.001169264	0.011781257	PLCL2	protein_coding
ENSG00000154978	2177.387161	0.276081525	0.06869814	4.018762733	5.85E-05	0.001019622	VOPP1	protein_coding
ENSG00000155189	259.9800089	-0.279075506	0.104040322	-2.682378348	0.007310073	0.046026501	AGPAT5	protein_coding
ENSG00000155229	504.3502574	-0.234340551	0.068395417	-3.426260992	0.000611952	0.006980528	MMS19	protein_coding
ENSG00000155254	166.0599514	-0.335983736	0.096636304	-3.476785874	0.000507463	0.005979306	MARVELD1	protein_coding
ENSG00000155256	277.989173	0.246206264	0.082735336	2.975829624	0.002921971	0.02381811	ZFYVE27	protein_coding
ENSG00000155265	108.4321167	-0.824674231	0.146952906	-5.611826649	2.00E-08	1.09E-06	GOLGA7B	protein_coding
ENSG00000155287	238.0195622	0.363813591	0.1339311	2.716423523	0.006599144	0.042880164	SLC25A28	protein_coding
ENSG00000155307	679.6786044	0.394924209	0.108393323	3.643436667	0.000269022	0.003548302	SAMSN1	protein_coding
ENSG00000155366	1919.692306	0.32768698	0.119745004	2.736539893	0.006208907	0.041127162	RHOC	protein_coding
ENSG00000155368	2942.439101	-0.524448203	0.105717124	-4.960863308	7.02E-07	2.40E-05	DBI	protein_coding
ENSG00000155380	778.620907	-0.32848658	0.105254763	-3.120871418	0.001803167	0.016375347	SLC16A1	protein_coding
ENSG00000155393	493.7433102	-0.274788138	0.072346397	-3.798228354	0.000145734	0.002154435	HEATR3	protein_coding
ENSG00000155760	59.68997084	0.502920732	0.161235114	3.119176206	0.001813575	0.016400662	FZD7	protein_coding
ENSG00000155792	9.140962254	-0.817760877	0.198698835	-4.115579623	3.86E-05	0.00072254	DEPTOR	protein_coding
ENSG00000155827	481.2614919	-0.161222354	0.059029434	-2.731219701	0.006310039	0.041524765	RNF20	protein_coding
ENSG00000155849	365.5952318	-0.432192358	0.070925924	-6.093573907	1.10E-09	8.59E-08	ELMO1	protein_coding
ENSG00000155893	48.30884566	0.461773724	0.162384116	2.843712402	0.004459128	0.032284085	PXYLP1	protein_coding
ENSG00000155961	6.438075807	0.630129799	0.204252246	3.085056892	0.002035132	0.01794976	RAB39B	protein_coding
ENSG00000156030	438.7045598	-0.34711748	0.105574977	-3.287876438	0.001009461	0.010447055	ELMSAN1	protein_coding
ENSG00000156110	466.3202903	-0.415382537	0.092163642	-4.507010877	6.57E-06	0.000165725	ADK	protein_coding
ENSG00000156113	436.8657942	-0.635967007	0.118508623	-5.366419701	8.03E-08	3.57E-06	KCNMA1	protein_coding
ENSG00000156127	112.7715208	0.516744572	0.184568	2.799751696	0.005114193	0.035730053	BATF	protein_coding
ENSG00000156136	345.8541081	-0.307477346	0.102928197	-2.987299455	0.002814539	0.023105365	DCK	protein_coding
ENSG00000156171	725.9342914	-0.257420464	0.056877282	-4.525892528	6.01E-06	0.000154974	DRAM2	protein_coding
ENSG00000156206	4.699592302	0.559021539	0.191006895	2.926708683	0.003425696	0.02655533	CFAP161	protein_coding
ENSG00000156234	135.8858141	0.922550652	0.195508496	4.718724099	2.37E-06	6.98E-05	CXCL13	protein_coding
ENSG00000156261	1759.697049	0.155061774	0.054735625	2.832922324	0.004612459	0.03303301	CCT8	protein_coding
ENSG00000156273	922.413392	-0.210338329	0.077626205	-2.709630464	0.006735821	0.043467456	BACH1	protein_coding
ENSG00000156313	68.9876561	0.414723828	0.143220621	2.895699125	0.003783149	0.02861187	RPGR	protein_coding
ENSG00000156398	96.06520421	-0.387040441	0.139380623	-2.77685975	0.005488686	0.037599875	SFXN2	protein_coding
ENSG00000156414	134.7439127	-0.865839763	0.151739829	-5.706081068	1.16E-08	6.86E-07	TDRD9	protein_coding
ENSG00000156463	126.2909887	0.44247836	0.150992651	2.930462881	0.003384574	0.026304428	SH3RF2	protein_coding
ENSG00000156535	1084.433349	-0.499564641	0.114218207	-4.373774141	1.22E-05	0.000273407	CD109	protein_coding
ENSG00000156639	650.7702979	0.22615234	0.062330265	3.628290992	0.000285304	0.00371736	ZFAND3	protein_coding
ENSG00000156675	1131.782234	-0.320118708	0.094654045	-3.381986545	0.000719637	0.007978673	RAB11FIP1	protein_coding
ENSG00000156804	154.5128899	0.566722178	0.111130093	5.099628397	3.40E-07	1.27E-05	FBXO32	protein_coding
ENSG00000156860	519.4975341	0.242194994	0.071947794	3.366260196	0.000761948	0.008373625	FBRS	protein_coding
ENSG00000156869	163.0673074	-0.793574704	0.161814176	-4.904234745	9.38E-07	3.10E-05	FRRS1	protein_coding
ENSG00000156931	507.5943657	-0.291288745	0.079934487	-3.644093508	0.000268336	0.003542363	VPS8	protein_coding
ENSG00000156983	377.766901	-0.468224262	0.079118189	-5.918035629	3.26E-09	2.23E-07	BRPF1	protein_coding
ENSG00000157107	614.9634539	-0.373391623	0.126526223	-2.951100679	0.003166437	0.025102576	FCHO2	protein_coding
ENSG00000157227	6597.64407	0.651640777	0.101561041	6.416247536	1.40E-10	1.37E-08	MMP14	protein_coding
ENSG00000157240	201.423313	-0.50759793	0.123265007	-4.117940233	3.82E-05	0.000717862	FZD1	protein_coding
ENSG00000157379	121.5473325	-0.387460859	0.116777428	-3.317943062	0.00090683	0.009668774	DHRS1	protein_coding
ENSG00000157470	71.78971369	-0.806266316	0.172569804	-4.672117018	2.98E-06	8.39E-05	FAM81A	protein_coding
ENSG00000157483	2574.295825	-0.558426446	0.10333486	-5.40404706	6.52E-08	3.01E-06	MYO1E	protein_coding
ENSG00000157510	329.8342996	-1.030680644	0.180848374	-5.699142452	1.20E-08	7.07E-07	AFAP1L1	protein_coding
ENSG00000157538	883.6781839	-0.120008549	0.045076905	-2.662306741	0.007760712	0.047933964	DSCR3	protein_coding
ENSG00000157557	353.3971765	0.82866349	0.129834933	6.382438611	1.74E-10	1.69E-08	ETS2	protein_coding
ENSG00000157593	186.7716549	-0.353093888	0.091806494	-3.84606658	0.000120029	0.001828801	SLC35B2	protein_coding
ENSG00000157600	1933.654753	-0.380536916	0.06259292	-6.079552086	1.21E-09	9.28E-08	TMEM164	protein_coding
ENSG00000157800	53.32164544	0.387524386	0.141035599	2.747706163	0.006001377	0.040195578	SLC37A3	protein_coding
ENSG00000158019	444.3043402	0.441125532	0.079871819	5.522918295	3.33E-08	1.68E-06	BRE	protein_coding
ENSG00000158104	12.56419081	0.646021929	0.205274721	3.14710903	0.001648935	0.015381107	HPD	protein_coding
ENSG00000158195	2400.743942	-0.444163156	0.065262074	-6.805838844	1.00E-11	1.41E-09	WASF2	protein_coding
ENSG00000158270	33.36851163	-0.697857807	0.205374918	-3.397969987	0.000678879	0.007582747	COLEC12	protein_coding
ENSG00000158286	65.35406713	0.665014809	0.143412137	4.637088753	3.53E-06	9.72E-05	RNF207	protein_coding
ENSG00000158290	374.1873804	-0.228779484	0.084614852	-2.703774567	0.006855678	0.044074886	CUL4B	protein_coding
ENSG00000158517	2897.503053	1.194988986	0.151396032	7.893132774	2.95E-15	7.26E-13	NCF1	protein_coding
ENSG00000158669	1130.25027	0.13786086	0.042144619	3.271137872	0.001071157	0.010932057	GPAT4	protein_coding
ENSG00000158683	12.19423433	-0.55341297	0.198417089	-2.789139652	0.005284827	0.03672246	PKD1L1	protein_coding
ENSG00000158714	4742.555991	-0.260258628	0.09180421	-2.834931293	0.004583554	0.032915265	SLAMF8	protein_coding
ENSG00000158715	52.20551912	-0.629416961	0.203472435	-3.093377055	0.001978925	0.017489912	SLC45A3	protein_coding
ENSG00000158773	522.334139	0.359906603	0.079767101	4.511967975	6.42E-06	0.000163544	USF1	protein_coding
ENSG00000158825	354.3692935	-0.328711119	0.110857924	-2.965156737	0.003025288	0.024395542	CDA	protein_coding
ENSG00000159082	410.7801083	-0.273910094	0.101773579	-2.691367398	0.007115978	0.045240516	SYNJ1	protein_coding
ENSG00000159128	2571.012049	0.298606916	0.083148922	3.591230146	0.000329121	0.004175999	IFNGR2	protein_coding
ENSG00000159166	13.70536646	1.205902819	0.201188836	5.993885374	2.05E-09	1.47E-07	LAD1	protein_coding
ENSG00000159200	843.3239493	0.237529772	0.087706718	2.708227805	0.006764357	0.043614138	RCAN1	protein_coding
ENSG00000159202	1643.103607	0.258968171	0.05523343	4.688612852	2.75E-06	7.88E-05	UBE2Z	protein_coding
ENSG00000159231	191.629189	0.671459038	0.153740457	4.367484328	1.26E-05	0.000280561	CBR3	protein_coding
ENSG00000159261	15.67731729	0.697791711	0.205341377	3.398203135	0.0006783	0.007581924	CLDN14	protein_coding
ENSG00000159314	316.6394474	-0.339325847	0.098903943	-3.430862696	0.000601665	0.006910186	ARHGAP27	protein_coding
ENSG00000159322	1373.04606	0.204233828	0.065539206	3.116208463	0.001831927	0.016519233	ADPGK	protein_coding
ENSG00000159374	54.98775508	-0.377060402	0.140383539	-2.685930304	0.007232817	0.045712502	M1AP	protein_coding
ENSG00000159377	1229.367958	0.378856352	0.096746128	3.915984632	9.00E-05	0.001448191	PSMB4	protein_coding
ENSG00000159388	2589.650516	0.515997054	0.116032672	4.446997943	8.71E-06	0.00020979	BTG2	protein_coding
ENSG00000159640	267.0075497	-0.797331841	0.132388371	-6.022672812	1.72E-09	1.27E-07	ACE	protein_coding
ENSG00000159658	1334.425825	-0.298835424	0.068177793	-4.383178325	1.17E-05	0.000263811	EFCAB14	protein_coding
ENSG00000159674	2616.879445	-0.801465043	0.189412399	-4.231323001	2.32E-05	0.000475498	SPON2	protein_coding
ENSG00000159720	1841.7124	-0.264547787	0.076143123	-3.474349048	0.000512094	0.006015007	ATP6V0D1	protein_coding
ENSG00000159784	101.0739622	-0.535224646	0.1514205	-3.534690789	0.000408253	0.005023078	FAM131B	protein_coding
ENSG00000159788	1003.685863	-0.27827782	0.086465865	-3.218354647	0.001289283	0.012742696	RGS12	protein_coding
ENSG00000159840	4051.024662	-0.308635792	0.087312025	-3.534860085	0.000407991	0.005023078	ZYX	protein_coding
ENSG00000159842	3414.707676	-0.252912064	0.053781904	-4.702549458	2.57E-06	7.44E-05	ABR	protein_coding
ENSG00000160007	367.2360818	-0.377055597	0.099415208	-3.792735592	0.000148997	0.002190194	ARHGAP35	protein_coding
ENSG00000160013	37.66085787	0.904079851	0.204893705	4.412433521	1.02E-05	0.000239934	PTGIR	protein_coding
ENSG00000160072	94.32534067	0.378596388	0.110477345	3.426914242	0.000610482	0.006970087	ATAD3B	protein_coding
ENSG00000160087	324.6062924	0.274610789	0.099581492	2.757648866	0.00582187	0.039323321	UBE2J2	protein_coding
ENSG00000160179	197.7580019	1.125441014	0.131657783	8.548230033	1.25E-17	4.94E-15	ABCG1	protein_coding
ENSG00000160185	24.56339192	0.566099409	0.198076891	2.85797806	0.004263499	0.031335881	UBASH3A	protein_coding
ENSG00000160219	152.2320819	-0.317248653	0.102873201	-3.083880433	0.002043197	0.017992349	GAB3	protein_coding
ENSG00000160255	21974.66585	-0.271278	0.072543321	-3.739531026	0.000184364	0.002622821	ITGB2	protein_coding
ENSG00000160285	949.7354024	0.57969243	0.094489386	6.135000515	8.52E-10	6.83E-08	LSS	protein_coding
ENSG00000160326	942.4843152	1.595373496	0.105209938	15.16371482	6.15E-52	9.24E-48	SLC2A6	protein_coding
ENSG00000160551	1113.525026	-0.4293133	0.128294667	-3.346306674	0.000818958	0.008883177	TAOK1	protein_coding
ENSG00000160588	184.6974861	0.327594879	0.111861678	2.928571126	0.003405239	0.026425687	MPZL3	protein_coding
ENSG00000160633	510.8197671	0.241066132	0.059370991	4.060335301	4.90E-05	0.000883747	SAFB	protein_coding
ENSG00000160683	35.78791418	0.870817984	0.186792543	4.661952615	3.13E-06	8.77E-05	CXCR5	protein_coding
ENSG00000160714	837.6044275	0.159183493	0.052613438	3.025529211	0.002481984	0.020959443	UBE2Q1	protein_coding
ENSG00000160741	287.1500623	0.298779936	0.098199261	3.042588427	0.002345529	0.020100902	CRTC2	protein_coding
ENSG00000160785	395.3545908	0.309628755	0.09851459	3.142973585	0.001672409	0.015518595	SLC25A44	protein_coding
ENSG00000160813	42.60255236	0.467934892	0.150382212	3.111637251	0.00186053	0.016736968	PPP1R35	protein_coding
ENSG00000160991	719.5402896	0.500548524	0.100333673	4.988838828	6.07E-07	2.12E-05	ORAI2	protein_coding
ENSG00000161011	8421.136021	0.299337339	0.083121431	3.601205303	0.000316745	0.004039444	SQSTM1	protein_coding
ENSG00000161036	94.36111687	0.418305218	0.126585239	3.30453393	0.000951345	0.010008045	LRWD1	protein_coding
ENSG00000161091	10847.4922	0.367327719	0.108817182	3.375640788	0.00073644	0.008138151	MFSD12	protein_coding
ENSG00000161202	428.6054803	0.24917331	0.068619426	3.631235727	0.000282067	0.003684781	DVL3	protein_coding
ENSG00000161217	1183.435235	-0.207984604	0.053170362	-3.911664253	9.17E-05	0.001472773	PCYT1A	protein_coding
ENSG00000161638	2596.510269	0.660262616	0.098590641	6.69701111	2.13E-11	2.73E-09	ITGA5	protein_coding
ENSG00000161791	1435.484685	0.328234792	0.082329215	3.986856831	6.70E-05	0.001131447	FMNL3	protein_coding
ENSG00000161835	236.8987355	0.890153405	0.150102006	5.930323162	3.02E-09	2.08E-07	GRASP	protein_coding
ENSG00000161904	425.7649396	0.219047296	0.073771894	2.969251366	0.002985263	0.024202701	LEMD2	protein_coding
ENSG00000161911	48.84121712	-0.639778944	0.15937741	-4.014238547	5.96E-05	0.001029818	TREML1	protein_coding
ENSG00000161921	5229.279284	0.297284253	0.080063298	3.713115256	0.000204724	0.002853027	CXCL16	protein_coding
ENSG00000161955	71.40734952	-0.660210926	0.150148251	-4.397060395	1.10E-05	0.000253898	TNFSF13	protein_coding
ENSG00000162073	205.4105481	-0.398763963	0.09229044	-4.320750491	1.55E-05	0.000341032	PAQR4	protein_coding
ENSG00000162104	228.1428458	-0.349963043	0.120155471	-2.912585171	0.003584504	0.027474494	ADCY9	protein_coding
ENSG00000162174	119.5917725	-0.819199345	0.131799496	-6.215496819	5.12E-10	4.37E-08	ASRGL1	protein_coding
ENSG00000162222	134.2856722	0.322560375	0.095952295	3.361674421	0.000774714	0.008476715	TTC9C	protein_coding
ENSG00000162267	24.19513954	0.573208965	0.178134494	3.217843735	0.001291582	0.012748641	ITIH3	protein_coding
ENSG00000162302	301.3796476	-0.344132773	0.095522807	-3.602624154	0.000315021	0.004024284	RPS6KA4	protein_coding
ENSG00000162337	44.13633254	-0.594315878	0.191692941	-3.100353486	0.001932898	0.017233192	LRP5	protein_coding
ENSG00000162378	394.3904464	-0.390568207	0.094394478	-4.137617109	3.51E-05	0.000669068	ZYG11B	protein_coding
ENSG00000162385	157.7510142	0.375090865	0.109588206	3.422730227	0.000619956	0.007050412	MAGOH	protein_coding
ENSG00000162390	90.64995278	-0.483444453	0.125499686	-3.852156686	0.000117082	0.001798491	ACOT11	protein_coding
ENSG00000162408	93.6055441	0.402222735	0.120095001	3.349204635	0.000810439	0.00881624	NOL9	protein_coding
ENSG00000162413	616.307988	0.326580488	0.097056665	3.364843493	0.000765871	0.008398305	KLHL21	protein_coding
ENSG00000162419	144.5048664	0.41858382	0.106235133	3.940163732	8.14E-05	0.001329634	GMEB1	protein_coding
ENSG00000162433	843.3394752	0.582955509	0.085313112	6.833129128	8.31E-12	1.20E-09	AK4	protein_coding
ENSG00000162512	689.7455372	-0.971223749	0.119591593	-8.121170776	4.62E-16	1.36E-13	SDC3	protein_coding
ENSG00000162591	139.9933728	-0.48886958	0.127890149	-3.822574164	0.000132066	0.001984796	MEGF6	protein_coding
ENSG00000162650	34.55840343	0.413735003	0.152582318	2.711552744	0.006696889	0.043290601	ATXN7L2	protein_coding
ENSG00000162694	85.94862643	-0.354097688	0.126480515	-2.799622448	0.005116241	0.035730053	EXTL2	protein_coding
ENSG00000162739	494.3953816	-0.295461911	0.077498585	-3.812481381	0.000137579	0.002054501	SLAMF6	protein_coding
ENSG00000162804	23.09912959	-0.738278563	0.202806615	-3.64030809	0.000272312	0.003585402	SNED1	protein_coding
ENSG00000162817	74.42043031	-0.619953413	0.191715821	-3.23371023	0.001221934	0.012189316	C1orf115	protein_coding
ENSG00000162869	255.0559432	-0.240508193	0.087001887	-2.764402009	0.005702723	0.038748083	PPP1R21	protein_coding
ENSG00000162889	1199.861184	0.172021076	0.060362537	2.849798671	0.004374691	0.031779973	MAPKAPK2	protein_coding
ENSG00000162894	834.9068154	-0.684544297	0.114990473	-5.953052271	2.63E-09	1.84E-07	FCMR	protein_coding
ENSG00000162923	1971.212866	-0.214106392	0.06951936	-3.07980961	0.00207133	0.018197418	WDR26	protein_coding
ENSG00000162929	130.6014675	-0.360273037	0.109578675	-3.287802447	0.001009727	0.010447055	KIAA1841	protein_coding
ENSG00000162972	98.9188184	0.287274547	0.101853862	2.820458053	0.004795514	0.034014642	C2orf47	protein_coding
ENSG00000162976	801.8075455	-0.352990676	0.078811135	-4.478944184	7.50E-06	0.000184439	PQLC3	protein_coding
ENSG00000163001	181.932111	0.397945663	0.100985666	3.940615318	8.13E-05	0.001328577	CFAP36	protein_coding
ENSG00000163050	348.0854137	-0.366813666	0.093499485	-3.923162417	8.74E-05	0.001411745	ADCK3	protein_coding
ENSG00000163082	101.4067459	1.061773142	0.193633945	5.483403956	4.17E-08	2.03E-06	SGPP2	protein_coding
ENSG00000163106	73.08275752	-0.5980524	0.192885299	-3.100559786	0.001931552	0.017231418	HPGDS	protein_coding
ENSG00000163121	55.55163846	0.708266619	0.190931577	3.709531075	0.000207643	0.00288302	NEURL3	protein_coding
ENSG00000163131	33066.89097	-0.399965821	0.060941225	-6.563140434	5.27E-11	5.91E-09	CTSS	protein_coding
ENSG00000163219	1601.867524	-0.336551359	0.084922258	-3.963052421	7.40E-05	0.001227003	ARHGAP25	protein_coding
ENSG00000163221	6.329495479	0.560918035	0.201961492	2.777351418	0.005480389	0.037560166	S100A12	protein_coding
ENSG00000163249	558.6028061	-0.319528677	0.099750041	-3.2032937	0.001358653	0.013288444	CCNYL1	protein_coding
ENSG00000163251	112.1379866	-0.287406459	0.101724358	-2.825345521	0.004722966	0.033607767	FZD5	protein_coding
ENSG00000163319	237.1120337	0.295975457	0.099366794	2.97861534	0.00289554	0.023659056	MRPS18C	protein_coding
ENSG00000163328	133.8268612	-0.826316067	0.13135376	-6.290768271	3.16E-10	2.82E-08	GPR155	protein_coding
ENSG00000163346	763.0972834	0.319724841	0.07141655	4.476901246	7.57E-06	0.000185607	PBXIP1	protein_coding
ENSG00000163395	23.37963058	0.856399028	0.205208365	4.173314414	3.00E-05	0.000582979	IGFN1	protein_coding
ENSG00000163479	1544.474828	0.329948386	0.087041071	3.790720646	0.000150211	0.002203728	SSR2	protein_coding
ENSG00000163508	47.68721032	0.610559995	0.199382536	3.06225413	0.002196769	0.019036908	EOMES	protein_coding
ENSG00000163513	1915.210478	-0.587999197	0.105247796	-5.586807717	2.31E-08	1.25E-06	TGFBR2	protein_coding
ENSG00000163527	1860.586862	-0.170907527	0.058560452	-2.918480354	0.00351742	0.027112471	STT3B	protein_coding
ENSG00000163539	544.8955061	-0.220601821	0.077812525	-2.835042589	0.004581958	0.032915265	CLASP2	protein_coding
ENSG00000163563	478.4173334	-1.013739356	0.160927882	-6.299339439	2.99E-10	2.70E-08	MNDA	protein_coding
ENSG00000163590	158.5861102	-0.578273002	0.137286868	-4.212150881	2.53E-05	0.000508031	PPM1L	protein_coding
ENSG00000163597	492.196031	0.305897249	0.096484462	3.170430162	0.001522134	0.014491142	SNHG16	processed_transcript
ENSG00000163602	438.4753182	0.311119768	0.098059456	3.172766621	0.001509938	0.014402416	RYBP	protein_coding
ENSG00000163636	578.4514932	0.156568895	0.054927798	2.850449174	0.004365753	0.031776503	PSMD6	protein_coding
ENSG00000163644	100.4347831	0.342295566	0.108267404	3.161575448	0.001569182	0.014826299	PPM1K	protein_coding
ENSG00000163683	1105.692691	-0.247504324	0.089995135	-2.750196701	0.00595595	0.039968922	SMIM14	protein_coding
ENSG00000163686	140.9043792	-0.654866856	0.11323602	-5.783202697	7.33E-09	4.59E-07	ABHD6	protein_coding
ENSG00000163735	1300.634512	0.576831834	0.182704284	3.15718833	0.001592984	0.015004014	CXCL5	protein_coding
ENSG00000163739	615.3513161	0.846675217	0.204794707	4.134263191	3.56E-05	0.000678025	CXCL1	protein_coding
ENSG00000163803	131.8650226	-0.660274129	0.115627203	-5.710370134	1.13E-08	6.75E-07	PLB1	protein_coding
ENSG00000163820	375.9976067	-0.334335081	0.095851379	-3.488057073	0.000486544	0.005778145	FYCO1	protein_coding
ENSG00000163866	366.2678521	0.220624848	0.071175653	3.099723528	0.001937014	0.017259641	SMIM12	protein_coding
ENSG00000163874	1421.438846	1.204963922	0.154422548	7.803030949	6.04E-15	1.40E-12	ZC3H12A	protein_coding
ENSG00000163902	3243.261839	-0.192560772	0.061658838	-3.123003585	0.001790156	0.01630898	RPN1	protein_coding
ENSG00000163947	1083.976671	-0.578886713	0.084601086	-6.842544694	7.78E-12	1.18E-09	ARHGEF3	protein_coding
ENSG00000164011	35.49421764	0.470183497	0.151470086	3.10413434	0.001908367	0.017054962	ZNF691	protein_coding
ENSG00000164023	214.4371287	-0.480608714	0.152891259	-3.143467568	0.001669589	0.015502001	SGMS2	protein_coding
ENSG00000164048	155.5054389	-0.421308755	0.119821983	-3.516122366	0.000437899	0.005305289	ZNF589	protein_coding
ENSG00000164066	27.25417998	-0.506401553	0.178479218	-2.837313821	0.004549487	0.032748895	INTU	protein_coding
ENSG00000164120	393.9315731	-0.372824594	0.139657772	-2.669558508	0.007595104	0.047305658	HPGD	protein_coding
ENSG00000164124	285.5407294	-0.45126282	0.104590426	-4.314571003	1.60E-05	0.00034817	TMEM144	protein_coding
ENSG00000164125	2020.002713	-0.410625819	0.110991181	-3.699625629	0.000215918	0.002981371	FAM198B	protein_coding
ENSG00000164221	69.93762309	-0.399362438	0.13523603	-2.9530772	0.003146233	0.025021627	CCDC112	protein_coding
ENSG00000164237	28.20048978	-1.090265862	0.18743682	-5.816711278	6.00E-09	3.80E-07	CMBL	protein_coding
ENSG00000164244	533.709867	-0.207054646	0.075591361	-2.73913107	0.006160181	0.040898434	PRRC1	protein_coding
ENSG00000164307	1933.611111	-0.241856426	0.062521031	-3.868401084	0.000109551	0.001708263	ERAP1	protein_coding
ENSG00000164323	200.8688107	-0.279540227	0.103983157	-2.688322181	0.007181207	0.045495235	CFAP97	protein_coding
ENSG00000164466	221.5588388	0.275385965	0.09719715	2.83327203	0.004607416	0.03303301	SFXN1	protein_coding
ENSG00000164543	737.7290465	0.558070798	0.089142386	6.260442697	3.84E-10	3.37E-08	STK17A	protein_coding
ENSG00000164597	394.3306993	-0.249776063	0.086200061	-2.897632082	0.003759914	0.028499084	COG5	protein_coding
ENSG00000164611	84.42585025	0.446993553	0.166724886	2.681024801	0.007339708	0.046112427	PTTG1	protein_coding
ENSG00000164649	63.78646693	-0.420505001	0.158929699	-2.645855386	0.008148464	0.049661006	CDCA7L	protein_coding
ENSG00000164687	2628.351282	-0.46764988	0.135593306	-3.448915692	0.000562842	0.006534452	FABP5	protein_coding
ENSG00000164733	130587.9108	-0.189962534	0.070229051	-2.704899633	0.006832503	0.043978017	CTSB	protein_coding
ENSG00000164741	31.48728218	-0.441551136	0.161410286	-2.735582394	0.006227	0.04119252	DLC1	protein_coding
ENSG00000164761	8.230743776	0.821384645	0.204037971	4.025646019	5.68E-05	0.000994864	TNFRSF11B	protein_coding
ENSG00000164818	167.7056264	-0.298216348	0.104107941	-2.864491858	0.004176789	0.030834349	DNAAF5	protein_coding
ENSG00000164823	666.8015914	0.224590802	0.082600129	2.719012723	0.006547709	0.042686609	OSGIN2	protein_coding
ENSG00000164830	494.2083629	-0.32464571	0.098321642	-3.301874358	0.000960411	0.010061542	OXR1	protein_coding
ENSG00000164850	91.952548	-0.668824026	0.120270239	-5.561010211	2.68E-08	1.41E-06	GPER1	protein_coding
ENSG00000164904	111.1506538	-0.598425912	0.147736929	-4.050618325	5.11E-05	0.000913535	ALDH7A1	protein_coding
ENSG00000164924	8977.218803	-0.159561983	0.051494837	-3.098601554	0.001944363	0.01731486	YWHAZ	protein_coding
ENSG00000164929	99.23232746	0.980465722	0.15758272	6.221911383	4.91E-10	4.22E-08	BAALC	protein_coding
ENSG00000164938	347.0097118	-0.269834926	0.098387663	-2.742568723	0.006096069	0.040630545	TP53INP1	protein_coding
ENSG00000164949	396.5550262	0.682629224	0.17671406	3.862902736	0.000112048	0.001737143	GEM	protein_coding
ENSG00000164961	710.4001795	-0.243902826	0.09144683	-2.66715452	0.007649649	0.047546827	KIAA0196	protein_coding
ENSG00000164970	146.8085031	0.27704528	0.100133372	2.766762724	0.005661595	0.038538348	FAM219A	protein_coding
ENSG00000165023	245.3840484	0.895865509	0.146041731	6.134311775	8.55E-10	6.83E-08	DIRAS2	protein_coding
ENSG00000165025	1594.89489	-0.377655941	0.057887102	-6.524008437	6.85E-11	7.56E-09	SYK	protein_coding
ENSG00000165029	1050.687903	0.400076699	0.129753249	3.083365555	0.002046736	0.018012953	ABCA1	protein_coding
ENSG00000165071	50.29908324	-0.467339156	0.144301756	-3.238624172	0.001201077	0.012037214	TMEM71	protein_coding
ENSG00000165092	1419.743178	-0.644620674	0.104959117	-6.141635802	8.17E-10	6.63E-08	ALDH1A1	protein_coding
ENSG00000165097	434.3257072	-0.409150229	0.097341474	-4.203246684	2.63E-05	0.000524238	KDM1B	protein_coding
ENSG00000165102	631.0861594	-0.397856958	0.080032694	-4.971180356	6.65E-07	2.29E-05	HGSNAT	protein_coding
ENSG00000165169	566.1051022	0.178775035	0.065539322	2.727752285	0.006376747	0.041866298	DYNLT3	protein_coding
ENSG00000165178	1329.690122	1.114982647	0.168300311	6.624958914	3.47E-11	4.08E-09	NCF1C	unprocessed_pseudogene
ENSG00000165240	283.4885327	-0.460579763	0.127889162	-3.601397936	0.000316511	0.004039444	ATP7A	protein_coding
ENSG00000165264	588.2105926	0.245252489	0.080858044	3.033124183	0.00242036	0.020618159	NDUFB6	protein_coding
ENSG00000165280	3999.369086	0.162876129	0.036709817	4.43685481	9.13E-06	0.000217328	VCP	protein_coding
ENSG00000165312	571.6373678	0.503525068	0.099834167	5.043614635	4.57E-07	1.65E-05	OTUD1	protein_coding
ENSG00000165424	53.69639829	-0.514467388	0.170027852	-3.025783025	0.002479902	0.020953637	ZCCHC24	protein_coding
ENSG00000165458	1245.207757	-0.26218796	0.074049391	-3.540717305	0.000399041	0.004925876	INPPL1	protein_coding
ENSG00000165475	303.5108133	-0.502680604	0.091711349	-5.48111668	4.23E-08	2.05E-06	CRYL1	protein_coding
ENSG00000165490	84.88156927	-0.773398022	0.156761544	-4.933595335	8.07E-07	2.71E-05	DDIAS	protein_coding
ENSG00000165507	153.047584	0.761173216	0.149830536	5.080227541	3.77E-07	1.39E-05	C10orf10	protein_coding
ENSG00000165533	138.5810196	-0.275587331	0.092131029	-2.991254255	0.002778341	0.022895782	TTC8	protein_coding
ENSG00000165548	6.852601876	-0.795378884	0.198137417	-4.014279048	5.96E-05	0.001029818	TMEM63C	protein_coding
ENSG00000165661	67.13207299	0.404972197	0.135000762	2.99977712	0.002701772	0.022338319	QSOX2	protein_coding
ENSG00000165685	45.82705257	0.562708473	0.167627689	3.356894527	0.000788232	0.008605818	TMEM52B	protein_coding
ENSG00000165695	81.75130532	1.059897167	0.155806653	6.802643837	1.03E-11	1.43E-09	AK8	protein_coding
ENSG00000165731	21.0647011	-0.761073721	0.186204844	-4.087292815	4.36E-05	0.000801538	RET	protein_coding
ENSG00000165802	110.8756411	-0.279965922	0.098250794	-2.849502901	0.004378761	0.031794162	NSMF	protein_coding
ENSG00000165879	75.6074283	-0.405227642	0.147963563	-2.738698864	0.006168284	0.040930272	FRAT1	protein_coding
ENSG00000165915	929.1165769	0.269126818	0.086918382	3.09631648	0.001959411	0.01742478	SLC39A13	protein_coding
ENSG00000165916	938.6888823	0.265046302	0.094212872	2.813270588	0.004904037	0.034620931	PSMC3	protein_coding
ENSG00000166012	387.8871564	0.386800353	0.10198434	3.792742635	0.000148993	0.002190194	TAF1D	protein_coding
ENSG00000166016	44.03728817	0.656254474	0.175490095	3.73955278	0.000184348	0.002622821	ABTB2	protein_coding
ENSG00000166068	603.7358628	-0.403342036	0.102402791	-3.93877973	8.19E-05	0.001334425	SPRED1	protein_coding
ENSG00000166128	886.8762444	0.217915283	0.079787341	2.731201203	0.006310393	0.041524765	RAB8B	protein_coding
ENSG00000166130	197.8821047	-0.405048747	0.110420271	-3.66824627	0.00024422	0.003284615	IKBIP	protein_coding
ENSG00000166145	1514.849871	0.34305793	0.084300032	4.069487522	4.71E-05	0.000854807	SPINT1	protein_coding
ENSG00000166165	4238.089579	0.930726597	0.164235805	5.667013954	1.45E-08	8.40E-07	CKB	protein_coding
ENSG00000166326	441.7365332	-0.262986712	0.077252288	-3.404257899	0.000663441	0.007449082	TRIM44	protein_coding
ENSG00000166340	5483.035797	-0.324207904	0.062493093	-5.187899811	2.13E-07	8.46E-06	TPP1	protein_coding
ENSG00000166377	690.1712858	-0.269896195	0.092613223	-2.914229573	0.003565676	0.027400076	ATP9B	protein_coding
ENSG00000166398	147.3408121	-0.268801075	0.098460243	-2.730046822	0.006332533	0.041597571	KIAA0355	protein_coding
ENSG00000166444	153.7346754	-0.484951123	0.180636288	-2.684682733	0.007259869	0.045864174	ST5	protein_coding
ENSG00000166448	78.92513184	-0.600556942	0.203594786	-2.949765823	0.003180149	0.025144934	TMEM130	protein_coding
ENSG00000166501	1023.062106	-0.377606095	0.084915429	-4.446849037	8.71E-06	0.00020979	PRKCB	protein_coding
ENSG00000166523	748.892642	1.254070385	0.103469605	12.12018148	8.26E-34	2.07E-30	CLEC4E	protein_coding
ENSG00000166548	369.6821118	-0.255808917	0.074152782	-3.449754802	0.000561096	0.006519214	TK2	protein_coding
ENSG00000166592	108.0981255	0.949664772	0.200958426	4.725677807	2.29E-06	6.78E-05	RRAD	protein_coding
ENSG00000166670	12.42159802	0.993810074	0.202858871	4.899022002	9.63E-07	3.15E-05	MMP10	protein_coding
ENSG00000166750	627.8914905	0.339585033	0.120977723	2.807004671	0.005000452	0.035136476	SLFN5	protein_coding
ENSG00000166825	4239.800554	0.38457555	0.080585698	4.772255611	1.82E-06	5.51E-05	ANPEP	protein_coding
ENSG00000166831	53.81488914	0.44417136	0.164753333	2.695977996	0.00701823	0.044808701	RBPMS2	protein_coding
ENSG00000166839	78.94797583	0.426385031	0.129161324	3.301181934	0.000962784	0.010079379	ANKDD1A	protein_coding
ENSG00000166887	1001.844896	-0.168118069	0.056646974	-2.967820816	0.002999191	0.024276319	VPS39	protein_coding
ENSG00000166900	575.231933	-0.19431043	0.061915371	-3.138322963	0.001699175	0.015699085	STX3	protein_coding
ENSG00000166912	399.52452	-0.299755681	0.094874632	-3.159492413	0.001580442	0.014904572	MTMR10	protein_coding
ENSG00000166913	3183.146025	-0.161935052	0.040329065	-4.015343585	5.94E-05	0.001028551	YWHAB	protein_coding
ENSG00000166920	6190.626504	1.550740399	0.125831765	12.32391838	6.73E-35	2.02E-31	C15orf48	protein_coding
ENSG00000166922	327.3331148	0.633140938	0.181809598	3.482439573	0.000496867	0.005872886	SCG5	protein_coding
ENSG00000166923	889.0330258	0.453337892	0.143090211	3.168196412	0.001533879	0.014560775	GREM1	protein_coding
ENSG00000166927	1244.960739	0.793484062	0.116469828	6.812786424	9.57E-12	1.36E-09	MS4A7	protein_coding
ENSG00000166928	58.98002723	0.640671419	0.174012151	3.68176255	0.000231627	0.003151933	MS4A14	protein_coding
ENSG00000166938	217.8356283	-0.281286327	0.099991666	-2.813097722	0.004906674	0.034623278	DIS3L	protein_coding
ENSG00000166946	762.5369213	0.133373521	0.048811763	2.732405312	0.006287374	0.041427729	CCNDBP1	protein_coding
ENSG00000166974	700.0513582	-0.324856558	0.104387895	-3.112013688	0.001858159	0.016725656	MAPRE2	protein_coding
ENSG00000167074	118.8064679	-0.352090008	0.111198463	-3.166320815	0.001543804	0.014632537	TEF	protein_coding
ENSG00000167077	192.5734762	0.570395814	0.112641089	5.063834342	4.11E-07	1.51E-05	MEI1	protein_coding
ENSG00000167081	238.7064312	-0.321720032	0.109158474	-2.947274909	0.003205881	0.025280658	PBX3	protein_coding
ENSG00000167106	351.3467716	0.32183732	0.092399861	3.483093106	0.000495656	0.005867801	FAM102A	protein_coding
ENSG00000167157	6.875884907	0.717760526	0.203486941	3.527305096	0.000419813	0.005144247	PRRX2	protein_coding
ENSG00000167261	238.1624978	-0.590634243	0.103722756	-5.694355475	1.24E-08	7.24E-07	DPEP2	protein_coding
ENSG00000167291	216.0393697	-0.383515	0.082814039	-4.631038432	3.64E-06	9.95E-05	TBC1D16	protein_coding
ENSG00000167323	721.7604638	-0.231590816	0.055534954	-4.170181078	3.04E-05	0.000589222	STIM1	protein_coding
ENSG00000167552	4897.07982	-0.341883055	0.118651686	-2.881400736	0.003959119	0.02958524	TUBA1A	protein_coding
ENSG00000167553	2649.185801	0.205884382	0.068861875	2.989816669	0.002791449	0.022966015	TUBA1C	protein_coding
ENSG00000167588	515.7016759	-0.378956641	0.128599059	-2.946807267	0.003210733	0.025280658	GPD1	protein_coding
ENSG00000167680	477.358122	0.350609287	0.117093577	2.994265751	0.002751062	0.022703163	SEMA6B	protein_coding
ENSG00000167716	756.1925311	-0.185371357	0.068948719	-2.688539546	0.007176533	0.045490744	WDR81	protein_coding
ENSG00000167779	609.2176625	0.699018007	0.151503024	4.613888145	3.95E-06	0.000106784	IGFBP6	protein_coding
ENSG00000167881	708.9926422	0.15311715	0.055526969	2.757527634	0.005824029	0.039323321	SRP68	protein_coding
ENSG00000167962	161.5688212	0.29571108	0.094294882	3.136024723	0.001712548	0.015764463	ZNF598	protein_coding
ENSG00000167987	415.386529	0.290235786	0.064075955	4.529558498	5.91E-06	0.000152834	VPS37C	protein_coding
ENSG00000167994	79.49177489	-0.527907034	0.158319822	-3.334434239	0.000854731	0.009191571	RAB3IL1	protein_coding
ENSG00000168209	198.775579	0.692076572	0.153192183	4.517701615	6.25E-06	0.000159992	DDIT4	protein_coding
ENSG00000168216	1293.908805	-0.42677793	0.087250365	-4.891417117	1.00E-06	3.26E-05	LMBRD1	protein_coding
ENSG00000168243	27.40785206	0.577911796	0.19576931	2.952004057	0.003157188	0.02505944	GNG4	protein_coding
ENSG00000168256	450.9016758	0.228126576	0.063450683	3.595336781	0.000323972	0.004121113	NKIRAS2	protein_coding
ENSG00000168259	942.6205698	0.246132843	0.078015573	3.154919392	0.001605425	0.01507368	DNAJC7	protein_coding
ENSG00000168275	368.8062923	0.419591859	0.093620875	4.481819471	7.40E-06	0.000182269	COA6	protein_coding
ENSG00000168301	50.11336523	-0.488029854	0.15767731	-3.095117842	0.001967347	0.017447141	KCTD6	protein_coding
ENSG00000168306	44.1341178	-0.551611769	0.161219497	-3.421495414	0.000622778	0.007071799	ACOX2	protein_coding
ENSG00000168334	35.90966696	0.817365453	0.197869263	4.130835898	3.61E-05	0.000685607	XIRP1	protein_coding
ENSG00000168385	2259.690924	-0.246646045	0.086145414	-2.863136091	0.004194704	0.030936196	2023-09-02	protein_coding
ENSG00000168389	495.3234314	0.642741629	0.101064425	6.35972183	2.02E-10	1.93E-08	MFSD2A	protein_coding
ENSG00000168394	5081.626489	0.371449357	0.133914003	2.773790254	0.005540739	0.037835691	TAP1	protein_coding
ENSG00000168461	2832.706086	-0.375918567	0.068104853	-5.519703077	3.40E-08	1.69E-06	RAB31	protein_coding
ENSG00000168495	245.0652021	0.249650539	0.082912522	3.011011282	0.002603792	0.021743615	POLR3D	protein_coding
ENSG00000168528	171.0903321	-0.402903291	0.114652144	-3.514136555	0.000441186	0.00533221	SERINC2	protein_coding
ENSG00000168615	3422.149402	-0.264354696	0.083233616	-3.176056831	0.001492917	0.014276316	ADAM9	protein_coding
ENSG00000168685	370.0660319	1.063136894	0.195936528	5.425924928	5.77E-08	2.71E-06	IL7R	protein_coding
ENSG00000168802	775.6808073	-0.207960343	0.065242435	-3.187501229	0.001435078	0.01383773	CHTF8	protein_coding
ENSG00000168884	576.3806264	0.513776052	0.070552594	7.282170961	3.28E-13	5.87E-11	TNIP2	protein_coding
ENSG00000168918	1186.349419	-0.296699224	0.085161837	-3.483945776	0.00049408	0.005858372	INPP5D	protein_coding
ENSG00000169045	1842.191623	0.159382129	0.059086618	2.697431924	0.006987657	0.044689473	HNRNPH1	protein_coding
ENSG00000169136	646.4700014	0.446767994	0.111444205	4.008893918	6.10E-05	0.001048467	ATF5	protein_coding
ENSG00000169184	13.1258984	0.551192593	0.205375703	2.683825718	0.007278504	0.04592711	MN1	protein_coding
ENSG00000169194	7.46696297	0.733801779	0.201344046	3.644516897	0.000267895	0.003542363	IL13	protein_coding
ENSG00000169241	572.9679052	0.246217326	0.092925784	2.649612577	0.008058412	0.049292151	SLC50A1	protein_coding
ENSG00000169242	12.15816454	0.546443477	0.203198691	2.689207661	0.007162185	0.045477953	EFNA1	protein_coding
ENSG00000169252	19.57086561	-0.542859198	0.193139891	-2.810704695	0.004943313	0.034824598	ADRB2	protein_coding
ENSG00000169413	923.6992897	-0.365872648	0.100604014	-3.636759936	0.000276089	0.003625599	RNASE6	protein_coding
ENSG00000169418	438.1708831	0.327312283	0.104930234	3.119332425	0.001812613	0.016400662	NPR1	protein_coding
ENSG00000169429	6827.505629	0.911731445	0.201791637	4.518182507	6.24E-06	0.000159902	CXCL8	protein_coding
ENSG00000169432	31.65242262	-0.646042051	0.19547666	-3.304957481	0.000949908	0.010000329	SCN9A	protein_coding
ENSG00000169499	1211.993554	-0.383252843	0.075215839	-5.095374175	3.48E-07	1.30E-05	PLEKHA2	protein_coding
ENSG00000169567	1203.198908	0.237733683	0.078411355	3.031878275	0.002430372	0.020651288	HINT1	protein_coding
ENSG00000169715	110.6230511	0.532167567	0.164257022	3.239846686	0.00119594	0.011993728	MT1E	protein_coding
ENSG00000169756	3846.433837	-0.265994693	0.083848074	-3.172341121	0.001512153	0.014414385	LIMS1	protein_coding
ENSG00000169758	59.83204467	-0.588829705	0.173137848	-3.400930012	0.00067157	0.007516806	TMEM266	protein_coding
ENSG00000169814	100.1411279	-0.479498132	0.114899506	-4.173195761	3.00E-05	0.000582979	BTD	protein_coding
ENSG00000169826	1282.093056	-0.217829054	0.071160121	-3.061111366	0.002205171	0.019083109	CSGALNACT2	protein_coding
ENSG00000169860	15.87131492	-0.840580084	0.200193588	-4.198836203	2.68E-05	0.000532138	P2RY1	protein_coding
ENSG00000169891	30.33303556	-0.98288088	0.200049847	-4.913179871	8.96E-07	2.97E-05	REPS2	protein_coding
ENSG00000169896	6677.92459	-0.263247942	0.076416248	-3.444921045	0.000571226	0.00660626	ITGAM	protein_coding
ENSG00000169908	107.8650627	0.812538383	0.188985893	4.299465787	1.71E-05	0.000366781	TM4SF1	protein_coding
ENSG00000169926	978.0802161	-0.366328468	0.099228248	-3.691776021	0.000222694	0.003049929	KLF13	protein_coding
ENSG00000170004	460.5735913	0.323456114	0.104486368	3.095677648	0.001963637	0.017429725	CHD3	protein_coding
ENSG00000170017	5357.03292	0.348119366	0.088046446	3.953815069	7.69E-05	0.001264214	ALCAM	protein_coding
ENSG00000170088	520.8790476	-0.197048586	0.074018551	-2.662151348	0.007764296	0.047933964	TMEM192	protein_coding
ENSG00000170190	67.14733668	-0.367999644	0.132167788	-2.784336861	0.00536373	0.037018039	SLC16A5	protein_coding
ENSG00000170275	687.2817175	-0.24943918	0.065221568	-3.824489175	0.000131044	0.00197459	CRTAP	protein_coding
ENSG00000170323	346.4462837	-0.748877998	0.202549064	-3.697267146	0.000217933	0.003000923	FABP4	protein_coding
ENSG00000170340	669.3616137	-0.525846049	0.087490456	-6.010324677	1.85E-09	1.36E-07	B3GNT2	protein_coding
ENSG00000170348	3510.207928	-0.17491998	0.051069007	-3.425169034	0.000614417	0.007003328	TMED10	protein_coding
ENSG00000170390	15.18737914	-0.767515969	0.201918251	-3.801122307	0.000144042	0.002134069	DCLK2	protein_coding
ENSG00000170425	32.33541457	-0.949262812	0.167776342	-5.657906235	1.53E-08	8.75E-07	ADORA2B	protein_coding
ENSG00000170445	507.3152585	0.252915718	0.060256108	4.197345749	2.70E-05	0.000533833	HARS	protein_coding
ENSG00000170456	176.8825189	-0.350754281	0.113285437	-3.096199209	0.001960186	0.01742478	DENND5B	protein_coding
ENSG00000170522	205.709855	0.754903203	0.1609477	4.690363409	2.73E-06	7.83E-05	ELOVL6	protein_coding
ENSG00000170540	2224.587274	-0.235508199	0.0881102	-2.672882348	0.007520262	0.046917316	ARL6IP1	protein_coding
ENSG00000170542	236.445028	0.544925046	0.139509711	3.906000825	9.38E-05	0.001501279	SERPINB9	protein_coding
ENSG00000170653	235.3546732	-0.307055741	0.105555102	-2.908961617	0.003626314	0.02765024	ATF7	protein_coding
ENSG00000170871	679.8987409	-0.267546655	0.08514504	-3.142245919	0.001676572	0.015538022	KIAA0232	protein_coding
ENSG00000170873	414.4262409	-0.287011079	0.08490903	-3.380218552	0.000724282	0.008018342	MTSS1	protein_coding
ENSG00000170891	19.49564946	-0.715938255	0.204098249	-3.507811842	0.000451808	0.005443078	CYTL1	protein_coding
ENSG00000170915	178.957104	-0.863799647	0.140458549	-6.149854543	7.76E-10	6.40E-08	PAQR8	protein_coding
ENSG00000170921	137.0856709	-0.522253343	0.156176456	-3.343995357	0.000825811	0.008932717	TANC2	protein_coding
ENSG00000170955	159.5562325	0.421771515	0.151413616	2.785558708	0.005343556	0.036976622	PRKCDBP	protein_coding
ENSG00000171055	441.6834305	-0.240690409	0.076536777	-3.144768006	0.001662186	0.015461931	FEZ2	protein_coding
ENSG00000171100	256.4881477	-0.279041373	0.102178233	-2.730927767	0.006315631	0.041541037	MTM1	protein_coding
ENSG00000171115	301.274262	0.45730968	0.152465921	2.999422284	0.002704921	0.022352052	GIMAP8	protein_coding
ENSG00000171223	3731.472122	0.301426397	0.102136519	2.951210787	0.003165308	0.025102576	JUNB	protein_coding
ENSG00000171227	11.90922508	-1.003152035	0.197221083	-5.086434053	3.65E-07	1.35E-05	TMEM37	protein_coding
ENSG00000171236	136.3346605	0.644007589	0.15902638	4.049690313	5.13E-05	0.000913535	LRG1	protein_coding
ENSG00000171298	1749.617475	-0.353078417	0.081450543	-4.334881064	1.46E-05	0.000323147	GAA	protein_coding
ENSG00000171302	513.9837034	0.18017994	0.064644908	2.787225547	0.005316146	0.036858037	CANT1	protein_coding
ENSG00000171453	88.34807957	0.372173638	0.116879824	3.184241955	0.001451336	0.01394973	POLR1C	protein_coding
ENSG00000171456	360.1824955	0.374552016	0.084278715	4.44420653	8.82E-06	0.000212045	ASXL1	protein_coding
ENSG00000171469	293.4171238	-0.3325706	0.101550448	-3.27492992	0.001056882	0.010815761	ZNF561	protein_coding
ENSG00000171476	254.444766	0.459414927	0.159242811	2.884996334	0.003914182	0.029328059	HOPX	protein_coding
ENSG00000171492	454.9097503	-0.275244006	0.080602261	-3.414842252	0.00063819	0.007187048	LRRC8D	protein_coding
ENSG00000171502	29.29420574	0.537529198	0.198293411	2.710776903	0.006712577	0.043373355	COL24A1	protein_coding
ENSG00000171522	834.3397792	0.529536437	0.120216915	4.404841324	1.06E-05	0.000245804	PTGER4	protein_coding
ENSG00000171603	947.6503262	-0.262984492	0.071870943	-3.659121217	0.000253082	0.003388632	CLSTN1	protein_coding
ENSG00000171659	114.4876616	-1.032871181	0.205505065	-5.026013261	5.01E-07	1.79E-05	GPR34	protein_coding
ENSG00000171714	167.7054272	-0.563657385	0.130535417	-4.31804179	1.57E-05	0.000344238	ANO5	protein_coding
ENSG00000171766	89.14493166	-0.76876897	0.167746156	-4.582930465	4.59E-06	0.00012213	GATM	protein_coding
ENSG00000171777	35.09574012	-0.60201183	0.184213383	-3.268013542	0.001083052	0.011038458	RASGRP4	protein_coding
ENSG00000171867	1130.551277	-0.295778214	0.073885621	-4.003190446	6.25E-05	0.001068085	PRNP	protein_coding
ENSG00000171914	424.4639283	-0.721727475	0.133061876	-5.423998962	5.83E-08	2.73E-06	TLN2	protein_coding
ENSG00000171954	111.316549	1.000612947	0.17736405	5.641577021	1.68E-08	9.38E-07	CYP4F22	protein_coding
ENSG00000172037	568.6204974	-0.200440366	0.074925935	-2.675180046	0.007468913	0.046681486	LAMB2	protein_coding
ENSG00000172159	70.2562839	-0.700025492	0.163021375	-4.294071828	1.75E-05	0.000371709	FRMD3	protein_coding
ENSG00000172197	97.59482841	-0.880791198	0.190861815	-4.614810966	3.93E-06	0.000106502	MBOAT1	protein_coding
ENSG00000172215	97.21279279	0.441851419	0.158702342	2.784151852	0.00536679	0.037018039	CXCR6	protein_coding
ENSG00000172216	1806.53603	0.376699136	0.102100029	3.689510551	0.000224686	0.003068597	CEBPB	protein_coding
ENSG00000172340	464.4179166	-0.243938601	0.091563765	-2.664139044	0.007718565	0.047797199	SUCLG2	protein_coding
ENSG00000172493	923.4279366	-0.2919481	0.089067233	-3.277839554	0.001046048	0.010734142	AFF1	protein_coding
ENSG00000172548	14.91711125	0.612919541	0.205227324	2.986539661	0.002821542	0.023150208	NIPAL4	protein_coding
ENSG00000172575	315.2768923	0.815429161	0.126385687	6.451910659	1.10E-10	1.14E-08	RASGRP1	protein_coding
ENSG00000172578	1365.849109	-0.245092911	0.075256705	-3.25675846	0.001126923	0.011439028	KLHL6	protein_coding
ENSG00000172590	305.8404255	0.416843208	0.138695877	3.005447727	0.002651902	0.022035133	MRPL52	protein_coding
ENSG00000172594	249.8724079	0.344513563	0.12761849	2.699558359	0.006943158	0.044480622	SMPDL3A	protein_coding
ENSG00000172602	21.24328215	0.820785336	0.19913124	4.121831088	3.76E-05	0.000709389	RND1	protein_coding
ENSG00000172667	613.9771624	-0.545385261	0.112009975	-4.869077607	1.12E-06	3.61E-05	ZMAT3	protein_coding
ENSG00000172716	517.8934246	-0.635458622	0.102381606	-6.206765524	5.41E-10	4.59E-08	SLFN11	protein_coding
ENSG00000172724	4.408076879	0.532292192	0.195856209	2.717770315	0.006572344	0.04277077	CCL19	protein_coding
ENSG00000172728	52.83399313	-0.420754404	0.141819184	-2.966837008	0.003008804	0.024314828	FUT10	protein_coding
ENSG00000172765	246.8607571	-0.348109756	0.073952795	-4.707188609	2.51E-06	7.31E-05	TMCC1	protein_coding
ENSG00000172766	149.9458773	-0.402749786	0.093100437	-4.32597096	1.52E-05	0.000334028	NAA16	protein_coding
ENSG00000172775	671.1378191	0.15194201	0.054949576	2.76511705	0.005690237	0.038698251	FAM192A	protein_coding
ENSG00000172927	154.2693254	1.237362436	0.14694105	8.420808435	3.74E-17	1.40E-14	MYEOV	protein_coding
ENSG00000173039	516.1333201	0.215559271	0.074496316	2.893556112	0.003809062	0.028770006	RELA	protein_coding
ENSG00000173153	556.2735087	0.229874637	0.083224066	2.762117354	0.005742783	0.038967404	ESRRA	protein_coding
ENSG00000173156	38.73975546	0.707601578	0.164668246	4.297134368	1.73E-05	0.00036848	RHOD	protein_coding
ENSG00000173198	91.42716149	-0.467400199	0.125469116	-3.725221112	0.000195144	0.00275531	CYSLTR1	protein_coding
ENSG00000173207	132.3414129	0.387731518	0.125027023	3.101181711	0.0019275	0.017205483	CKS1B	protein_coding
ENSG00000173210	33.53302471	-0.528653059	0.174797419	-3.024375653	0.002491469	0.021004115	ABLIM3	protein_coding
ENSG00000173221	2653.004472	0.328939944	0.103028312	3.192714104	0.001409424	0.013678152	GLRX	protein_coding
ENSG00000173226	154.4921156	0.244833862	0.091231244	2.68366243	0.007282059	0.04592711	IQCB1	protein_coding
ENSG00000173227	60.13334703	1.450463476	0.18398494	7.883598933	3.18E-15	7.71E-13	SYT12	protein_coding
ENSG00000173391	294.9265439	0.587423177	0.185046106	3.174469272	0.001501108	0.014336391	OLR1	protein_coding
ENSG00000173442	1787.761397	0.256696777	0.058225406	4.408673045	1.04E-05	0.000242621	EHBP1L1	protein_coding
ENSG00000173482	282.8355902	-0.537143198	0.101950912	-5.268645339	1.37E-07	5.82E-06	PTPRM	protein_coding
ENSG00000173535	107.305865	-0.464108617	0.131743271	-3.522825984	0.000426972	0.005189639	TNFRSF10C	protein_coding
ENSG00000173638	92.75310969	-0.503673334	0.133403041	-3.775576091	0.000159638	0.002323882	SLC19A1	protein_coding
ENSG00000173698	26.51922746	0.961153371	0.203536242	4.722271378	2.33E-06	6.88E-05	ADGRG2	protein_coding
ENSG00000173762	69.16729818	0.75171505	0.183190302	4.103465316	4.07E-05	0.000756742	CD7	protein_coding
ENSG00000173812	4328.969584	0.269560937	0.087565894	3.078378189	0.002081306	0.018274377	EIF1	protein_coding
ENSG00000173846	788.2257084	0.775681096	0.095792061	8.097550974	5.61E-16	1.53E-13	PLK3	protein_coding
ENSG00000173852	187.0287036	-0.384155465	0.115862753	-3.315607939	0.00091444	0.009715442	DPY19L1	protein_coding
ENSG00000173898	36.95069953	-0.816793809	0.201041157	-4.062818888	4.85E-05	0.000875445	SPTBN2	protein_coding
ENSG00000173918	14.55450649	1.558884758	0.204315797	7.629780854	2.35E-14	4.84E-12	C1QTNF1	protein_coding
ENSG00000174004	887.2534318	-0.266169086	0.09301303	-2.86163224	0.004214656	0.031068098	NRROS	protein_coding
ENSG00000174010	137.4118206	-0.399791354	0.132555661	-3.016026264	0.002561111	0.021465462	KLHL15	protein_coding
ENSG00000174032	325.3116612	-0.220916207	0.078721085	-2.806315578	0.005011159	0.03519525	SLC25A30	protein_coding
ENSG00000174080	79.5765688	-0.526594369	0.163741345	-3.216013453	0.001299847	0.012813391	CTSF	protein_coding
ENSG00000174243	728.18203	0.177919477	0.061772877	2.880220017	0.003973977	0.029657756	DDX23	protein_coding
ENSG00000174282	458.7757306	-0.414787771	0.090523252	-4.582112987	4.60E-06	0.000122391	ZBTB4	protein_coding
ENSG00000174306	142.0864825	-0.525493225	0.111811028	-4.69983357	2.60E-06	7.51E-05	ZHX3	protein_coding
ENSG00000174370	894.0985135	-0.469340842	0.13483011	-3.480979439	0.000499584	0.005900352	C11orf45	protein_coding
ENSG00000174837	18.50971034	0.812614893	0.201964739	4.023548361	5.73E-05	0.001002603	ADGRE1	protein_coding
ENSG00000174938	260.8642402	-0.428191379	0.108751789	-3.937327233	8.24E-05	0.001341071	SEZ6L2	protein_coding
ENSG00000174946	47.92448713	0.638188038	0.196686679	3.244693749	0.00117577	0.01183094	GPR171	protein_coding
ENSG00000175040	308.7315767	1.190427375	0.143706999	8.283711862	1.19E-16	4.08E-14	CHST2	protein_coding
ENSG00000175110	286.5441433	0.227173871	0.082424248	2.756153384	0.005848556	0.039437133	MRPS22	protein_coding
ENSG00000175130	126.2607106	0.864848213	0.177559399	4.870754326	1.11E-06	3.58E-05	MARCKSL1	protein_coding
ENSG00000175137	395.3337207	-0.364826646	0.084572572	-4.313770281	1.60E-05	0.000348424	SH3BP5L	protein_coding
ENSG00000175274	613.5282303	-0.558376569	0.068059381	-8.204255788	2.32E-16	7.58E-14	TP53I11	protein_coding
ENSG00000175283	160.7398718	0.266674088	0.080677345	3.305439569	0.000948276	0.009990142	DOLK	protein_coding
ENSG00000175287	16.7781246	-0.566132295	0.198441529	-2.852892228	0.004332331	0.03164055	PHYHD1	protein_coding
ENSG00000175354	425.4822847	0.342950618	0.084072586	4.079220541	4.52E-05	0.000825844	PTPN2	protein_coding
ENSG00000175356	24.59488945	-0.857952008	0.187349176	-4.57942771	4.66E-06	0.000123536	SCUBE2	protein_coding
ENSG00000175482	257.5489495	0.328092775	0.111563911	2.940850426	0.003273125	0.025637207	POLD4	protein_coding
ENSG00000175505	136.8675956	0.917339962	0.126158173	7.271347878	3.56E-13	6.29E-11	CLCF1	protein_coding
ENSG00000175538	282.1821668	-0.432489308	0.120807098	-3.579999142	0.000343595	0.004334033	KCNE3	protein_coding
ENSG00000175567	1443.51358	-0.254337937	0.076827337	-3.310513493	0.00093125	0.009866123	UCP2	protein_coding
ENSG00000175595	141.6781578	-0.411212004	0.095710211	-4.296427709	1.74E-05	0.000368823	ERCC4	protein_coding
ENSG00000175782	228.9919518	0.3562287	0.095965557	3.712047447	0.000205589	0.002861545	SLC35E3	protein_coding
ENSG00000175899	12523.23531	-0.26035394	0.084149204	-3.09395608	0.001975067	0.017474343	A2M	protein_coding
ENSG00000176155	316.723255	0.459280767	0.115305029	3.983180708	6.80E-05	0.001142672	CCDC57	protein_coding
ENSG00000176170	965.3197872	0.467297415	0.12804292	3.649537308	0.000262713	0.003489803	SPHK1	protein_coding
ENSG00000176386	141.1671095	0.388176972	0.12167767	3.190207156	0.001421708	0.013755322	CDC26	protein_coding
ENSG00000176438	240.0244399	-0.356006894	0.125668843	-2.832897046	0.004612824	0.03303301	SYNE3	protein_coding
ENSG00000176463	210.3935469	0.379249542	0.103261749	3.672701141	0.00024	0.003239462	SLCO3A1	protein_coding
ENSG00000176485	15.20819461	0.513253834	0.193608488	2.650988292	0.008025662	0.049175152	PLA2G16	protein_coding
ENSG00000176490	155.5460397	-0.546200975	0.128681138	-4.244607895	2.19E-05	0.000452091	DIRAS1	protein_coding
ENSG00000176809	55.62872439	-0.376631645	0.140739842	-2.676084037	0.007448797	0.04663109	LRRC37A3	protein_coding
ENSG00000176853	1273.886566	-0.257251881	0.074225178	-3.465830443	0.000528597	0.006189482	FAM91A1	protein_coding
ENSG00000176903	419.0576334	0.293042049	0.090074808	3.253318619	0.001140655	0.011531671	PNMA1	protein_coding
ENSG00000176915	800.3136181	0.279650862	0.065816873	4.248923556	2.15E-05	0.000446327	ANKLE2	protein_coding
ENSG00000176928	23.66664383	0.748540278	0.196921794	3.801205856	0.000143994	0.002134069	GCNT4	protein_coding
ENSG00000176974	96.46152335	-0.831242833	0.146945771	-5.656799973	1.54E-08	8.78E-07	SHMT1	protein_coding
ENSG00000177000	779.7756503	-0.246205611	0.064421701	-3.821780642	0.000132492	0.001988432	MTHFR	protein_coding
ENSG00000177119	1176.836665	-0.251801693	0.088354095	-2.849915358	0.004373086	0.031779973	ANO6	protein_coding
ENSG00000177374	48.7665044	0.853829673	0.198012195	4.312005504	1.62E-05	0.000350711	HIC1	protein_coding
ENSG00000177469	585.1360046	-0.223583528	0.067690424	-3.303030378	0.00095646	0.010027148	PTRF	protein_coding
ENSG00000177485	427.6284582	-0.323169436	0.094445039	-3.421772502	0.000622143	0.00706994	ZBTB33	protein_coding
ENSG00000177494	89.17052282	0.534381615	0.17999512	2.968867248	0.002988997	0.024219904	ZBED2	protein_coding
ENSG00000177548	209.8661259	0.342575043	0.11232233	3.049928226	0.002288961	0.019762675	RABEP2	protein_coding
ENSG00000177575	799.9333591	-0.850107032	0.191635357	-4.436065675	9.16E-06	0.000217781	CD163	protein_coding
ENSG00000177614	155.4759076	-0.896566644	0.156668435	-5.722701216	1.05E-08	6.35E-07	PGBD5	protein_coding
ENSG00000177663	2925.870063	-0.427797301	0.06651016	-6.432059389	1.26E-10	1.27E-08	IL17RA	protein_coding
ENSG00000177674	778.440134	0.29486161	0.109047165	2.70398236	0.006851393	0.044074886	AGTRAP	protein_coding
ENSG00000177675	34.51990458	-0.532839792	0.192018577	-2.774938756	0.00552121	0.037736644	CD163L1	protein_coding
ENSG00000177733	755.9221747	0.174813077	0.057415581	3.044697497	0.002329144	0.020040514	HNRNPA0	protein_coding
ENSG00000177791	155.1222058	-0.342307454	0.128406882	-2.665803026	0.007680468	0.04763983	MYOZ1	protein_coding
ENSG00000177879	779.319943	-0.237841671	0.072468727	-3.281990441	0.001030771	0.010635489	AP3S1	protein_coding
ENSG00000177989	63.70187818	0.454892532	0.170860713	2.66235886	0.00775951	0.047933964	ODF3B	protein_coding
ENSG00000178078	55.95274783	0.763409519	0.177648657	4.297299686	1.73E-05	0.00036848	STAP2	protein_coding
ENSG00000178146	9.112373708	0.601903467	0.20337398	2.959589358	0.003080494	0.024694906	RP1-232L22__B.1	processed_pseudogene
ENSG00000178175	243.0446288	-0.537925215	0.151099633	-3.560069641	0.000370756	0.004626141	ZNF366	protein_coding
ENSG00000178199	87.49897378	0.426273049	0.145019152	2.939425889	0.003288209	0.025728307	ZC3H12D	protein_coding
ENSG00000178209	3118.165123	-0.349461512	0.079039261	-4.421366125	9.81E-06	0.000231673	PLEC	protein_coding
ENSG00000178234	470.1632737	-0.313686324	0.097614477	-3.213522564	0.001311175	0.012874367	GALNT11	protein_coding
ENSG00000178381	184.5837922	0.323088478	0.112464784	2.872796868	0.004068556	0.030139014	ZFAND2A	protein_coding
ENSG00000178573	670.2647624	-0.590585484	0.130940748	-4.510326193	6.47E-06	0.000164258	MAF	protein_coding
ENSG00000178585	131.7936821	-0.457309707	0.120117043	-3.807200849	0.000140549	0.002090556	CTNNBIP1	protein_coding
ENSG00000178607	307.5288685	0.268225686	0.094213456	2.846999753	0.00441334	0.032008403	ERN1	protein_coding
ENSG00000178694	153.2864986	0.289045562	0.104143894	2.775444154	0.005512637	0.037712359	NSUN3	protein_coding
ENSG00000178695	1539.155406	-0.480251893	0.086810121	-5.53221086	3.16E-08	1.62E-06	KCTD12	protein_coding
ENSG00000178718	112.6197293	-0.372289511	0.106820998	-3.485171624	0.000491821	0.005836204	RPP25	protein_coding
ENSG00000178719	1773.771599	0.35859006	0.100651841	3.56267761	0.000367091	0.004588032	GRINA	protein_coding
ENSG00000178789	706.3593139	0.532231024	0.169121892	3.147026194	0.001649402	0.015381107	CD300LB	protein_coding
ENSG00000178802	219.6959817	-0.271917543	0.091719849	-2.964653205	0.003030243	0.024422394	MPI	protein_coding
ENSG00000178860	1260.643543	1.110323216	0.112554749	9.864738914	5.92E-23	4.94E-20	MSC	protein_coding
ENSG00000179044	12.86337887	0.67949609	0.203728483	3.335302362	0.000852067	0.009176059	EXOC3L1	protein_coding
ENSG00000179091	914.9150666	0.259131391	0.088327837	2.933745453	0.003348987	0.026108893	CYC1	protein_coding
ENSG00000179163	1662.175676	-0.698045354	0.141296568	-4.940285258	7.80E-07	2.63E-05	FUCA1	protein_coding
ENSG00000179195	606.27801	-0.249980002	0.088483656	-2.825154525	0.004725782	0.033607767	ZNF664	protein_coding
ENSG00000179241	15.79595575	-0.756770624	0.204941909	-3.692610391	0.000221964	0.003049929	LDLRAD3	protein_coding
ENSG00000179300	15.63403376	0.929058271	0.196772382	4.721487151	2.34E-06	6.90E-05	ZCCHC5	protein_coding
ENSG00000179335	267.021279	0.370683768	0.075603908	4.902971002	9.44E-07	3.10E-05	CLK3	protein_coding
ENSG00000179348	11.90977039	0.838510077	0.203470772	4.121034531	3.77E-05	0.000710953	GATA2	protein_coding
ENSG00000179361	68.13680305	0.454445413	0.156828867	2.897715336	0.003758916	0.028499084	ARID3B	protein_coding
ENSG00000179362	58.73855214	1.577029275	0.171301612	9.206155469	3.38E-20	1.81E-17	HMGN2P46	transcribed_processed_pseudogene
ENSG00000179364	384.0516728	-0.228023272	0.081351725	-2.802931007	0.00506405	0.035516912	PACS2	protein_coding
ENSG00000179454	198.8135036	0.346654526	0.119074376	2.911243691	0.003599931	0.027550569	KLHL28	protein_coding
ENSG00000179542	191.8738244	-0.325786085	0.104967873	-3.103674263	0.001911336	0.017071347	SLITRK4	protein_coding
ENSG00000179583	989.0967024	-0.401797479	0.139636749	-2.87744797	0.00400906	0.029830664	CIITA	protein_coding
ENSG00000179761	49.14261216	0.878807967	0.178164059	4.932577152	8.12E-07	2.72E-05	PIPOX	protein_coding
ENSG00000179820	566.0558155	-0.67391151	0.119285566	-5.649564609	1.61E-08	9.08E-07	MYADM	protein_coding
ENSG00000179958	245.0743775	0.35804336	0.120694097	2.9665358	0.003011753	0.024325572	DCTPP1	protein_coding
ENSG00000180011	421.7609077	-0.227500527	0.077202047	-2.946819876	0.003210602	0.025280658	ZADH2	protein_coding
ENSG00000180061	241.1750459	0.376892693	0.125378861	3.006030603	0.002646824	0.022005108	TMEM150B	protein_coding
ENSG00000180263	264.4558527	-0.66237343	0.15336665	-4.3188883	1.57E-05	0.00034342	FGD6	protein_coding
ENSG00000180304	1570.349623	0.288220288	0.054774986	5.261896173	1.43E-07	6.02E-06	OAZ2	protein_coding
ENSG00000180316	9.354217183	0.893445051	0.203421339	4.392091101	1.12E-05	0.000257099	PNPLA1	protein_coding
ENSG00000180354	111.193028	-0.584834184	0.139248253	-4.199939129	2.67E-05	0.000530726	MTURN	protein_coding
ENSG00000180398	918.9690424	-0.183233132	0.054825647	-3.342106155	0.000831453	0.008979807	MCFD2	protein_coding
ENSG00000180644	191.4137763	0.592926176	0.188971328	3.137651526	0.001703072	0.015725417	PRF1	protein_coding
ENSG00000180739	6.549327149	0.539608116	0.19928495	2.707721365	0.006774687	0.043662003	S1PR5	protein_coding
ENSG00000180758	101.6946894	0.449950158	0.136606879	3.293759142	0.000988572	0.010299107	GPR157	protein_coding
ENSG00000180767	99.31443277	-0.816074353	0.179732388	-4.540496922	5.61E-06	0.000146121	CHST13	protein_coding
ENSG00000180776	1327.558696	-0.255881505	0.08307962	-3.079955156	0.002070318	0.018197418	ZDHHC20	protein_coding
ENSG00000180817	381.1879259	0.287265595	0.098252732	2.923741569	0.003458518	0.02676832	PPA1	protein_coding
ENSG00000180834	48.59930503	-0.469223929	0.148690106	-3.155717226	0.00160104	0.015042166	MAP6D1	protein_coding
ENSG00000180891	303.3700617	-0.352948304	0.087485901	-4.034344942	5.48E-05	0.000965472	CUEDC1	protein_coding
ENSG00000180998	6.704338666	-0.673611512	0.202684048	-3.32345599	0.000889095	0.009506667	GPR137C	protein_coding
ENSG00000181045	1303.704024	-0.706565314	0.105797933	-6.678441546	2.41E-11	3.02E-09	SLC26A11	protein_coding
ENSG00000181350	55.66415402	-0.544882365	0.171265778	-3.181501711	0.001465137	0.014064375	LRRC75A	protein_coding
ENSG00000181381	1117.706978	0.346757532	0.114131937	3.038216496	0.002379829	0.020371609	DDX60L	protein_coding
ENSG00000181458	41.94867679	0.431644076	0.159995782	2.697846596	0.006978959	0.044671881	TMEM45A	protein_coding
ENSG00000181467	916.5460929	-0.513697742	0.069323335	-7.410170635	1.26E-13	2.40E-11	RAP2B	protein_coding
ENSG00000181631	11.37558387	-0.669670633	0.202691221	-3.303895599	0.000953513	0.010010224	P2RY13	protein_coding
ENSG00000181634	208.3559583	0.618901674	0.205489588	3.011839583	0.002596698	0.021696436	TNFSF15	protein_coding
ENSG00000181649	105.6727031	0.469046076	0.16040659	2.924107264	0.003454457	0.026750673	PHLDA2	protein_coding
ENSG00000181744	165.4618108	-0.275762448	0.085038972	-3.24277731	0.001183707	0.011886918	C3orf58	protein_coding
ENSG00000181896	149.2425824	0.236450169	0.088821878	2.662071273	0.007766143	0.047933964	ZNF101	protein_coding
ENSG00000181938	83.53954617	0.324458439	0.114536937	2.83278432	0.004614451	0.03303301	GINS3	protein_coding
ENSG00000181982	102.8505208	-0.500538224	0.140991986	-3.55011827	0.000385058	0.004776819	CCDC149	protein_coding
ENSG00000182054	1239.915533	-0.221228919	0.06057499	-3.652149469	0.000260054	0.003471253	IDH2	protein_coding
ENSG00000182095	628.0631629	-0.373425219	0.079824824	-4.678058805	2.90E-06	8.19E-05	TNRC18	protein_coding
ENSG00000182199	571.399357	0.248249456	0.090770226	2.734921648	0.006239513	0.04122779	SHMT2	protein_coding
ENSG00000182208	217.4445508	0.504214057	0.13931151	3.619328065	0.000295369	0.003821988	MOB2	protein_coding
ENSG00000182220	10479.73611	-0.362840379	0.061462391	-5.903453726	3.56E-09	2.41E-07	ATP6AP2	protein_coding
ENSG00000182287	922.3931141	-0.227168118	0.084560074	-2.686470195	0.007221139	0.045677125	AP1S2	protein_coding
ENSG00000182446	1167.302363	0.201212801	0.052108947	3.86138681	0.000112745	0.001746156	NPLOC4	protein_coding
ENSG00000182481	831.3856556	0.271021192	0.07507692	3.609913585	0.000306299	0.003932932	KPNA2	protein_coding
ENSG00000182487	415.160578	0.911845166	0.161525884	5.645195334	1.65E-08	9.25E-07	NCF1B	transcribed_unprocessed_pseudogene
ENSG00000182511	259.719422	-0.303146652	0.104212393	-2.908930919	0.00362667	0.02765024	FES	protein_coding
[truncated: 472 more rows]
