# Supplementary material for: ARL5b inhibits human rhinovirus 16 propagation and impairs macrophage-mediated bacterial clearance
Source: EMBO Rep. 2024 Feb 8;25(3):16. doi: 10.1038/s44319-024-00069-x (PMC10933434; doi:10.1038/s44319-024-00069-x)
Supplement: Supplementary file 3 — Dataset EV3 [file 44319_2024_69_MOESM3_ESM.xls]

## Sheet: Legend
Dataset EV3 - Genes showing a larger variation than the normal spread when comparing the fold changes induced by HRV16 or HRV16UV in macrophages.

## Sheet: Figure 4B 4C 160 genes annot 4 
variable	Associated Gene Name	Gene type	DotPlot Virus n160 Cluster
ENSG00000242485	MRPL20	protein_coding	Cluster 4
ENSG00000160072	ATAD3B	protein_coding	Cluster 4
ENSG00000078900	TP73	protein_coding	Cluster 4
ENSG00000187017	ESPN	protein_coding	Cluster 1
ENSG00000228477	RP3-342P20.2	processed_pseudogene	Cluster 2
ENSG00000006555	TTC22	protein_coding	Cluster 4
ENSG00000116675	DNAJC6	protein_coding	Cluster 1
ENSG00000156869	FRRS1	protein_coding	Cluster 1
ENSG00000162650	ATXN7L2	protein_coding	Cluster 4
ENSG00000143412	ANXA9	protein_coding	Cluster 3
ENSG00000188015	S100A3	protein_coding	Cluster 4
ENSG00000188643	S100A16	protein_coding	Cluster 4
ENSG00000116539	ASH1L	protein_coding	Cluster 2
ENSG00000143185	XCL2	protein_coding	Cluster 4
ENSG00000143669	LYST	protein_coding	Cluster 2
ENSG00000162924	REL	protein_coding	Cluster 2
ENSG00000213337	ANKRD39	protein_coding	Cluster 4
ENSG00000178385	PLEKHM3	protein_coding	Cluster 2
ENSG00000163082	SGPP2	protein_coding	Cluster 2
ENSG00000144668	ITGA9	protein_coding	Cluster 1
ENSG00000168268	NT5DC2	protein_coding	Cluster 3
ENSG00000114251	WNT5A	protein_coding	Cluster 2
ENSG00000144802	NFKBIZ	protein_coding	Cluster 2
ENSG00000133657	ATP13A3	protein_coding	Cluster 2
ENSG00000135605	TEC	protein_coding	Cluster 1
ENSG00000124882	EREG	protein_coding	Cluster 2
ENSG00000118804	STBD1	protein_coding	Cluster 3
ENSG00000163625	WDFY3	protein_coding	Cluster 1
ENSG00000151458	ANKRD50	protein_coding	Cluster 1
ENSG00000112877	CEP72	protein_coding	Cluster 2
ENSG00000272016		.	Cluster 4
ENSG00000270107		.	Cluster 1
ENSG00000178175	ZNF366	protein_coding	Cluster 1
ENSG00000164292	RHOBTB3	protein_coding	Cluster 2
ENSG00000153922	CHD1	protein_coding	Cluster 2
ENSG00000113742	CPEB4	protein_coding	Cluster 1
ENSG00000239264	TXNDC5	protein_coding	Cluster 1
ENSG00000124802	EEF1E1	protein_coding	Cluster 4
ENSG00000204536	CCHCR1	protein_coding	Cluster 4
ENSG00000213722	DDAH2	protein_coding	Cluster 3
ENSG00000204220	PFDN6	protein_coding	Cluster 4
ENSG00000135318	NT5E	protein_coding	Cluster 4
ENSG00000112159	MDN1	protein_coding	Cluster 1
ENSG00000010818	HIVEP2	protein_coding	Cluster 2
ENSG00000197081	IGF2R	protein_coding	Cluster 1
ENSG00000106089	STX1A	protein_coding	Cluster 4
ENSG00000223705	NSUN5P1	transcribed_unprocessed_pseudogene	Cluster 4
ENSG00000019991	HGF	protein_coding	Cluster 1
ENSG00000001630	CYP51A1	protein_coding	Cluster 1
ENSG00000164715	LMTK2	protein_coding	Cluster 2
ENSG00000073464	CLCN4	protein_coding	Cluster 3
ENSG00000008086	CDKL5	protein_coding	Cluster 1
ENSG00000174010	KLHL15	protein_coding	Cluster 1
ENSG00000243279	PRAF2	protein_coding	Cluster 4
ENSG00000184634	MED12	protein_coding	Cluster 1
ENSG00000204131	NHSL2	protein_coding	Cluster 1
ENSG00000165240	ATP7A	protein_coding	Cluster 1
ENSG00000133131	MORC4	protein_coding	Cluster 3
ENSG00000101974	ATP11C	protein_coding	Cluster 1
ENSG00000164741	DLC1	protein_coding	Cluster 1
ENSG00000172728	FUT10	protein_coding	Cluster 1
ENSG00000147526	TACC1	protein_coding	Cluster 1
ENSG00000271722		.	Cluster 4
ENSG00000245910	SNHG6	processed_transcript	Cluster 4
ENSG00000168672	FAM84B	protein_coding	Cluster 3
ENSG00000164989	CCDC171	protein_coding	Cluster 2
ENSG00000137145	DENND4C	protein_coding	Cluster 1
ENSG00000198467	TPM2	protein_coding	Cluster 3
ENSG00000119508	NR4A3	protein_coding	Cluster 2
ENSG00000165695	AK8	protein_coding	Cluster 4
ENSG00000180539	C9orf139	antisense	Cluster 3
ENSG00000166833	NAV2	protein_coding	Cluster 2
ENSG00000060749	QSER1	protein_coding	Cluster 1
ENSG00000179241	LDLRAD3	protein_coding	Cluster 1
ENSG00000167985	SDHAF2	protein_coding	Cluster 4
ENSG00000124942	AHNAK	protein_coding	Cluster 1
ENSG00000204922	UQCC3	protein_coding	Cluster 3
ENSG00000168569	TMEM223	protein_coding	Cluster 3
ENSG00000176485	PLA2G16	protein_coding	Cluster 4
ENSG00000172922	RNASEH2C	protein_coding	Cluster 4
ENSG00000172508	CARNS1	protein_coding	Cluster 3
ENSG00000255422	AP002954.4	antisense	Cluster 3
ENSG00000110395	CBL	protein_coding	Cluster 1
ENSG00000109943	CRTAM	protein_coding	Cluster 4
ENSG00000165997	ARL5B	protein_coding	Cluster 2
ENSG00000229644	NAMPTP1	processed_pseudogene	Cluster 2
ENSG00000234311	RP11-432J24.3	antisense	Cluster 1
ENSG00000060237	WNK1	protein_coding	Cluster 1
ENSG00000139160	METTL20	protein_coding	Cluster 1
ENSG00000188906	LRRK2	protein_coding	Cluster 2
ENSG00000134285	FKBP11	protein_coding	Cluster 4
ENSG00000196465	MYL6B	protein_coding	Cluster 4
ENSG00000166860	ZBTB39	protein_coding	Cluster 1
ENSG00000123384	LRP1	protein_coding	Cluster 1
ENSG00000257815	LINC01481	antisense	Cluster 4
ENSG00000205057	CLLU1OS	protein_coding	Cluster 4
ENSG00000180263	FGD6	protein_coding	Cluster 1
ENSG00000084110	HAL	protein_coding	Cluster 3
ENSG00000084112	SSH1	protein_coding	Cluster 2
ENSG00000198598	MMP17	protein_coding	Cluster 3
ENSG00000006432	MAP3K9	protein_coding	Cluster 2
ENSG00000156030	ELMSAN1	protein_coding	Cluster 1
ENSG00000165548	TMEM63C	protein_coding	Cluster 1
ENSG00000119705	SLIRP	protein_coding	Cluster 4
ENSG00000180229	HERC2P3	transcribed_unprocessed_pseudogene	Cluster 1
ENSG00000261064	RP11-1000B6.3	lincRNA	Cluster 1
ENSG00000176454	LPCAT4	protein_coding	Cluster 3
ENSG00000137877	SPTBN5	protein_coding	Cluster 3
ENSG00000259471	LINC01169	lincRNA	Cluster 4
ENSG00000066933	MYO9A	protein_coding	Cluster 1
ENSG00000198794	SCAMP5	protein_coding	Cluster 3
ENSG00000166503	RP11-382A20.3	protein_coding	Cluster 4
ENSG00000215154	AC141586.5	transcribed_unprocessed_pseudogene	Cluster 2
ENSG00000103485	QPRT	protein_coding	Cluster 3
ENSG00000135736	CCDC102A	protein_coding	Cluster 4
ENSG00000179044	EXOC3L1	protein_coding	Cluster 4
ENSG00000102890	ELMO3	protein_coding	Cluster 4
ENSG00000102908	NFAT5	protein_coding	Cluster 2
ENSG00000224470	ATXN1L	protein_coding	Cluster 1
ENSG00000003249	DBNDD1	protein_coding	Cluster 3
ENSG00000182853	VMO1	protein_coding	Cluster 4
ENSG00000185245	GP1BA	protein_coding	Cluster 2
ENSG00000161955	TNFSF13	protein_coding	Cluster 1
ENSG00000153976	HS3ST3A1	protein_coding	Cluster 2
ENSG00000230647	AC022816.2	lincRNA	Cluster 2
ENSG00000188933	USP32P1	transcribed_unprocessed_pseudogene	Cluster 1
ENSG00000160551	TAOK1	protein_coding	Cluster 1
ENSG00000141298	SSH2	protein_coding	Cluster 1
ENSG00000196712	NF1	protein_coding	Cluster 2
ENSG00000263874	LINC00672	lincRNA	Cluster 3
ENSG00000214425	LRRC37A4P	transcribed_unprocessed_pseudogene	Cluster 1
ENSG00000239672	NME1	protein_coding	Cluster 4
ENSG00000121101	TEX14	protein_coding	Cluster 3
ENSG00000007312	CD79B	protein_coding	Cluster 4
ENSG00000198265	HELZ	protein_coding	Cluster 1
ENSG00000237854	LINC00674	transcribed_unprocessed_pseudogene	Cluster 1
ENSG00000154262	ABCA6	protein_coding	Cluster 2
ENSG00000215492	HNRNPA1P7	processed_pseudogene	Cluster 4
ENSG00000177732	SOX12	protein_coding	Cluster 3
ENSG00000271303	SRXN1	protein_coding	Cluster 2
ENSG00000149639	SOGA1	protein_coding	Cluster 1
ENSG00000087589	CASS4	protein_coding	Cluster 2
ENSG00000101213	PTK6	protein_coding	Cluster 3
ENSG00000258366	RTEL1	protein_coding	Cluster 3
ENSG00000125656	CLPP	protein_coding	Cluster 4
ENSG00000008441	NFIX	protein_coding	Cluster 1
ENSG00000166398	KIAA0355	protein_coding	Cluster 1
ENSG00000105697	HAMP	protein_coding	Cluster 3
ENSG00000267796	LIN37	protein_coding	Cluster 4
ENSG00000105516	DBP	protein_coding	Cluster 3
ENSG00000176909	MAMSTR	protein_coding	Cluster 4
ENSG00000105501	SIGLEC5	protein_coding	Cluster 3
ENSG00000186152	LILRP1	unprocessed_pseudogene	Cluster 1
ENSG00000236850	BMS1P20	processed_transcript	Cluster 1
ENSG00000100058	CRYBB2P1	transcribed_unprocessed_pseudogene	Cluster 4
ENSG00000169184	MN1	protein_coding	Cluster 2
ENSG00000100154	TTC28	protein_coding	Cluster 1
ENSG00000186951	PPARA	protein_coding	Cluster 1
ENSG00000272666	CTA-384D8.35	lincRNA	Cluster 4
ENSG00000210127	MT-TA	Mt_tRNA	Cluster 4
