# Supplementary material for: ARL5b inhibits human rhinovirus 16 propagation and impairs macrophage-mediated bacterial clearance
Source: EMBO Rep. 2024 Feb 8;25(3):16. doi: 10.1038/s44319-024-00069-x (PMC10933434; doi:10.1038/s44319-024-00069-x)
Supplement: Supplementary file 4 — Source Data Fig. 1 [file 44319_2024_69_MOESM4_ESM.zip]

Archive with 31 entries (24 files):
- Figure 1/
- Figure 1/.DS_Store
- __MACOSX/Figure 1/._.DS_Store
- Figure 1/._.DS_Store
- Figure 1/1H/
- Figure 1/1G/
- Figure 1/1B/
- Figure 1/1E/
- Figure 1/1D/
- Figure 1/1C/
- Figure 1/1H/Figure 1H.xls
- __MACOSX/Figure 1/1H/._Figure 1H.xls
- Figure 1/1H/._Figure 1H.xls
- Figure 1/1G/Figure 1G.xls
- __MACOSX/Figure 1/1G/._Figure 1G.xls
- Figure 1/1G/._Figure 1G.xls
- Figure 1/1B/.DS_Store
- __MACOSX/Figure 1/1B/._.DS_Store
- Figure 1/1B/._.DS_Store
- Figure 1/1B/Figure 1B.xls
- __MACOSX/Figure 1/1B/._Figure 1B.xls
- Figure 1/1B/._Figure 1B.xls
- Figure 1/1E/Figure 1E.xls
- __MACOSX/Figure 1/1E/._Figure 1E.xls
- Figure 1/1E/._Figure 1E.xls
- Figure 1/1D/Figure 1D.xls
- __MACOSX/Figure 1/1D/._Figure 1D.xls
- Figure 1/1D/._Figure 1D.xls
- Figure 1/1C/Figure 1C.xls
- __MACOSX/Figure 1/1C/._Figure 1C.xls
- Figure 1/1C/._Figure 1C.xls
