# Supplementary material for: ARL5b inhibits human rhinovirus 16 propagation and impairs macrophage-mediated bacterial clearance
Source: EMBO Rep. 2024 Feb 8;25(3):16. doi: 10.1038/s44319-024-00069-x (PMC10933434; doi:10.1038/s44319-024-00069-x)
Supplement: Supplementary file 4 — Source Data Fig. 1 [file 44319_2024_69_MOESM4_ESM.zip › Figure 1/1H/Figure 1H.xls]

## Sheet: Sheet1
	Time	MI			HRV16-UV			HRV16
	0-	0	0	0	0	0	0	0	0	0
	0	10.17	8.72	0.88	15.13	9.29	2.07	11.73	5	1.07
	10	19.89	12.04	21.29	23.93	12.74	23.94	12.99	5.05	2.77
	20	55.72	21.74	70.28	54.84	20.3	70.49	35.98	9.03	12.4
	30	56.12	62.13	80.95	54.94	59.32	70.83	31.46	31.08	14.77
	60	44.23	18.94	17.11	47.38	23.61	21.18	29.39	8.97	8.85
	120	41.11	18.78	16.35	37.72	14.6	17.3	28.15	5.8	7.91
