# Supplementary material for: ARL5b inhibits human rhinovirus 16 propagation and impairs macrophage-mediated bacterial clearance
Source: EMBO Rep. 2024 Feb 8;25(3):16. doi: 10.1038/s44319-024-00069-x (PMC10933434; doi:10.1038/s44319-024-00069-x)
Supplement: Supplementary file 4 — Source Data Fig. 1 [file 44319_2024_69_MOESM4_ESM.zip › Figure 1/1G/Figure 1G.xls]

## Sheet: Sheet1
	Time	MI						HRV16-UV						HRV16
	0-	0	0	0	6.82	7.02	0	0	0	0	3.85	1.33	0	0	0	0	0	2.56	4.55
	0	4.27	13.19	2.38				4.22	11.05	1.88				5.07	6.84	1.5
	30	9.99	16.22	13.67	0.23	0.12	0.29	10.09	13.07	12.41	0.06	0.25	0.19	6.25	12.02	2.91	0	0.19	0.25
	60	36.33	24.79	24.14	41.17	25.17	20.49	33.89	23.23	26.93	9.31	28.75	24.29	24.48	12.53	6.33	16.67	15.97	15.01
	90	67.54	62.61	57.65	56.56	53.98	43.87	63.35	66.11	62.24	37.73	47.57	44.97	25.84	27.55	26	27.99	38.88	35
	120	80.89	71.97	63.77	56.29	55.96	46.42	75.25	75.05	65.13	46.76	49.88	49.38	51.12	47.43	50.93	50.27	51.42	43.68
	180				55.51	47.05	43.44				41.36	50.04	47.38				42.59	45.63	44.24
	240				27.84	36.83	39.17				33.75	40.97	40.17				27.29	34.57	30.04
	360				15.17	35.22	36.29				23.66	34.54	33.2				19.16	38.79	25.03
