# Supplementary material for: ARL5b inhibits human rhinovirus 16 propagation and impairs macrophage-mediated bacterial clearance
Source: EMBO Rep. 2024 Feb 8;25(3):16. doi: 10.1038/s44319-024-00069-x (PMC10933434; doi:10.1038/s44319-024-00069-x)
Supplement: Supplementary file 4 — Source Data Fig. 1 [file 44319_2024_69_MOESM4_ESM.zip › Figure 1/1B/Figure 1B.xls]

## Sheet: Sheet1
	Time	MI						HRV16-UV						HRV16
	1	21667	27000	25000	30000	11333	13333	26333	24000	23667	30667	12333	10333	30000	26000	30333	25333	11667	12333
	1.5	19333	14000	21000	25667	7333	8667	19000	15667	19000	26333	8000	7333	29667	19000	29000	24333	11000	11667
	4	10000	8333	15333	14000	5332	5000	7000	10667	15000	18000	6333	4000	28667	17333	26667	23333	10667	11000
	24	3333	4000	5667	4000	1333	667	4000	2000	5333	6000	1000	667	27000	15667	25667	21667	10000	10667
