# Supplementary material for: ARL5b inhibits human rhinovirus 16 propagation and impairs macrophage-mediated bacterial clearance
Source: EMBO Rep. 2024 Feb 8;25(3):16. doi: 10.1038/s44319-024-00069-x (PMC10933434; doi:10.1038/s44319-024-00069-x)
Supplement: Supplementary file 4 — Source Data Fig. 1 [file 44319_2024_69_MOESM4_ESM.zip › Figure 1/1E/Figure 1E.xls]

## Sheet: Sheet1
	Time	MI						HRV16-UV						HRV16
	1	86667	103333	53333	73333	86667	73333	73333	96667	70000	66667	66667	90000	90000	76667	80000	66667	90000	73333
	1.5	53333	63333	50000	60000	53333	46667	50000	60000	46667	53333	56667	50000	86667	70000	63333	66667	86667	70000
	4	40000	46667	20000	33333	26667	33333	46667	40000	23333	33333	20000	30000	83333	70000	63333	60000	83333	70000
	24	3333	3333	6667	3333	3333	3333	3333	3333	3333	3333	6667	3333	80000	66667	60000	53333	80000	70000
