# Supplementary material for: ARL5b inhibits human rhinovirus 16 propagation and impairs macrophage-mediated bacterial clearance
Source: EMBO Rep. 2024 Feb 8;25(3):16. doi: 10.1038/s44319-024-00069-x (PMC10933434; doi:10.1038/s44319-024-00069-x)
Supplement: Supplementary file 4 — Source Data Fig. 1 [file 44319_2024_69_MOESM4_ESM.zip › Figure 1/1D/Figure 1D.xls]

## Sheet: Sheet1
	Time	MI						HRV16-UV						HRV16
	1	66667	80000	73333	60000	66667	60000	73333	90000	53333	83333	66667	63333	76667	86667	76667	83333	66667	70000
	1.5	33333	40000	56667	40000	53333	40000	30000	40000	46667	60000	40000	53333	76667	83333	76667	73333	63333	70000
	4	20000	33333	53333	40000	50000	36667	30000	40000	46667	56667	36667	46667	73333	80000	73333	73333	63333	70000
	24	20000	33333	53333	33333	46667	33333	30000	36667	46667	53333	36667	46667	70000	80000	73333	73333	63333	70000
