# Supplementary material for: ARL5b inhibits human rhinovirus 16 propagation and impairs macrophage-mediated bacterial clearance
Source: EMBO Rep. 2024 Feb 8;25(3):16. doi: 10.1038/s44319-024-00069-x (PMC10933434; doi:10.1038/s44319-024-00069-x)
Supplement: Supplementary file 4 — Source Data Fig. 1 [file 44319_2024_69_MOESM4_ESM.zip › Figure 1/1C/Figure 1C.xls]

## Sheet: Sheet1
	Time	MI						HRV16-UV						HRV16
	1	8333	6667	7000	6667	6667	6667	8667	6333	7000	6667	7333	7000	7333	7667	6667	6667	6667	7667
	1.5	4000	6000	3333	4333	3333	3667	4000	6000	3667	3667	3333	4333	6667	7000	6333	6000	6667	7000
	4	3333	4000	3000	4000	2333	3333	4000	3667	2333	3000	3000	3667	6333	5667	6000	6000	6333	6333
	24	1000	667	667	667	1667	1000	1000	1000	1000	667	1333	2000	5667	5333	5333	5667	6000	5000
