# Supplementary material for: ARL5b inhibits human rhinovirus 16 propagation and impairs macrophage-mediated bacterial clearance
Source: EMBO Rep. 2024 Feb 8;25(3):16. doi: 10.1038/s44319-024-00069-x (PMC10933434; doi:10.1038/s44319-024-00069-x)
Supplement: Supplementary file 5 — Source Data Fig. 2 [file 44319_2024_69_MOESM5_ESM.zip]

Archive with 24 entries (18 files):
- Figure 2/
- Figure 2/.DS_Store
- __MACOSX/Figure 2/._.DS_Store
- Figure 2/._.DS_Store
- Figure 2/2H/
- Figure 2/2F/
- Figure 2/2D/
- Figure 2/2J/
- Figure 2/2B/
- Figure 2/2H/Figure 2H.xls
- __MACOSX/Figure 2/2H/._Figure 2H.xls
- Figure 2/2H/._Figure 2H.xls
- Figure 2/2F/Figure 2F.xls
- __MACOSX/Figure 2/2F/._Figure 2F.xls
- Figure 2/2F/._Figure 2F.xls
- Figure 2/2D/Figure 2D.xls
- __MACOSX/Figure 2/2D/._Figure 2D.xls
- Figure 2/2D/._Figure 2D.xls
- Figure 2/2J/Figure 2J.xls
- __MACOSX/Figure 2/2J/._Figure 2J.xls
- Figure 2/2J/._Figure 2J.xls
- Figure 2/2B/Figure 2B.xls
- __MACOSX/Figure 2/2B/._Figure 2B.xls
- Figure 2/2B/._Figure 2B.xls
