# Supplementary material for: ARL5b inhibits human rhinovirus 16 propagation and impairs macrophage-mediated bacterial clearance
Source: EMBO Rep. 2024 Feb 8;25(3):16. doi: 10.1038/s44319-024-00069-x (PMC10933434; doi:10.1038/s44319-024-00069-x)
Supplement: Supplementary file 5 — Source Data Fig. 2 [file 44319_2024_69_MOESM5_ESM.zip › Figure 2/2H/Figure 2H.xls]

## Sheet: Sheet1
	Time	30 min		60 min		120 min
	Condition	MI	HRV16	MI	HRV16	MI	HRV16
	Results	50	59.91	2.39	3.15	0	2.19
		36.53	57.68	1.53	2	2.05	0
		54.46	64.31	52.99	47.13	25.42	21.71
		17.35	31.53	26.16	22.91	8.33	5.1
