# Supplementary material for: ARL5b inhibits human rhinovirus 16 propagation and impairs macrophage-mediated bacterial clearance
Source: EMBO Rep. 2024 Feb 8;25(3):16. doi: 10.1038/s44319-024-00069-x (PMC10933434; doi:10.1038/s44319-024-00069-x)
Supplement: Supplementary file 5 — Source Data Fig. 2 [file 44319_2024_69_MOESM5_ESM.zip › Figure 2/2F/Figure 2F.xls]

## Sheet: Sheet1
	Time	30 min		60 min		120 min
	Condition	MI	HRV16	MI	HRV16	MI	HRV16
	Results	26	12	2	18	18.52	32.98
		19	11	2	17	31.25	45.51
		35	22	10	22	9.7	22.33
		50	51.81	29.61	48.75	14.71	20.83
		55.06	52.4		44.04
		19.29	34.25	25.5	32.58
		23.67	33.47	19.88	27.81
