# Supplementary material for: ARL5b inhibits human rhinovirus 16 propagation and impairs macrophage-mediated bacterial clearance
Source: EMBO Rep. 2024 Feb 8;25(3):16. doi: 10.1038/s44319-024-00069-x (PMC10933434; doi:10.1038/s44319-024-00069-x)
Supplement: Supplementary file 5 — Source Data Fig. 2 [file 44319_2024_69_MOESM5_ESM.zip › Figure 2/2D/Figure 2D.xls]

## Sheet: Sheet1
	Time	10 min		15 min		60 min		120 min
	Condition	MI	HRV16	MI	HRV16	MI	HRV16	MI	HRV16
	Results	42.76	35.77	31.21	21.26	8.38	6.19	7.95	18.08
		36.31	47.3	49.21	48.91	15.45	19.19	18.85	21.37
		39.17	30.32	24.18	34.09	14.61	26.84	7	8.33
		37.26	45.77	34.23	34.07	15.04	16.91	11.38	7.91
