# Supplementary material for: ARL5b inhibits human rhinovirus 16 propagation and impairs macrophage-mediated bacterial clearance
Source: EMBO Rep. 2024 Feb 8;25(3):16. doi: 10.1038/s44319-024-00069-x (PMC10933434; doi:10.1038/s44319-024-00069-x)
Supplement: Supplementary file 5 — Source Data Fig. 2 [file 44319_2024_69_MOESM5_ESM.zip › Figure 2/2B/Figure 2B.xls]

## Sheet: Sheet1
	Time	10 min		15 min		60 min		120 min
	Condition	MI	HRV16	MI	HRV16	MI	HRV16	MI	HRV16
	Results	35	13	26	28	5	22	19.05	6.1
		23	16	17	20	3	14	19.4	12.68
		33	31	14	21	1	11	16.53	21.35
		39.53		53.11	37.04	5.97		10.34	9
		11.89	13.27	26.05	26.09	8.43	11.46
		34.67	41.98	41.98	34.7	12.62	20.07
			18.82	20.66	9.18	7.19	12.75
