# Supplementary material for: ARL5b inhibits human rhinovirus 16 propagation and impairs macrophage-mediated bacterial clearance
Source: EMBO Rep. 2024 Feb 8;25(3):16. doi: 10.1038/s44319-024-00069-x (PMC10933434; doi:10.1038/s44319-024-00069-x)
Supplement: Supplementary file 6 — Source Data Fig. 3 [file 44319_2024_69_MOESM6_ESM.zip]

Archive with 36 entries (27 files):
- Figure 3/
- Figure 3/3K/
- Figure 3/3L/
- Figure 3/3E/
- Figure 3/3B/
- Figure 3/3C/
- Figure 3/.DS_Store
- __MACOSX/Figure 3/._.DS_Store
- Figure 3/._.DS_Store
- Figure 3/3H/
- Figure 3/3G/
- Figure 3/3I/
- Figure 3/3K/Figure 3K.xls
- __MACOSX/Figure 3/3K/._Figure 3K.xls
- Figure 3/3K/._Figure 3K.xls
- Figure 3/3L/Figure 3L.xls
- __MACOSX/Figure 3/3L/._Figure 3L.xls
- Figure 3/3L/._Figure 3L.xls
- Figure 3/3E/Figure 3E.xls
- __MACOSX/Figure 3/3E/._Figure 3E.xls
- Figure 3/3E/._Figure 3E.xls
- Figure 3/3B/Figure 3B.xls
- __MACOSX/Figure 3/3B/._Figure 3B.xls
- Figure 3/3B/._Figure 3B.xls
- Figure 3/3C/Figure 3C.xls
- __MACOSX/Figure 3/3C/._Figure 3C.xls
- Figure 3/3C/._Figure 3C.xls
- Figure 3/3H/Figure 3H.xls
- __MACOSX/Figure 3/3H/._Figure 3H.xls
- Figure 3/3H/._Figure 3H.xls
- Figure 3/3G/Figure 3G.xls
- __MACOSX/Figure 3/3G/._Figure 3G.xls
- Figure 3/3G/._Figure 3G.xls
- Figure 3/3I/Figure 3I.xls
- __MACOSX/Figure 3/3I/._Figure 3I.xls
- Figure 3/3I/._Figure 3I.xls
