# Supplementary material for: ARL5b inhibits human rhinovirus 16 propagation and impairs macrophage-mediated bacterial clearance
Source: EMBO Rep. 2024 Feb 8;25(3):16. doi: 10.1038/s44319-024-00069-x (PMC10933434; doi:10.1038/s44319-024-00069-x)
Supplement: Supplementary file 6 — Source Data Fig. 3 [file 44319_2024_69_MOESM6_ESM.zip › Figure 3/3K/Figure 3K.xls]

## Sheet: Sheet1
	Condition	MI	HRV16
	Results	1	1.20288
		1	1.19799
		1	1.43212
