# Supplementary material for: ARL5b inhibits human rhinovirus 16 propagation and impairs macrophage-mediated bacterial clearance
Source: EMBO Rep. 2024 Feb 8;25(3):16. doi: 10.1038/s44319-024-00069-x (PMC10933434; doi:10.1038/s44319-024-00069-x)
Supplement: Supplementary file 6 — Source Data Fig. 3 [file 44319_2024_69_MOESM6_ESM.zip › Figure 3/3E/Figure 3E.xls]

## Sheet: Sheet1
	Condition	Results
	MI	1	1	1	1	1	1	1	1	1
	HRV16-UV	0.66	1.26	1.2	1.38	1.38	0.87	2.08	0.97	1.13
	HRV16	1.61	2.98	1.29	3.04	1.11	1.02	1.83	1.13	1.65
