# Supplementary material for: ARL5b inhibits human rhinovirus 16 propagation and impairs macrophage-mediated bacterial clearance
Source: EMBO Rep. 2024 Feb 8;25(3):16. doi: 10.1038/s44319-024-00069-x (PMC10933434; doi:10.1038/s44319-024-00069-x)
Supplement: Supplementary file 6 — Source Data Fig. 3 [file 44319_2024_69_MOESM6_ESM.zip › Figure 3/3B/Figure 3B.xls]

## Sheet: Sheet1
	Condition	MI	HRV16
	Results	1344	2668
		1355	2143
		1116	1643
		1401	3008
		1031	2781
		1241	1521
		1070	1155
		1364	2021
		1110	1246
		1400	1374
		1311	2140
		1259	1563
		968	1382
		1874	2169
		1039	2255
		1704	1477
		1280	2862
		1464	2293
		1699	2663
		2862	1532
		1526	2801
		1520	2515
		1753	2953
		1278	1280
		1860	1893
		1440	2461
		1674	1801
		1350	2085
		2690	2185
		2044	2392
		1495	2276
		1507	2116
		1400	1737
		1905	2164
		1899	2503
		2194	1711
		2862	2567
		2293	2157
		2663	2770
		1377	1447
		2081	4577
		2574	4662
		2825	6197
		3189	4648
		2537	3613
		2878	2295
		2023	4075
		3556	4645
		2773	5379
		2480	5140
		1604	2348
		2799	2853
		2743	3389
		3173	3146
		4317	2526
		1807	2679
		2386	3960
		2436	3361
		3387	3697
		3291	4260
