# Supplementary material for: ARL5b inhibits human rhinovirus 16 propagation and impairs macrophage-mediated bacterial clearance
Source: EMBO Rep. 2024 Feb 8;25(3):16. doi: 10.1038/s44319-024-00069-x (PMC10933434; doi:10.1038/s44319-024-00069-x)
Supplement: Supplementary file 6 — Source Data Fig. 3 [file 44319_2024_69_MOESM6_ESM.zip › Figure 3/3C/Figure 3C.xls]

## Sheet: Sheet1
	Condition	MI	HRV16
	Results	279	408
		217	295
		439	248
		357	377
		425	413
		382	422
		165	145
		267	310
		244	370
		320	239
		231	351
		350	157
		217	216
		122	150
		257	338
		125	195
		175	304
		297	268
		232	181
		245	166
		223	178
		374	426
		239	318
		365	421
		428	233
		412	441
		202	280
		186	247
		244	479
		220	212
		258	227
		334	136
		370	246
		242	191
		355	208
		239	291
