# Supplementary material for: ARL5b inhibits human rhinovirus 16 propagation and impairs macrophage-mediated bacterial clearance
Source: EMBO Rep. 2024 Feb 8;25(3):16. doi: 10.1038/s44319-024-00069-x (PMC10933434; doi:10.1038/s44319-024-00069-x)
Supplement: Supplementary file 6 — Source Data Fig. 3 [file 44319_2024_69_MOESM6_ESM.zip › Figure 3/3H/Figure 3H.xls]

## Sheet: Sheet1
	Condition	MI	HRV16
	Results	441	667
		587	260
		310	1183
		448	145
		282	340
		326	865
		353	563
		135	283
		204	302
		290	650
		314	151
		260	414
		507	623
		402	481
		421	562
		170	617
		195	365
		310	333
		279	539
		394	1005
		459	711
		346	1044
		240	600
		290	720
		1335	408
		407	356
		581	638
		281	700
		125	713
		634	808
		347	645
		185	945
		257	635
		394	299
		508	452
		512	718
		327	503
		421	354
		321	938
		214	299
		764	764
		233	259
		262	325
		1096	523
		518	893
		690	826
		935	365
		761	810
		455	520
		600	648
		581	1066
		700	800
		226	367
		178	966
		505	688
		305	802
		318	527
		719	519
		586	824
		191	891
