# Supplementary material for: ARL5b inhibits human rhinovirus 16 propagation and impairs macrophage-mediated bacterial clearance
Source: EMBO Rep. 2024 Feb 8;25(3):16. doi: 10.1038/s44319-024-00069-x (PMC10933434; doi:10.1038/s44319-024-00069-x)
Supplement: Supplementary file 6 — Source Data Fig. 3 [file 44319_2024_69_MOESM6_ESM.zip › Figure 3/3G/Figure 3G.xls]

## Sheet: Sheet1
	Condition	MI	HRV16
	Results	1914	6572
		3156	3862
		4991	6570
		5807	4623
		4621	3872
		4339	4951
		4433	5679
		5455	5488
		4303	3495
		5629	5112
		3693	7605
		4031	7058
		1653	5230
		5446	3707
		7014	3332
		4827	5466
		3791	4408
		2657	4406
		3569	6193
		3343	3837
		899	7022
		1079	4864
		784	6283
		1044	5877
		2579	5156
		3886	6980
		3594	7019
		1003	5810
		828	6246
		799	5096
		879	5135
		604	4342
		3479	4230
		2667	3693
		7154	6978
		3933	4508
		2743	6254
		4188	5772
		3104	7455
		2892	7281
		2600	2235
		2553	4171
		3109	2522
		2495	3241
		2874	2897
		2207	4766
		2791	3137
		2840	2487
		2661	2585
		2904	3914
		2661	4241
		2040	3673
		2561	3146
		1884	3774
		2896	2781
		2975	3820
		2968	4744
		2871	2553
		2919	4770
		2404	2915
