# Supplementary material for: ARL5b inhibits human rhinovirus 16 propagation and impairs macrophage-mediated bacterial clearance
Source: EMBO Rep. 2024 Feb 8;25(3):16. doi: 10.1038/s44319-024-00069-x (PMC10933434; doi:10.1038/s44319-024-00069-x)
Supplement: Supplementary file 7 — Source Data Fig. 4 [file 44319_2024_69_MOESM7_ESM.zip]

Archive with 12 entries (9 files):
- Figure 4/
- Figure 4/.DS_Store
- __MACOSX/Figure 4/._.DS_Store
- Figure 4/._.DS_Store
- Figure 4/4E/
- Figure 4/4G/
- Figure 4/4E/Figure 4E.xls
- __MACOSX/Figure 4/4E/._Figure 4E.xls
- Figure 4/4E/._Figure 4E.xls
- Figure 4/4G/Figure 4G.xls
- __MACOSX/Figure 4/4G/._Figure 4G.xls
- Figure 4/4G/._Figure 4G.xls
