# Supplementary material for: ARL5b inhibits human rhinovirus 16 propagation and impairs macrophage-mediated bacterial clearance
Source: EMBO Rep. 2024 Feb 8;25(3):16. doi: 10.1038/s44319-024-00069-x (PMC10933434; doi:10.1038/s44319-024-00069-x)
Supplement: Supplementary file 7 — Source Data Fig. 4 [file 44319_2024_69_MOESM7_ESM.zip › Figure 4/4E/Figure 4E.xls]

## Sheet: Sheet1
	Condition	MI	HRV16
	Results	1.1547	1.63299
		1.20374	3.52474
		0.827894	4.73222
		0.813671	3.32307
