# Supplementary material for: ARL5b inhibits human rhinovirus 16 propagation and impairs macrophage-mediated bacterial clearance
Source: EMBO Rep. 2024 Feb 8;25(3):16. doi: 10.1038/s44319-024-00069-x (PMC10933434; doi:10.1038/s44319-024-00069-x)
Supplement: Supplementary file 8 — Source Data Fig. 5 [file 44319_2024_69_MOESM8_ESM.zip]

Archive with 55 entries (46 files):
- Figure 5/
- Figure 5/5G/
- Figure 5/5A/
- Figure 5/5F/
- Figure 5/.DS_Store
- __MACOSX/Figure 5/._.DS_Store
- Figure 5/._.DS_Store
- Figure 5/5D/
- Figure 5/5E/
- Figure 5/5B/
- Figure 5/5G/Figure 5G.xls
- __MACOSX/Figure 5/5G/._Figure 5G.xls
- Figure 5/5G/._Figure 5G.xls
- Figure 5/5A/READ ME 5A.docx
- __MACOSX/Figure 5/5A/._READ ME 5A.docx
- Figure 5/5A/._READ ME 5A.docx
- Figure 5/5A/ARL5b/
- Figure 5/5A/.DS_Store
- __MACOSX/Figure 5/5A/._.DS_Store
- Figure 5/5A/._.DS_Store
- Figure 5/5A/GAPDH/
- Figure 5/5F/Figure 5F.xls
- __MACOSX/Figure 5/5F/._Figure 5F.xls
- Figure 5/5F/._Figure 5F.xls
- Figure 5/5D/Figure 5D.xls
- __MACOSX/Figure 5/5D/._Figure 5D.xls
- Figure 5/5D/._Figure 5D.xls
- Figure 5/5E/Figure 5E.xls
- __MACOSX/Figure 5/5E/._Figure 5E.xls
- Figure 5/5E/._Figure 5E.xls
- Figure 5/5B/Figure 5B.xls
- __MACOSX/Figure 5/5B/._Figure 5B.xls
- Figure 5/5B/._Figure 5B.xls
- Figure 5/5A/ARL5b/ARL5b.Tif
- Figure 5/5A/ARL5b/ARL5b-annotated.pdf
- __MACOSX/Figure 5/5A/ARL5b/._ARL5b-annotated.pdf
- Figure 5/5A/ARL5b/._ARL5b-annotated.pdf
- Figure 5/5A/ARL5b/ARL5b-annotated.pptx
- __MACOSX/Figure 5/5A/ARL5b/._ARL5b-annotated.pptx
- Figure 5/5A/ARL5b/._ARL5b-annotated.pptx
- Figure 5/5A/ARL5b/ARL5b-ladder.Tif
- __MACOSX/Figure 5/5A/ARL5b/._ARL5b-ladder.Tif
- Figure 5/5A/ARL5b/._ARL5b-ladder.Tif
- Figure 5/5A/GAPDH/GAPDH-annotated.tiff
- __MACOSX/Figure 5/5A/GAPDH/._GAPDH-annotated.tiff
- Figure 5/5A/GAPDH/._GAPDH-annotated.tiff
- Figure 5/5A/GAPDH/GAPDH.Tif
- __MACOSX/Figure 5/5A/GAPDH/._GAPDH.Tif
- Figure 5/5A/GAPDH/._GAPDH.Tif
- Figure 5/5A/GAPDH/GAPDH-ladder.Tif
- __MACOSX/Figure 5/5A/GAPDH/._GAPDH-ladder.Tif
- Figure 5/5A/GAPDH/._GAPDH-ladder.Tif
- Figure 5/5A/GAPDH/GAPDH-annotated.pptx
- __MACOSX/Figure 5/5A/GAPDH/._GAPDH-annotated.pptx
- Figure 5/5A/GAPDH/._GAPDH-annotated.pptx
