# Supplementary material for: ARL5b inhibits human rhinovirus 16 propagation and impairs macrophage-mediated bacterial clearance
Source: EMBO Rep. 2024 Feb 8;25(3):16. doi: 10.1038/s44319-024-00069-x (PMC10933434; doi:10.1038/s44319-024-00069-x)
Supplement: Supplementary file 8 — Source Data Fig. 5 [file 44319_2024_69_MOESM8_ESM.zip › Figure 5/5G/Figure 5G.xls]

## Sheet: Sheet1
			Condition	siLuc		siARL5B.1		siARL5B.2
			Infection	MI	HRV16	MI	HRV16	MI	HRV16
		Time	1	66.31	55.88	64.44	64.08	63.41	62.3
			1.5	57.1	43.81	59.56	56.72	59.55	59.41
			2	75.31	64.26	78.86	65.27	74.93	70.53
			4	77.91	69.3	73.79	76.63	73.32	76.99
