# Supplementary material for: ARL5b inhibits human rhinovirus 16 propagation and impairs macrophage-mediated bacterial clearance
Source: EMBO Rep. 2024 Feb 8;25(3):16. doi: 10.1038/s44319-024-00069-x (PMC10933434; doi:10.1038/s44319-024-00069-x)
Supplement: Supplementary file 8 — Source Data Fig. 5 [file 44319_2024_69_MOESM8_ESM.zip › Figure 5/5F/Figure 5F.xls]

## Sheet: Sheet1
			Condition	siLuc						siARL5B.1						siARL5B.2
			Infection	MI			HRV16			MI			HRV16			MI			HRV16
		Time	1	96667	56667	53333	80000	63333	56667	80000	50000	60000	93333	60000	53333	96667	50000	50000	86667	50000	53333
			1.5	33333	36667	36667	76667	53333	56667	56667	36667	33333	70000	40000	36667	53333	36667	33333	60000	33333	33333
			2	26667	26667	26667	76667	53333	56667	50000	33333	30000	46667	36667	30000	46667	23333	26667	50000	26667	23333
			4	20000	6667	10000	73333	50000	53333	33333	10000	26667	36667	13333	23333	33333	13333	20000	33333	13333	13667
