# Supplementary material for: ARL5b inhibits human rhinovirus 16 propagation and impairs macrophage-mediated bacterial clearance
Source: EMBO Rep. 2024 Feb 8;25(3):16. doi: 10.1038/s44319-024-00069-x (PMC10933434; doi:10.1038/s44319-024-00069-x)
Supplement: Supplementary file 8 — Source Data Fig. 5 [file 44319_2024_69_MOESM8_ESM.zip › Figure 5/5D/Figure 5D.xls]

## Sheet: Sheet1
	Condition	siLuc		siARL5B.1		siARL5B.2
	Infection	MI	HRV16	MI	HRV16	MI	HRV16
	Results	5229	8937	3765	5379	5004	5783
		3615	6704	4053	5800	7069	3212
		3311	6982	4070	4854	5864	4063
		4507	9351	4683	6174	3934	8779
		4460	6347	3559	4516	4756	3494
		4719	6625	3302	6842	5676	5032
		3459	7956	4549	7453	4158	4114
		5668	8014	6929	6100	4137	5354
		4769	7474	5575	6651	7988	5259
		5039	7119	5958	3523	3866	3826
		4023	5698	6039	3533	4593	5508
		5592	7525	7706	6071	4854	5981
		3348	7094	5144	5789	4415	3481
		4623	6503	4842	4535	5875	6389
		4432	4429	6584	4992	5173	5912
		4292	7770	5713	5885	4583	6586
		5139	8886	3298	3905	4936	2595
		5215	3942	5486	5714	5731	4898
		2808	5837	3347	4940	3864	4658
		2769	8299	4943	4834	5390	6048
		5097	6015	5705	3528	5230	4259
		4320	5649	3856	4617	6642	3720
