# Supplementary material for: ARL5b inhibits human rhinovirus 16 propagation and impairs macrophage-mediated bacterial clearance
Source: EMBO Rep. 2024 Feb 8;25(3):16. doi: 10.1038/s44319-024-00069-x (PMC10933434; doi:10.1038/s44319-024-00069-x)
Supplement: Supplementary file 8 — Source Data Fig. 5 [file 44319_2024_69_MOESM8_ESM.zip › Figure 5/5E/Figure 5E.xls]

## Sheet: Sheet1
	Condition	siLuc		siARL5B.1		siARL5B.2
	Infection	MI	HRV16	MI	HRV16	MI	HRV16
	Results	0.994413	2.2968	1.48197	1.316	1.21158	1.23128
		1.00559	2.56394	1.38446	1.32372	1.21889	1.23291
		1.02553	1.76643	1.36665	1.17328	1.32211	1.06464
		0.97447	1.62086	0.921238	1.10918	0.900598	0.881043
