# Supplementary material for: ARL5b inhibits human rhinovirus 16 propagation and impairs macrophage-mediated bacterial clearance
Source: EMBO Rep. 2024 Feb 8;25(3):16. doi: 10.1038/s44319-024-00069-x (PMC10933434; doi:10.1038/s44319-024-00069-x)
Supplement: Supplementary file 8 — Source Data Fig. 5 [file 44319_2024_69_MOESM8_ESM.zip › Figure 5/5B/Figure 5B.xls]

## Sheet: Sheet1
	Infection	MI			HRV16
	Condition	siLuc	siARL5B.1	siARL5B.2	siLuc	siARL5B.1	siARL5B.2
	Results	1	0.121	0.403	0.556	0.089	0.353
		1	1.073	1.237	3.818	1.114	1.841
		1	0.428	0.811	2.534	0.636	1.316
		1	0.693	0.768	1.654	0.943	2.344
		1	0.225945	0.32912	1.27958	0.621175	0.327899
		1	0.248012	0.470252	1.05415	0.230304	0.453744
		1	0.23646	0.656477	1.31546	0.332688	0.813841
		1	0.232988	0.222623	0.806129	0.278954	0.377648
