# Supplementary material for: ARL5b inhibits human rhinovirus 16 propagation and impairs macrophage-mediated bacterial clearance
Source: EMBO Rep. 2024 Feb 8;25(3):16. doi: 10.1038/s44319-024-00069-x (PMC10933434; doi:10.1038/s44319-024-00069-x)
Supplement: Supplementary file 9 — Source Data Fig. 6 [file 44319_2024_69_MOESM9_ESM.zip]

Archive with 44 entries (33 files):
- Figure 6/
- Figure 6/6F/
- Figure 6/6H/
- Figure 6/6I/
- Figure 6/6G/
- Figure 6/.DS_Store
- __MACOSX/Figure 6/._.DS_Store
- Figure 6/._.DS_Store
- Figure 6/6B/
- Figure 6/6E/
- Figure 6/6K/
- Figure 6/6J/
- Figure 6/6D/
- Figure 6/6C/
- Figure 6/6F/Figure 6F.xls
- __MACOSX/Figure 6/6F/._Figure 6F.xls
- Figure 6/6F/._Figure 6F.xls
- Figure 6/6H/Figure 6H.xls
- __MACOSX/Figure 6/6H/._Figure 6H.xls
- Figure 6/6H/._Figure 6H.xls
- Figure 6/6I/Figure 6I.xls
- __MACOSX/Figure 6/6I/._Figure 6I.xls
- Figure 6/6I/._Figure 6I.xls
- Figure 6/6G/Figure 6G.xls
- __MACOSX/Figure 6/6G/._Figure 6G.xls
- Figure 6/6G/._Figure 6G.xls
- Figure 6/6B/Figure 6B.xls
- __MACOSX/Figure 6/6B/._Figure 6B.xls
- Figure 6/6B/._Figure 6B.xls
- Figure 6/6E/Figure 6E.xls
- __MACOSX/Figure 6/6E/._Figure 6E.xls
- Figure 6/6E/._Figure 6E.xls
- Figure 6/6K/Figure 6K.xls
- __MACOSX/Figure 6/6K/._Figure 6K.xls
- Figure 6/6K/._Figure 6K.xls
- Figure 6/6J/Figure 6J.xls
- __MACOSX/Figure 6/6J/._Figure 6J.xls
- Figure 6/6J/._Figure 6J.xls
- Figure 6/6D/Figure 6D.xls
- __MACOSX/Figure 6/6D/._Figure 6D.xls
- Figure 6/6D/._Figure 6D.xls
- Figure 6/6C/Figure 6C.xls
- __MACOSX/Figure 6/6C/._Figure 6C.xls
- Figure 6/6C/._Figure 6C.xls
