# Supplementary material for: ARL5b inhibits human rhinovirus 16 propagation and impairs macrophage-mediated bacterial clearance
Source: EMBO Rep. 2024 Feb 8;25(3):16. doi: 10.1038/s44319-024-00069-x (PMC10933434; doi:10.1038/s44319-024-00069-x)
Supplement: Supplementary file 9 — Source Data Fig. 6 [file 44319_2024_69_MOESM9_ESM.zip › Figure 6/6F/Figure 6F.xls]

## Sheet: Sheet1
	Condition	HRV16
	siCtrl	3565.78	4138.81	4167.6	5996.9	5202.54	5673.41	2320.15		2230.78
	siARL5b.1	4153.18	3528.89	3691.52	5853.16	5732.7	6338.83	2598.27	2659	1337.2
	siARL5b.2	4344.58	3292.57	3691.52	7156.31	5537.43	5537.43	899.721	1229.05	2282.92
