# Supplementary material for: ARL5b inhibits human rhinovirus 16 propagation and impairs macrophage-mediated bacterial clearance
Source: EMBO Rep. 2024 Feb 8;25(3):16. doi: 10.1038/s44319-024-00069-x (PMC10933434; doi:10.1038/s44319-024-00069-x)
Supplement: Supplementary file 9 — Source Data Fig. 6 [file 44319_2024_69_MOESM9_ESM.zip › Figure 6/6H/Figure 6H.xls]

## Sheet: Sheet1
	Time	MI									HRV16
	4	1.06656	1.01136	0.92208	0.946391	1.06475	0.988863	0.918129	1.00007	1.0818	0.831025	0.716794	0.713489	0.775846	0.880977	0.858868	0.907583	0.893022	0.827464
	8	0.945816	1.10162	0.736946	0.905744	1.0261	0.922642	0.860612	1.0047	0.852695	0.446366	0.396749	0.397666	0.486499	0.51662	0.513052	0.382474	0.505845	0.612777
	24	0.725123	0.700423	0.725123	0.872872	0.751151	0.864842	0.772051	0.802979	0.970479		0.38412	0.459976	0.232802	0.476487	0.494431	0.528546	0.447544	0.489745
