# Supplementary material for: ARL5b inhibits human rhinovirus 16 propagation and impairs macrophage-mediated bacterial clearance
Source: EMBO Rep. 2024 Feb 8;25(3):16. doi: 10.1038/s44319-024-00069-x (PMC10933434; doi:10.1038/s44319-024-00069-x)
Supplement: Supplementary file 9 — Source Data Fig. 6 [file 44319_2024_69_MOESM9_ESM.zip › Figure 6/6I/Figure 6I.xls]

## Sheet: Sheet1
	Time	HRV16
	4	64.7436	60.2685	70.6851	85.6274	85.6274	119.704	113.509	109.643	110.151
	8	3848.29	2936.74	2804.12	2550.68	2778.33	2220.5	2714.87	3640.7	3821.7
	24		12189.3	10796.9	3198.84	6472.02	7281.4	9607.86	9047.69	10562.5
