# Supplementary material for: ARL5b inhibits human rhinovirus 16 propagation and impairs macrophage-mediated bacterial clearance
Source: EMBO Rep. 2024 Feb 8;25(3):16. doi: 10.1038/s44319-024-00069-x (PMC10933434; doi:10.1038/s44319-024-00069-x)
Supplement: Supplementary file 9 — Source Data Fig. 6 [file 44319_2024_69_MOESM9_ESM.zip › Figure 6/6G/Figure 6G.xls]

## Sheet: Sheet1
	Condition	HRV16
	siCtrl	73.4	50	50
	siARL5b.1	232	172	232
	siARL5b.2	500	158	500
