# Supplementary material for: ARL5b inhibits human rhinovirus 16 propagation and impairs macrophage-mediated bacterial clearance
Source: EMBO Rep. 2024 Feb 8;25(3):16. doi: 10.1038/s44319-024-00069-x (PMC10933434; doi:10.1038/s44319-024-00069-x)
Supplement: Supplementary file 9 — Source Data Fig. 6 [file 44319_2024_69_MOESM9_ESM.zip › Figure 6/6B/Figure 6B.xls]

## Sheet: Sheet1
	Condition	MI								HRV16
	pCtrl WT	1.24599	0.883085	0.870927	1.04574	1.15898	0.795275	1.13264	0.867355	0.795881	0.847111	0.991229	0.739451	0.685166	0.568222	1.079	1.32381
	pArl5b WT	324.924	440.793	252.585	98.4414	149.554	109.228	433.442	360.71	242.856	247.959	328.699	152.697	135.723	106.98	381.277	450.285
	pCtrl T30N	1.00972	1.06976	1.24311	0.772635	0.657256	0.76024	1.43863	1.54724	1.06237	1.26047	1.22883	0.553962	0.634867	0.49581	1.30558	1.34695
	pArl5b T30N	279.614	341.867	462.708	128.699	192.831	117.881	396.093	344.819	480.133	404.676	280.26	120.081	153.404	64.9471	564.056	358.218
