# Supplementary material for: ARL5b inhibits human rhinovirus 16 propagation and impairs macrophage-mediated bacterial clearance
Source: EMBO Rep. 2024 Feb 8;25(3):16. doi: 10.1038/s44319-024-00069-x (PMC10933434; doi:10.1038/s44319-024-00069-x)
Supplement: Supplementary file 9 — Source Data Fig. 6 [file 44319_2024_69_MOESM9_ESM.zip › Figure 6/6E/Figure 6E.xls]

## Sheet: Sheet1
	Condition	MI								HRV16
	siCtrl	0.972281	0.981081	1.02772		1.0052	0.994801	1.07235	0.946568	0.628265	0.721687	0.724193	1.02988	0.825008	0.802448	0.891379		0.707488
	siARL5b.1	0.01674	0.0148792	0.0172704	0.0292075	0.0158704	0.0227574	0.024362	0.044939	0.00474113	0.00391831	0.00608488	0.0102551	0.0106536	0.0182303	0.0504423	0.0460957	0.0417362
	siARL5b.2	0.0838785	0.0886611	0.0892778	0.0913457	0.118872	0.110145	0.143997	0.0999565	0.0314553	0.0310222	0.0389953	0.039623	0.0498066	0.0404555	0.0370969	0.0494042	0.133426
