# Supplementary material for: ARL5b inhibits human rhinovirus 16 propagation and impairs macrophage-mediated bacterial clearance
Source: EMBO Rep. 2024 Feb 8;25(3):16. doi: 10.1038/s44319-024-00069-x (PMC10933434; doi:10.1038/s44319-024-00069-x)
Supplement: Supplementary file 9 — Source Data Fig. 6 [file 44319_2024_69_MOESM9_ESM.zip › Figure 6/6K/Figure 6K.xls]

## Sheet: Sheet1
	Time	MI						HRV16
	0	0.918735	1.08127	1.01386	0.986138	1.2314	0.768598	0.872194	0.925125	1.12495	1.01386	0.952837	0.773944
	24	0.93156	0.872194	0.942694	0.955853	0.942982	0.697518	1.05535	0.95775	0.843735	0.734514	0.717128	0.476419
	48	1.0738	0.971119	1.10946	1.10946	0.732196	0.926782	0.977874	1.10398	1.925	1.02802	1.19359
	72	0.746245	1.01587	0.929716	1.04598	1.21445	0.815243	0.971119	1.10782	1.16866	1.33317	1.62484
	96	0.754044	0.906086			0.861726		0.934794	1.21649	1.31027	1.31482	0.707255	0.823763
	120	1.2039	0.845408			0.812422	1.26164	1.88913	2.12538		1.80858
