# Supplementary material for: ARL5b inhibits human rhinovirus 16 propagation and impairs macrophage-mediated bacterial clearance
Source: EMBO Rep. 2024 Feb 8;25(3):16. doi: 10.1038/s44319-024-00069-x (PMC10933434; doi:10.1038/s44319-024-00069-x)
Supplement: Supplementary file 9 — Source Data Fig. 6 [file 44319_2024_69_MOESM9_ESM.zip › Figure 6/6J/Figure 6J.xls]

## Sheet: Sheet1
	Time	MI						HRV16
	0	0.00198039	6.3188e-05	0.0167465	0.00794906	0.0135084	0.00405804	105.055	107.262	255.114	207.937	174.248	108.008
	24	0.00560139	0.00221266	0.00075043	0.00042507	0.0140333	0.00285954	93.0542	78.5206	207.937	103.25	156.498	72.5046
	48	0.0859714	0.00592077	0.0208328	0.00184777	0.00264045	0.00302259	52.5275	41.3553	131.599	52.5275	102.537
	72	0.0640348	0.00140035	0.0030861	0.00075303	0.00410046	0.00158643	29.0406	17.8766	50.3877	27.379
	96	0.00079597	0.00988872			0.00515433		41.3553	12.042	6.45313		12.0003	14.3701
	120	0.00109489	0.00598265			0.00230663	0.00016276	13.595	4.72397		28.0514
