# Supplementary material for: ARL5b inhibits human rhinovirus 16 propagation and impairs macrophage-mediated bacterial clearance
Source: EMBO Rep. 2024 Feb 8;25(3):16. doi: 10.1038/s44319-024-00069-x (PMC10933434; doi:10.1038/s44319-024-00069-x)
Supplement: Supplementary file 9 — Source Data Fig. 6 [file 44319_2024_69_MOESM9_ESM.zip › Figure 6/6D/Figure 6D.xls]

## Sheet: Sheet1
	Condition	HRV16
	pCtrl WT	23.2	23.2	34.1
	pArl5b WT	2.32	3.41	5
	pCtrl T30N	15.8	23.2	15.8
	pArl5b T30N	10.8	15.8	23.2
