# Supplementary material for: ARL5b inhibits human rhinovirus 16 propagation and impairs macrophage-mediated bacterial clearance
Source: EMBO Rep. 2024 Feb 8;25(3):16. doi: 10.1038/s44319-024-00069-x (PMC10933434; doi:10.1038/s44319-024-00069-x)
Supplement: Supplementary file 9 — Source Data Fig. 6 [file 44319_2024_69_MOESM9_ESM.zip › Figure 6/6C/Figure 6C.xls]

## Sheet: Sheet1
	Condition	HRV16
	pCtrl WT	90.3008	69.2304	54.5686	73.347	46.2057	62.6829	70.7668	86.8227
	pArl5b WT	46.6347	77.7085	57.0175	60.9688	59.4388	50.3295	93.3773	120.676
	pCtrl T30N	137.504	54.9482	55.8441	84.2536	61.2512	30.803	114.563	106.153
	pArl5b T30N	78.6114	66.104	61.1099	59.5763	76.2853	27.0333	100.775	49.8665
